# Supplementary material for: Climate change as a driver of insect invasions: Dispersal patterns of a dragonfly species colonizing a new region
Source: PLoS One. 2023 Sep 14;18(9):e0291270. doi: 10.1371/journal.pone.0291270 (PMC10501572; doi:10.1371/journal.pone.0291270)
Supplement: S1 Table — (XLSX) [file pone.0291270.s007.xlsx]

## Sheet: Hoja1
ID	image_id:	url:	Country	Locality	Latitude	Longitude	Day	Month	Year	Author	Identified by	Source
1	125960	https://www.biodiversidadvirtual.org/insectarium/Trithemis-kirbyi-Selys-1891-img125960.html	ES	Málaga	36.806	-4.36432	22	5	2010	Pele Camacho	Pablo C. Rodríguez	BV
2	129315	https://www.biodiversidadvirtual.org/insectarium/Trithemis-kirbyi-Selys-1891-img129315.html	ES	Málaga	36.7196	-4.42002	29	5	2010	Pele Camacho	Pablo C. Rodríguez	BV
3	149736	https://www.biodiversidadvirtual.org/insectarium/Trithemis-kirbyi-Selys-1891-img149736.html	ES	Coín	36.6051	-4.73897	15	7	2010	J. Javier Ripoll	Pablo C. Rodríguez	BV
4	152414	https://www.biodiversidadvirtual.org/insectarium/Trithemis-kirbyi-Selys-1891-img152414.html	ES	La Linea de la Concepcion.	36.1612	-5.34826	24	8	2010	José Miguel Jiménez	Pablo C. Rodríguez	BV
5	165894	https://www.biodiversidadvirtual.org/insectarium/Trithemis-kirbyi-Selys-1891-img165894.html	ES	Campanillas	36.7264	-4.53376	2	10	2010	Manuel Lorenzo	Pablo C. Rodríguez	BV
6	189191	https://www.biodiversidadvirtual.org/insectarium/Trithemis-kirbyi-Selys-1891-img189191.html	ES	Torremolinos	36.6218	-4.50027	25	8	2010	ALFRED LLORENTE	Pere Luque	BV
7	223036	https://www.biodiversidadvirtual.org/insectarium/Trithemis-kirbyi-Selys-1891-img223036.html	ES	Málaga	36.8085	-4.37567	4	5	2011	Pele Camacho	Marián Alvarez	BV
8	239302	https://www.biodiversidadvirtual.org/insectarium/Trithemis-kirbyi-Selys-1891-img239302.html	ES	Málaga	36.7373	-4.51357	19	6	2011	Pele Camacho	Marián Alvarez	BV
9	246075	https://www.biodiversidadvirtual.org/insectarium/Trithemis-kirbyi-Selys-1891-img246075.html	ES	Antequera	36.9842	-4.53404	5	7	2011	Juan Carlos Campos	Marián Alvarez	BV
10	263503	https://www.biodiversidadvirtual.org/insectarium/Trithemis-kirbyi-Selys-1891-img263503.html	ES	Larva	37.7794	-3.24583	23	8	2011	Paco Serrano	Marián Alvarez	BV
11	264569	https://www.biodiversidadvirtual.org/insectarium/Trithemis-kirbyi-Selys-1891-img264569.html	ES	Mijas-Costa	36.5075	-4.64545	12	8	2011	Katrina Roberts	Antonio Torralba	BV
12	264570	https://www.biodiversidadvirtual.org/insectarium/Trithemis-kirbyi-Selys-1891-img264570.html	ES	Mijas-Costa	36.5096	-4.64746	19	8	2011	Katrina Roberts	Arturo Bernal	BV
13	267921	https://www.biodiversidadvirtual.org/insectarium/Trithemis-kirbyi-Selys-1891-img267921.html	ES	Málaga	36.7097	-4.61228	27	8	2011	Pele Camacho	Antonio Torralba	BV
14	275415	https://www.biodiversidadvirtual.org/insectarium/Trithemis-kirbyi-Selys-1891-img275415.html	ES	Vélez-Málaga	36.7155	-4.21874	17	9	2011	Juan Domínguez	Marián Alvarez	BV
15	275418	https://www.biodiversidadvirtual.org/insectarium/Trithemis-kirbyi-Selys-1891-img275418.html	ES	Vélez-Málaga	36.7155	-4.21873	17	9	2011	Juan Domínguez	Marián Alvarez	BV
16	277218	https://www.biodiversidadvirtual.org/insectarium/Trithemis-kirbyi-Selys-1891-img277218.html	ES	Villanueva del rio y minas	37.665	-5.71972	25	9	2011	MANUEL RAMIREZ	Marián Alvarez	BV
17	277784	https://www.biodiversidadvirtual.org/insectarium/Trithemis-kirbyi-Selys-1891-img277784.html	ES	Motril	36.7139	-3.54933	24	9	2011	blas pardilla	Antonio Torralba	BV
18	282303	https://www.biodiversidadvirtual.org/insectarium/Trithemis-kirbyi-Selys-1891-img282303.html	ES	Benalup	36.3536	-5.85551	4	10	2011	Teresa Farino	Marián Alvarez	BV
19	288285	https://www.biodiversidadvirtual.org/insectarium/Trithemis-kirbyi-Selys-1891-img288285.html	ES	Carmona	37.4549	-5.73941	1	11	2011	MANUEL RAMIREZ	Arturo Bernal	BV
20	297511	https://www.biodiversidadvirtual.org/insectarium/Trithemis-kirbyi-Selys-1891-img297511.html	ES	Málaga	36.7249	-4.38594	30	10	2011	Pele Camacho	Marián Alvarez	BV
21	308216	https://www.biodiversidadvirtual.org/insectarium/Trithemis-kirbyi-Selys-1891-img308216.html	ES	Algeciras	36.0698	-5.4377	7	10	2011	Jesús Sánchez (Lechu)	Adrià Miralles	BV
22	346700	https://www.biodiversidadvirtual.org/insectarium/Trithemis-kirbyi-Selys-1891-img346700.html	ES	Hornachuelos	37.8318	-5.23731	26	5	2012	Diego Conradi	Marián Alvarez	BV
23	357116	https://www.biodiversidadvirtual.org/insectarium/Trithemis-kirbyi-Selys-1891-img357116.html	ES	Sevilla	37.4151	-5.91562	10	6	2012	MANUEL RAMIREZ	Marián Alvarez	BV
24	362180	https://www.biodiversidadvirtual.org/insectarium/Trithemis-kirbyi-Selys-1891-img362180.html	ES	Guadix	37.2966	-3.1266	24	6	2012	Paco Otero	Marián Alvarez	BV
25	362181	https://www.biodiversidadvirtual.org/insectarium/Trithemis-kirbyi-Selys-1891-img362181.html	ES	Guadix	37.2966	-3.1266	24	6	2012	Paco Otero	Marián Alvarez	BV
26	366164	https://www.biodiversidadvirtual.org/insectarium/Trithemis-kirbyi-Selys-1891-img366164.html	ES	Los Barrios	36.1877	-5.50631	1	7	2012	Jesús Sánchez (Lechu)	Marián Alvarez	BV
27	366165	https://www.biodiversidadvirtual.org/insectarium/Trithemis-kirbyi-Selys-1891-img366165.html	ES	Los Barrios	36.1873	-5.50597	1	7	2012	Jesús Sánchez (Lechu)	Marián Alvarez	BV
28	381630	https://www.biodiversidadvirtual.org/insectarium/Trithemis-kirbyi-Selys-1891-img381630.html	ES	Sevilla	37.4232	-5.95284	27	7	2012	Fernando Laguna	Marián Alvarez	BV
29	390260	https://www.biodiversidadvirtual.org/insectarium/Trithemis-kirbyi-Selys-1891-img390260.html	ES	Valdepeñas de Jaén	37.6211	-3.6971	19	8	2012	Salvador Tello	Francisco J. Cano	BV
30	390263	https://www.biodiversidadvirtual.org/insectarium/Trithemis-kirbyi-Selys-1891-img390263.html	ES	Valdepeñas de Jaén	37.6214	-3.69715	19	8	2012	Salvador Tello	Antonio Torralba	BV
31	390712	https://www.biodiversidadvirtual.org/insectarium/Trithemis-kirbyi-Selys-1891-img390712.html	ES	Guadix	37.2967	-3.12656	19	8	2012	Paco Otero	Marián Alvarez	BV
32	392198	https://www.biodiversidadvirtual.org/insectarium/Trithemis-kirbyi-Selys-1891-img392198.html	ES	Málaga	36.7589	-4.42728	21	8	2012	Juan Carlos Campos	Marián Alvarez	BV
33	393399	https://www.biodiversidadvirtual.org/insectarium/Trithemis-kirbyi-Selys-1891-img393399.html	ES	Presa del Embalse de El Encinarejo	38.1637	-3.99463	24	8	2012	John Muddeman	Antonio Torralba	BV
34	393410	https://www.biodiversidadvirtual.org/insectarium/Trithemis-kirbyi-Selys-1891-img393410.html	ES	Río Jándula, Presa del Embalse de El Encinarejo	38.1637	-3.99466	24	8	2012	John Muddeman	Antonio Torralba	BV
35	394041	https://www.biodiversidadvirtual.org/insectarium/Trithemis-kirbyi-Selys-1891-img394041.html	ES	Motril	36.7447	-3.51672	25	8	2012	José Marín	Marián Alvarez	BV
36	396646	https://www.biodiversidadvirtual.org/insectarium/Trithemis-kirbyi-Selys-1891-img396646.html	ES	Jaén	37.7797	-3.81893	1	9	2012	José Ignacio García-Abasolo	Marián Alvarez	BV
37	399208	https://www.biodiversidadvirtual.org/insectarium/Trithemis-kirbyi-Selys-1891-img399208.html	ES	Moratalla	38.2022	-1.86566	3	9	2012	Jose Carrillo	Marián Alvarez	BV
38	406535	https://www.biodiversidadvirtual.org/insectarium/Trithemis-kirbyi-Selys-1891-img406535.html	ES	valdepeñas de jaen	37.6196	-3.69373	26	8	2012	manuel ortega	Marián Alvarez	BV
39	427768	https://www.biodiversidadvirtual.org/insectarium/Trithemis-kirbyi-Selys-1891-img427768.html	ES	Algeciras	36.0701	-5.43766	20	11	2012	Jesús Sánchez (Lechu)	Adrià Miralles	BV
40	451631	https://www.biodiversidadvirtual.org/insectarium/Trithemis-kirbyi-Selys-1891-img451631.html	ES	Tabernas	37.055	-2.57925	21	4	2013	Manuel López	Marián Alvarez	BV
41	451632	https://www.biodiversidadvirtual.org/insectarium/Trithemis-kirbyi-Selys-1891-img451632.html	ES	Tabernas	37.055	-2.57925	21	4	2013	Manuel López	Marián Alvarez	BV
42	452871	https://www.biodiversidadvirtual.org/insectarium/Trithemis-kirbyi-Selys-1891-img452871.html	ES	Tabernas	37.0517	-2.39005	23	4	2013	Manuel López	Marián Alvarez	BV
43	452879	https://www.biodiversidadvirtual.org/insectarium/Trithemis-kirbyi-Selys-1891-img452879.html	ES	Tabernas	37.0517	-2.39005	23	4	2013	Manuel López	Antonio Torralba	BV
44	452880	https://www.biodiversidadvirtual.org/insectarium/Trithemis-kirbyi-Selys-1891-img452880.html	ES	Tabernas	37.0517	-2.39005	23	4	2013	Manuel López	Antonio Torralba	BV
45	453238	https://www.biodiversidadvirtual.org/insectarium/Trithemis-kirbyi-Selys-1891-img453238.html	ES	Sorbas	37.099	-2.12895	27	4	2013	Manuel López	Antonio Torralba	BV
46	454938	https://www.biodiversidadvirtual.org/insectarium/Trithemis-kirbyi-Selys-1891-img454938.html	ES	El Puerto de Santa María	36.6327	-6.20393	3	5	2013	Pedro Modroño	Marián Alvarez	BV
47	455915	https://www.biodiversidadvirtual.org/insectarium/Trithemis-kirbyi-Selys-1891-img455915.html	ES	Tabernas	37.0616	-2.36052	21	4	2013	blas pardilla	Marián Alvarez	BV
48	458179	https://www.biodiversidadvirtual.org/insectarium/Trithemis-kirbyi-Selys-1891-img458179.html	ES	Motril	36.7484	-3.51686	5	5	2013	José Marín	Marián Alvarez	BV
49	458181	https://www.biodiversidadvirtual.org/insectarium/Trithemis-kirbyi-Selys-1891-img458181.html	ES	Motril	36.7484	-3.51686	5	5	2013	José Marín	Marián Alvarez	BV
50	460948	https://www.biodiversidadvirtual.org/insectarium/Trithemis-kirbyi-Selys-1891-img460948.html	ES	Tabernas	37.0517	-2.39005	18	5	2013	Manuel López	Marián Alvarez	BV
51	460951	https://www.biodiversidadvirtual.org/insectarium/Trithemis-kirbyi-Selys-1891-img460951.html	ES	Tabernas	37.0517	-2.39005	18	5	2013	Manuel López	Marián Alvarez	BV
52	460952	https://www.biodiversidadvirtual.org/insectarium/Trithemis-kirbyi-Selys-1891-img460952.html	ES	Tabernas	37.0517	-2.39005	18	5	2013	Manuel López	Marián Alvarez	BV
53	465377	https://www.biodiversidadvirtual.org/insectarium/Trithemis-kirbyi-Selys-1891-img465377.html	ES	malaga	36.7213	-4.42127	27	5	2013	Angel Gomez	Adrià Miralles	BV
54	472066	https://www.biodiversidadvirtual.org/insectarium/Trithemis-kirbyi-Selys-1891-img472066.html	ES	Nijar	36.8808	-2.01533	16	6	2013	Ferran Casarramona	Antonio Torralba	BV
55	488460	https://www.biodiversidadvirtual.org/insectarium/Trithemis-kirbyi-Selys-1891-img488460.html	ES	Barbate	36.19	-5.92248	10	9	2012	Pilar Fatou	Marián Alvarez	BV
56	494190	https://www.biodiversidadvirtual.org/insectarium/Trithemis-kirbyi-Selys-1891-img494190.html	ES	Tabernas	37.0608	-2.36178	8	6	2013	blas pardilla	Marián Alvarez	BV
57	498427	https://www.biodiversidadvirtual.org/insectarium/Trithemis-kirbyi-Selys-1891-img498427.html	ES	Guadix	37.3036	-3.11688	13	8	2013	Paco Otero	Arturo Bernal	BV
58	503959	https://www.biodiversidadvirtual.org/insectarium/Trithemis-kirbyi-Selys-1891-img503959.html	ES	Guadix	37.2965	-3.12647	25	8	2013	Paco Otero	Marián Alvarez	BV
59	503960	https://www.biodiversidadvirtual.org/insectarium/Trithemis-kirbyi-Selys-1891-img503960.html	ES	Guadix	37.2965	-3.12647	25	8	2013	Paco Otero	Marián Alvarez	BV
60	506429	https://www.biodiversidadvirtual.org/insectarium/Trithemis-kirbyi-Selys-1891-img506429.html	ES	Málaga	36.8197	-4.38114	1	9	2013	Pele Camacho	Marián Alvarez	BV
61	506430	https://www.biodiversidadvirtual.org/insectarium/Trithemis-kirbyi-Selys-1891-img506430.html	ES	Málaga	36.8197	-4.38114	1	9	2013	Pele Camacho	Marián Alvarez	BV
62	515024	https://www.biodiversidadvirtual.org/insectarium/Trithemis-kirbyi-Selys-1891-img515024.html	ES	Ogijares	37.12	-3.60795	19	9	2013	blas pardilla	Marián Alvarez	BV
63	515044	https://www.biodiversidadvirtual.org/insectarium/Trithemis-kirbyi-Selys-1891-img515044.html	ES	Ogijares	37.12	-3.60795	19	9	2013	blas pardilla	Marián Alvarez	BV
64	519305	https://www.biodiversidadvirtual.org/insectarium/Trithemis-kirbyi-Selys-1891-img519305.html	ES	Motril	36.7172	-3.55223	28	9	2013	Paco Otero	Marián Alvarez	BV
65	519311	https://www.biodiversidadvirtual.org/insectarium/Trithemis-kirbyi-Selys-1891-img519311.html	ES	Motril	36.7172	-3.55223	29	9	2013	Paco Otero	Marián Alvarez	BV
66	519312	https://www.biodiversidadvirtual.org/insectarium/Trithemis-kirbyi-Selys-1891-img519312.html	ES	Motril	36.7172	-3.55223	29	9	2013	Paco Otero	Marián Alvarez	BV
67	519581	https://www.biodiversidadvirtual.org/insectarium/Trithemis-kirbyi-Selys-1891-img519581.html	ES	Motril	36.7423	-3.51784	1	10	2013	José Marín	Marián Alvarez	BV
68	525321	https://www.biodiversidadvirtual.org/insectarium/Trithemis-kirbyi-Selys-1891-img525321.html	ES	La Garnatilla	36.7383	-3.44829	13	10	2013	blas pardilla	Marián Alvarez	BV
69	530084	https://www.biodiversidadvirtual.org/insectarium/Trithemis-kirbyi-Selys-1891-img530084.html	ES	Algeciras	36.0701	-5.43772	30	10	2013	Jesús Sánchez (Lechu)	Adrià Miralles	BV
70	531034	https://www.biodiversidadvirtual.org/insectarium/Trithemis-kirbyi-Selys-1891-img531034.html	ES	Malpartida de Cáceres	39.4223	-6.50133	31	10	2011	F. Javier Martín	Marián Alvarez	BV
71	533123	https://www.biodiversidadvirtual.org/insectarium/Trithemis-kirbyi-Selys-1891-img533123.html	ES	Río Jándula	38.164	-3.99416	27	10	2013	John Muddeman	Marián Alvarez	BV
72	554252	https://www.biodiversidadvirtual.org/insectarium/Trithemis-kirbyi-Selys-1891-img554252.html	ES	Mijas-Costa	36.5244	-4.73605	22	4	2013	Katrina Roberts	Marián Alvarez	BV
73	555050	https://www.biodiversidadvirtual.org/insectarium/Trithemis-kirbyi-Selys-1891-img555050.html	ES	Vera	37.2447	-1.89055	2	8	2013	Hélios Garcia	Marián Alvarez	BV
74	555056	https://www.biodiversidadvirtual.org/insectarium/Trithemis-kirbyi-Selys-1891-img555056.html	ES	Vera	37.2417	-1.88231	20	8	2013	Hélios Garcia	Marián Alvarez	BV
75	555061	https://www.biodiversidadvirtual.org/insectarium/Trithemis-kirbyi-Selys-1891-img555061.html	ES	Vera	37.2414	-1.87819	20	8	2013	Hélios Garcia	Marián Alvarez	BV
76	555063	https://www.biodiversidadvirtual.org/insectarium/Trithemis-kirbyi-Selys-1891-img555063.html	ES	Vera	37.2406	-1.88205	20	8	2013	Hélios Garcia	Marián Alvarez	BV
77	555825	https://www.biodiversidadvirtual.org/insectarium/Trithemis-kirbyi-Selys-1891-img555825.html	ES	Vera	37.2414	-1.89231	31	8	2012	Hélios Garcia	Marián Alvarez	BV
78	555826	https://www.biodiversidadvirtual.org/insectarium/Trithemis-kirbyi-Selys-1891-img555826.html	ES	Vera	37.2402	-1.89255	3	9	2012	Hélios Garcia	Marián Alvarez	BV
79	556207	https://www.biodiversidadvirtual.org/insectarium/Trithemis-kirbyi-Selys-1891-img556207.html	ES	A	37.2422	-1.90205	26	8	2013	Hélios Garcia	Marián Alvarez	BV
80	560013	https://www.biodiversidadvirtual.org/insectarium/Trithemis-kirbyi-Selys-1891-img560013.html	ES	Vera	37.2403	-1.89149	31	8	2012	Hélios Garcia	Marián Alvarez	BV
81	560911	https://www.biodiversidadvirtual.org/insectarium/Trithemis-kirbyi-Selys-1891-img560911.html	ES	Vera	37.2441	-1.89497	3	9	2012	Hélios Garcia	Marián Alvarez	BV
82	571022	https://www.biodiversidadvirtual.org/insectarium/Trithemis-kirbyi-Selys-1891-img571022.html	ES	Antas	37.2676	-1.89819	29	4	2014	Hélios Garcia	Marián Alvarez	BV
83	571023	https://www.biodiversidadvirtual.org/insectarium/Trithemis-kirbyi-Selys-1891-img571023.html	ES	Antas	37.267	-1.89613	29	4	2014	Hélios Garcia	Marián Alvarez	BV
84	580018	https://www.biodiversidadvirtual.org/insectarium/Trithemis-kirbyi-Selys-1891-img580018.html	ES	Antas	37.2452	-1.9152	16	5	2014	Hélios Garcia	Marián Alvarez	BV
85	582674	https://www.biodiversidadvirtual.org/insectarium/Trithemis-kirbyi-Selys-1891-img582674.html	ES	Vera	37.2451	-1.88913	14	5	2014	Hélios Garcia	Marián Alvarez	BV
86	582676	https://www.biodiversidadvirtual.org/insectarium/Trithemis-kirbyi-Selys-1891-img582676.html	ES	Vera	37.2451	-1.88913	14	5	2014	Hélios Garcia	Marián Alvarez	BV
87	582683	https://www.biodiversidadvirtual.org/insectarium/Trithemis-kirbyi-Selys-1891-img582683.html	ES	Vera	37.2451	-1.88913	14	5	2014	Hélios Garcia	Marián Alvarez	BV
88	582937	https://www.biodiversidadvirtual.org/insectarium/Trithemis-kirbyi-Selys-1891-img582937.html	ES	Coria del Rio	37.242	-5.99687	17	5	2014	José A Conde	Marián Alvarez	BV
89	585908	https://www.biodiversidadvirtual.org/insectarium/Trithemis-kirbyi-Selys-1891-img585908.html	ES	Antas	37.2676	-1.89651	26	5	2014	Hélios Garcia	Marián Alvarez	BV
90	585909	https://www.biodiversidadvirtual.org/insectarium/Trithemis-kirbyi-Selys-1891-img585909.html	ES	Antas	37.2676	-1.89651	26	5	2014	Hélios Garcia	Marián Alvarez	BV
91	590872	https://www.biodiversidadvirtual.org/insectarium/Trithemis-kirbyi-Selys-1891-img590872.html	ES	Málaga	36.7521	-4.56481	24	5	2014	Pele Camacho	Marián Alvarez	BV
92	591279	https://www.biodiversidadvirtual.org/insectarium/Trithemis-kirbyi-Selys-1891-img591279.html	ES	Vera	37.2438	-1.88347	29	5	2014	Hélios Garcia	Marián Alvarez	BV
93	591283	https://www.biodiversidadvirtual.org/insectarium/Trithemis-kirbyi-Selys-1891-img591283.html	ES	Vera	37.2452	-1.88948	29	5	2014	Hélios Garcia	Marián Alvarez	BV
94	601739	https://www.biodiversidadvirtual.org/insectarium/Trithemis-kirbyi-Selys-1891-img601739.html	ES	El Puerto de Santa María	36.6344	-6.15299	9	10	2013	Pedro Modroño	Marián Alvarez	BV
95	603819	https://www.biodiversidadvirtual.org/insectarium/Trithemis-kirbyi-Selys-1891-img603819.html	ES	Azuaga	38.1859	-5.6832	1	7	2014	John Muddeman	Marián Alvarez	BV
96	608979	https://www.biodiversidadvirtual.org/insectarium/Trithemis-kirbyi-Selys-1891-img608979.html	ES	Vera	37.2649	-1.87162	1	7	2014	Hélios Garcia	Marián Alvarez	BV
97	608981	https://www.biodiversidadvirtual.org/insectarium/Trithemis-kirbyi-Selys-1891-img608981.html	ES	Vera	37.2649	-1.87162	1	7	2014	Hélios Garcia	Marián Alvarez	BV
98	608984	https://www.biodiversidadvirtual.org/insectarium/Trithemis-kirbyi-Selys-1891-img608984.html	ES	Vera	37.2649	-1.87338	1	7	2014	Hélios Garcia	Marián Alvarez	BV
99	608990	https://www.biodiversidadvirtual.org/insectarium/Trithemis-kirbyi-Selys-1891-img608990.html	ES	Vera	37.2487	-1.88311	7	7	2014	Hélios Garcia	Marián Alvarez	BV
100	613509	https://www.biodiversidadvirtual.org/insectarium/Trithemis-kirbyi-Selys-1891-img613509.html	ES	Málaga	36.7576	-4.56516	12	7	2014	Pele Camacho	Marián Alvarez	BV
101	613510	https://www.biodiversidadvirtual.org/insectarium/Trithemis-kirbyi-Selys-1891-img613510.html	ES	Málaga	36.7576	-4.56516	28	6	2014	Pele Camacho	Marián Alvarez	BV
102	613511	https://www.biodiversidadvirtual.org/insectarium/Trithemis-kirbyi-Selys-1891-img613511.html	ES	Málaga	36.7576	-4.56516	28	6	2014	Pele Camacho	Marián Alvarez	BV
103	616890	https://www.biodiversidadvirtual.org/insectarium/Trithemis-kirbyi-Selys-1891-img616890.html	ES	Antas	37.2652	-1.89772	21	7	2014	Hélios Garcia	Marián Alvarez	BV
104	616891	https://www.biodiversidadvirtual.org/insectarium/Trithemis-kirbyi-Selys-1891-img616891.html	ES	Antas	37.2652	-1.89772	21	7	2014	Hélios Garcia	Marián Alvarez	BV
105	616896	https://www.biodiversidadvirtual.org/insectarium/Trithemis-kirbyi-Selys-1891-img616896.html	ES	Vera	37.2465	-1.88558	23	7	2014	Hélios Garcia	Marián Alvarez	BV
106	616897	https://www.biodiversidadvirtual.org/insectarium/Trithemis-kirbyi-Selys-1891-img616897.html	ES	Vera	37.2465	-1.88558	23	7	2014	Hélios Garcia	Marián Alvarez	BV
107	616899	https://www.biodiversidadvirtual.org/insectarium/Trithemis-kirbyi-Selys-1891-img616899.html	ES	Vera	37.2465	-1.88558	23	7	2014	Hélios Garcia	Marián Alvarez	BV
108	626912	https://www.biodiversidadvirtual.org/insectarium/Trithemis-kirbyi-Selys-1891-img626912.html	ES	Guadix	37.297	-3.12662	16	8	2014	Paco Otero	Marián Alvarez	BV
109	626913	https://www.biodiversidadvirtual.org/insectarium/Trithemis-kirbyi-Selys-1891-img626913.html	ES	Guadix	37.297	-3.12662	16	8	2014	Paco Otero	Marián Alvarez	BV
110	626914	https://www.biodiversidadvirtual.org/insectarium/Trithemis-kirbyi-Selys-1891-img626914.html	ES	Guadix	37.297	-3.12662	16	8	2014	Paco Otero	Marián Alvarez	BV
111	626915	https://www.biodiversidadvirtual.org/insectarium/Trithemis-kirbyi-Selys-1891-img626915.html	ES	Guadix	37.297	-3.12662	16	8	2014	Paco Otero	Marián Alvarez	BV
112	626916	https://www.biodiversidadvirtual.org/insectarium/Trithemis-kirbyi-Selys-1891-img626916.html	ES	Guadix	37.297	-3.12662	16	8	2014	Paco Otero	Marián Alvarez	BV
113	626951	https://www.biodiversidadvirtual.org/insectarium/Trithemis-kirbyi-Selys-1891-img626951.html	ES	Guadix	37.297	-3.12662	16	8	2014	Paco Otero	Marián Alvarez	BV
114	627035	https://www.biodiversidadvirtual.org/insectarium/Trithemis-kirbyi-Selys-1891-img627035.html	ES	Almeria (Cabo de Gata)	36.8175	-2.2485	13	8	2014	Francisco Rodriguez (Faluke)	Marián Alvarez	BV
115	627036	https://www.biodiversidadvirtual.org/insectarium/Trithemis-kirbyi-Selys-1891-img627036.html	ES	Almeria (Cabo de Gata)	36.8175	-2.2485	13	8	2014	Francisco Rodriguez (Faluke)	Marián Alvarez	BV
116	627037	https://www.biodiversidadvirtual.org/insectarium/Trithemis-kirbyi-Selys-1891-img627037.html	ES	Almeria (Cabo de Gata)	36.8175	-2.2485	13	8	2014	Francisco Rodriguez (Faluke)	Marián Alvarez	BV
117	627051	https://www.biodiversidadvirtual.org/insectarium/Trithemis-kirbyi-Selys-1891-img627051.html	ES	Guadix	37.2968	-3.12653	17	8	2014	Paco Otero	Marián Alvarez	BV
118	627052	https://www.biodiversidadvirtual.org/insectarium/Trithemis-kirbyi-Selys-1891-img627052.html	ES	Guadix	37.2968	-3.12653	17	8	2014	Paco Otero	Marián Alvarez	BV
119	628520	https://www.biodiversidadvirtual.org/insectarium/Trithemis-kirbyi-Selys-1891-img628520.html	ES	Vera	37.2484	-1.88259	28	7	2014	Hélios Garcia	Marián Alvarez	BV
120	628521	https://www.biodiversidadvirtual.org/insectarium/Trithemis-kirbyi-Selys-1891-img628521.html	ES	Vera	37.2489	-1.88227	28	7	2014	Hélios Garcia	Marián Alvarez	BV
121	628525	https://www.biodiversidadvirtual.org/insectarium/Trithemis-kirbyi-Selys-1891-img628525.html	ES	Vera	37.2448	-1.88808	28	7	2014	Hélios Garcia	Marián Alvarez	BV
122	628804	https://www.biodiversidadvirtual.org/insectarium/Trithemis-kirbyi-Selys-1891-img628804.html	ES	Antas	37.2672	-1.8966	31	7	2014	Hélios Garcia	Marián Alvarez	BV
123	628805	https://www.biodiversidadvirtual.org/insectarium/Trithemis-kirbyi-Selys-1891-img628805.html	ES	Antas	37.2672	-1.8966	31	7	2014	Hélios Garcia	Marián Alvarez	BV
124	628995	https://www.biodiversidadvirtual.org/insectarium/Trithemis-kirbyi-Selys-1891-img628995.html	ES	Antas	37.2663	-1.8984	8	8	2014	Hélios Garcia	Marián Alvarez	BV
125	628996	https://www.biodiversidadvirtual.org/insectarium/Trithemis-kirbyi-Selys-1891-img628996.html	ES	Antas	37.2677	-1.90089	8	8	2014	Hélios Garcia	Marián Alvarez	BV
126	628997	https://www.biodiversidadvirtual.org/insectarium/Trithemis-kirbyi-Selys-1891-img628997.html	ES	Antas	37.2677	-1.89913	8	8	2014	Hélios Garcia	Marián Alvarez	BV
127	629451	https://www.biodiversidadvirtual.org/insectarium/Trithemis-kirbyi-Selys-1891-img629451.html	ES	Totana	37.7756	-1.55075	23	8	2014	Pablo Portillo	Marián Alvarez	BV
128	629808	https://www.biodiversidadvirtual.org/insectarium/Trithemis-kirbyi-Selys-1891-img629808.html	ES	sanlucar de barrameda	36.7643	-6.3298	16	8	2014	Paco Moreno	Marián Alvarez	BV
129	629822	https://www.biodiversidadvirtual.org/insectarium/Trithemis-kirbyi-Selys-1891-img629822.html	ES	Aracena	37.8339	-6.54077	9	8	2014	Paco Moreno	Marián Alvarez	BV
130	630816	https://www.biodiversidadvirtual.org/insectarium/Trithemis-kirbyi-Selys-1891-img630816.html	ES	Guadix	37.311	-3.1166	28	8	2014	Paco Otero	Marián Alvarez	BV
131	633108	https://www.biodiversidadvirtual.org/insectarium/Trithemis-kirbyi-Selys-1891-img633108.html	ES	Ogijares	37.12	-3.60795	1	9	2014	blas pardilla	Marián Alvarez	BV
132	633109	https://www.biodiversidadvirtual.org/insectarium/Trithemis-kirbyi-Selys-1891-img633109.html	ES	Ogijares	37.12	-3.60795	1	9	2014	blas pardilla	Marián Alvarez	BV
133	635584	https://www.biodiversidadvirtual.org/insectarium/Trithemis-kirbyi-Selys-1891-img635584.html	ES	Antas	37.2682	-1.89776	1	9	2014	Hélios Garcia	Marián Alvarez	BV
134	635653	https://www.biodiversidadvirtual.org/insectarium/Trithemis-kirbyi-Selys-1891-img635653.html	ES	Vera	37.247	-1.88594	8	9	2014	Hélios Garcia	Marián Alvarez	BV
135	635654	https://www.biodiversidadvirtual.org/insectarium/Trithemis-kirbyi-Selys-1891-img635654.html	ES	Vera	37.2486	-1.88652	8	9	2014	Hélios Garcia	Marián Alvarez	BV
136	639153	https://www.biodiversidadvirtual.org/insectarium/Trithemis-kirbyi-Selys-1891-img639153.html	ES	Vera	37.2702	-1.87862	17	9	2014	Hélios Garcia	Marián Alvarez	BV
137	639154	https://www.biodiversidadvirtual.org/insectarium/Trithemis-kirbyi-Selys-1891-img639154.html	ES	Vera	37.2702	-1.87862	17	9	2014	Hélios Garcia	Marián Alvarez	BV
138	639158	https://www.biodiversidadvirtual.org/insectarium/Trithemis-kirbyi-Selys-1891-img639158.html	ES	Vera	37.2689	-1.87763	17	9	2014	Hélios Garcia	Marián Alvarez	BV
139	639160	https://www.biodiversidadvirtual.org/insectarium/Trithemis-kirbyi-Selys-1891-img639160.html	ES	Vera	37.268	-1.87725	17	9	2014	Hélios Garcia	Marián Alvarez	BV
140	639161	https://www.biodiversidadvirtual.org/insectarium/Trithemis-kirbyi-Selys-1891-img639161.html	ES	Vera	37.268	-1.87725	17	9	2014	Hélios Garcia	Marián Alvarez	BV
141	639162	https://www.biodiversidadvirtual.org/insectarium/Trithemis-kirbyi-Selys-1891-img639162.html	ES	Vera	37.2684	-1.87615	17	9	2014	Hélios Garcia	Marián Alvarez	BV
142	640994	https://www.biodiversidadvirtual.org/insectarium/Trithemis-kirbyi-Selys-1891-img640994.html	ES	Ogijares	37.12	-3.60795	9	9	2014	blas pardilla	Marián Alvarez	BV
143	643955	https://www.biodiversidadvirtual.org/insectarium/Trithemis-kirbyi-Selys-1891-img643955.html	ES	higueral	37.3851	-2.49937	9	8	2014	andres garcia	Marián Alvarez	BV
144	645178	https://www.biodiversidadvirtual.org/insectarium/Trithemis-kirbyi-Selys-1891-img645178.html	ES	Algeciras	36.0938	-5.48544	7	10	2014	Daniel Rojas	Marián Alvarez	BV
145	646042	https://www.biodiversidadvirtual.org/insectarium/Trithemis-kirbyi-Selys-1891-img646042.html	ES	Atarfe	37.2212	-3.69022	9	10	2014	blas pardilla	Marián Alvarez	BV
146	646644	https://www.biodiversidadvirtual.org/insectarium/Trithemis-kirbyi-Selys-1891-img646644.html	ES	Atarfe	37.2723	-3.68248	11	10	2014	blas pardilla	Marián Alvarez	BV
147	646645	https://www.biodiversidadvirtual.org/insectarium/Trithemis-kirbyi-Selys-1891-img646645.html	ES	Atarfe	37.2723	-3.68248	11	10	2014	blas pardilla	Marián Alvarez	BV
148	646646	https://www.biodiversidadvirtual.org/insectarium/Trithemis-kirbyi-Selys-1891-img646646.html	ES	Atarfe	37.2723	-3.68248	11	10	2014	blas pardilla	Marián Alvarez	BV
149	647695	https://www.biodiversidadvirtual.org/insectarium/Trithemis-kirbyi-Selys-1891-img647695.html	ES	Málaga	36.8355	-4.39728	17	10	2014	Pele Camacho	Marián Alvarez	BV
150	653225	https://www.biodiversidadvirtual.org/insectarium/Trithemis-kirbyi-Selys-1891-img653225.html	ES	Vera	37.2459	-1.89113	6	11	2014	Hélios Garcia	Marián Alvarez	BV
151	653231	https://www.biodiversidadvirtual.org/insectarium/Trithemis-kirbyi-Selys-1891-img653231.html	ES	Vera	37.2492	-1.88124	6	11	2014	Hélios Garcia	Marián Alvarez	BV
152	654634	https://www.biodiversidadvirtual.org/insectarium/Trithemis-kirbyi-Selys-1891-img654634.html	ES	Vera	37.2711	-1.87896	24	10	2014	Hélios Garcia	Marián Alvarez	BV
153	654635	https://www.biodiversidadvirtual.org/insectarium/Trithemis-kirbyi-Selys-1891-img654635.html	ES	Vera	37.2732	-1.88252	24	10	2014	Hélios Garcia	Marián Alvarez	BV
154	655716	https://www.biodiversidadvirtual.org/insectarium/Trithemis-kirbyi-Selys-1891-img655716.html	ES	Istán	36.5821	-4.9497	23	11	2014	Manuel Álvarez	Marián Alvarez	BV
155	656478	https://www.biodiversidadvirtual.org/insectarium/Trithemis-kirbyi-Selys-1891-img656478.html	ES	Zalamea de la Serena	38.6474	-5.66191	26	9	2014	José Fernández	Marián Alvarez	BV
156	658804	https://www.biodiversidadvirtual.org/insectarium/Trithemis-kirbyi-Selys-1891-img658804.html	ES	Vera	37.248	-1.88277	12	12	2014	Hélios Garcia	Marián Alvarez	BV
157	680413	https://www.biodiversidadvirtual.org/insectarium/Trithemis-kirbyi-Selys-1891-img680413.html	ES	Vícar	36.813	-2.66244	30	3	2015	Adrià Miralles	Adrià Miralles	BV
158	680577	https://www.biodiversidadvirtual.org/insectarium/Trithemis-kirbyi-Selys-1891-img680577.html	ES	Vicar	36.816	-2.66182	30	3	2015	Francisco Rodriguez (Faluke)	Adrià Miralles	BV
159	680578	https://www.biodiversidadvirtual.org/insectarium/Trithemis-kirbyi-Selys-1891-img680578.html	ES	Vicar	36.816	-2.66182	30	3	2015	Francisco Rodriguez (Faluke)	Adrià Miralles	BV
160	680579	https://www.biodiversidadvirtual.org/insectarium/Trithemis-kirbyi-Selys-1891-img680579.html	ES	Vicar	36.816	-2.66182	30	3	2015	Francisco Rodriguez (Faluke)	Adrià Miralles	BV
161	686704	https://www.biodiversidadvirtual.org/insectarium/Trithemis-kirbyi-Selys-1891-img686704.html	ES	Tabernas	37.0596	-2.37872	26	4	2015	Francisco Rodriguez (Faluke)	Marián Alvarez	BV
162	686705	https://www.biodiversidadvirtual.org/insectarium/Trithemis-kirbyi-Selys-1891-img686705.html	ES	Tabernas	37.0596	-2.37872	26	4	2015	Francisco Rodriguez (Faluke)	Marián Alvarez	BV
163	686918	https://www.biodiversidadvirtual.org/insectarium/Trithemis-kirbyi-Selys-1891-img686918.html	ES	Vera	37.249	-1.8826	29	4	2015	Hélios Garcia	Marián Alvarez	BV
164	688623	https://www.biodiversidadvirtual.org/insectarium/Trithemis-kirbyi-Selys-1891-img688623.html	ES	Antas	37.236	-1.90432	6	5	2015	Hélios Garcia	Marián Alvarez	BV
165	688918	https://www.biodiversidadvirtual.org/insectarium/Trithemis-kirbyi-Selys-1891-img688918.html	ES	El puerto de Santa María	36.5747	-6.21449	7	5	2015	Juan José Rubal	Marián Alvarez	BV
166	689382	https://www.biodiversidadvirtual.org/insectarium/Trithemis-kirbyi-Selys-1891-img689382.html	ES	Berja	36.8262	-3.02144	3	5	2015	Francisco Rodriguez (Faluke)	Marián Alvarez	BV
167	689389	https://www.biodiversidadvirtual.org/insectarium/Trithemis-kirbyi-Selys-1891-img689389.html	ES	Vera	37.2494	-1.87991	8	5	2015	Hélios Garcia	Marián Alvarez	BV
168	689390	https://www.biodiversidadvirtual.org/insectarium/Trithemis-kirbyi-Selys-1891-img689390.html	ES	Vera	37.2494	-1.87991	8	5	2015	Hélios Garcia	Marián Alvarez	BV
169	689391	https://www.biodiversidadvirtual.org/insectarium/Trithemis-kirbyi-Selys-1891-img689391.html	ES	Vera	37.2494	-1.87991	8	5	2015	Hélios Garcia	Marián Alvarez	BV
170	689410	https://www.biodiversidadvirtual.org/insectarium/Trithemis-kirbyi-Selys-1891-img689410.html	ES	Vera	37.2494	-1.87991	8	5	2015	Hélios Garcia	Marián Alvarez	BV
171	689413	https://www.biodiversidadvirtual.org/insectarium/Trithemis-kirbyi-Selys-1891-img689413.html	ES	Vera	37.245	-1.88969	8	5	2015	Hélios Garcia	Marián Alvarez	BV
172	689939	https://www.biodiversidadvirtual.org/insectarium/Trithemis-kirbyi-Selys-1891-img689939.html	ES	Librilla	37.9299	-1.3349	20	4	2015	Emilio Alejandro Pagán	Marián Alvarez	BV
173	689940	https://www.biodiversidadvirtual.org/insectarium/Trithemis-kirbyi-Selys-1891-img689940.html	ES	Librilla	37.9298	-1.33499	20	4	2015	Emilio Alejandro Pagán	Marián Alvarez	BV
174	689941	https://www.biodiversidadvirtual.org/insectarium/Trithemis-kirbyi-Selys-1891-img689941.html	ES	Librilla	37.9298	-1.33499	19	4	2015	Emilio Alejandro Pagán	Marián Alvarez	BV
175	690845	https://www.biodiversidadvirtual.org/insectarium/Trithemis-kirbyi-Selys-1891-img690845.html	ES	Antas	37.2493	-1.91704	12	5	2015	Hélios Garcia	Marián Alvarez	BV
176	691933	https://www.biodiversidadvirtual.org/insectarium/Trithemis-kirbyi-Selys-1891-img691933.html	ES	Antas	37.2458	-1.91475	14	5	2015	Hélios Garcia	Marián Alvarez	BV
177	691937	https://www.biodiversidadvirtual.org/insectarium/Trithemis-kirbyi-Selys-1891-img691937.html	ES	Antas	37.2458	-1.91475	14	5	2015	Hélios Garcia	Marián Alvarez	BV
178	692931	https://www.biodiversidadvirtual.org/insectarium/Trithemis-kirbyi-Selys-1891-img692931.html	ES	Málaga	36.7407	-4.55881	16	5	2015	Pele Camacho	Marián Alvarez	BV
179	693715	https://www.biodiversidadvirtual.org/insectarium/Trithemis-kirbyi-Selys-1891-img693715.html	ES	Antas	37.2677	-1.89759	18	5	2015	Hélios Garcia	Marián Alvarez	BV
180	693718	https://www.biodiversidadvirtual.org/insectarium/Trithemis-kirbyi-Selys-1891-img693718.html	ES	Antas	37.268	-1.89621	18	5	2015	Hélios Garcia	Marián Alvarez	BV
181	693719	https://www.biodiversidadvirtual.org/insectarium/Trithemis-kirbyi-Selys-1891-img693719.html	ES	Antas	37.268	-1.89621	18	5	2015	Hélios Garcia	Marián Alvarez	BV
182	694918	https://www.biodiversidadvirtual.org/insectarium/Trithemis-kirbyi-Selys-1891-img694918.html	ES	Vera	37.2496	-1.88308	21	5	2015	Hélios Garcia	Adrià Miralles	BV
183	694919	https://www.biodiversidadvirtual.org/insectarium/Trithemis-kirbyi-Selys-1891-img694919.html	ES	Vera	37.2496	-1.88308	21	5	2015	Hélios Garcia	Adrià Miralles	BV
184	697502	https://www.biodiversidadvirtual.org/insectarium/Trithemis-kirbyi-Selys-1891-img697502.html	ES	Antas	37.2679	-1.89802	25	5	2015	Hélios Garcia	Marián Alvarez	BV
185	697503	https://www.biodiversidadvirtual.org/insectarium/Trithemis-kirbyi-Selys-1891-img697503.html	ES	Antas	37.2679	-1.89802	25	5	2015	Hélios Garcia	Marián Alvarez	BV
186	698909	https://www.biodiversidadvirtual.org/insectarium/Trithemis-kirbyi-Selys-1891-img698909.html	ES	Vera	37.2681	-1.87727	29	5	2015	Hélios Garcia	Marián Alvarez	BV
187	698910	https://www.biodiversidadvirtual.org/insectarium/Trithemis-kirbyi-Selys-1891-img698910.html	ES	Vera	37.2681	-1.87727	29	5	2015	Hélios Garcia	Marián Alvarez	BV
188	700067	https://www.biodiversidadvirtual.org/insectarium/Trithemis-kirbyi-Selys-1891-img700067.html	ES	Guadix	37.297	-3.12662	1	6	2015	Paco Otero	Marián Alvarez	BV
189	700068	https://www.biodiversidadvirtual.org/insectarium/Trithemis-kirbyi-Selys-1891-img700068.html	ES	Guadix	37.297	-3.12659	1	6	2015	Paco Otero	Marián Alvarez	BV
190	700213	https://www.biodiversidadvirtual.org/insectarium/Trithemis-kirbyi-Selys-1891-img700213.html	ES	Vera	37.2456	-1.88937	1	6	2015	Hélios Garcia	Marián Alvarez	BV
191	700214	https://www.biodiversidadvirtual.org/insectarium/Trithemis-kirbyi-Selys-1891-img700214.html	ES	Vera	37.2456	-1.88937	1	6	2015	Hélios Garcia	Marián Alvarez	BV
192	700215	https://www.biodiversidadvirtual.org/insectarium/Trithemis-kirbyi-Selys-1891-img700215.html	ES	Vera	37.2456	-1.88937	1	6	2015	Hélios Garcia	Marián Alvarez	BV
193	703337	https://www.biodiversidadvirtual.org/insectarium/Trithemis-kirbyi-Selys-1891-img703337.html	ES	Guadix	37.297	-3.12668	7	6	2015	Paco Otero	Marián Alvarez	BV
194	705307	https://www.biodiversidadvirtual.org/insectarium/Trithemis-kirbyi-Selys-1891-img705307.html	ES	Antas	37.2678	-1.89815	9	6	2015	Hélios Garcia	Marián Alvarez	BV
195	705308	https://www.biodiversidadvirtual.org/insectarium/Trithemis-kirbyi-Selys-1891-img705308.html	ES	Antas	37.2678	-1.89815	9	6	2015	Hélios Garcia	Marián Alvarez	BV
196	705312	https://www.biodiversidadvirtual.org/insectarium/Trithemis-kirbyi-Selys-1891-img705312.html	ES	Antas	37.2678	-1.89815	9	6	2015	Hélios Garcia	Marián Alvarez	BV
197	707108	https://www.biodiversidadvirtual.org/insectarium/Trithemis-kirbyi-Selys-1891-img707108.html	ES	Guadix	37.297	-3.12655	13	6	2015	Paco Otero	Marián Alvarez	BV
198	707109	https://www.biodiversidadvirtual.org/insectarium/Trithemis-kirbyi-Selys-1891-img707109.html	ES	Guadix	37.297	-3.12655	13	6	2015	Paco Otero	Marián Alvarez	BV
199	708770	https://www.biodiversidadvirtual.org/insectarium/Trithemis-kirbyi-Selys-1891-img708770.html	ES	Jimena	36.4319	-5.45092	19	6	2015	Miguel Ángel Rojas	Marián Alvarez	BV
200	709483	https://www.biodiversidadvirtual.org/insectarium/Trithemis-kirbyi-Selys-1891-img709483.html	ES	Marines viejo	39.7397	-0.530529	14	6	2015	Jorge Pérez	Adrià Miralles	BV
201	709484	https://www.biodiversidadvirtual.org/insectarium/Trithemis-kirbyi-Selys-1891-img709484.html	ES	Liria	39.6274	-0.596856	14	6	2015	Jorge Pérez	Adrià Miralles	BV
202	709590	https://www.biodiversidadvirtual.org/insectarium/Trithemis-kirbyi-Selys-1891-img709590.html	ES	Guadix	37.2969	-3.12653	22	6	2015	Paco Otero	Marián Alvarez	BV
203	709591	https://www.biodiversidadvirtual.org/insectarium/Trithemis-kirbyi-Selys-1891-img709591.html	ES	Guadix	37.2969	-3.12653	22	6	2015	Paco Otero	Marián Alvarez	BV
204	709592	https://www.biodiversidadvirtual.org/insectarium/Trithemis-kirbyi-Selys-1891-img709592.html	ES	Guadix	37.2969	-3.12653	22	6	2015	Paco Otero	Marián Alvarez	BV
205	709593	https://www.biodiversidadvirtual.org/insectarium/Trithemis-kirbyi-Selys-1891-img709593.html	ES	Guadix	37.2969	-3.12653	22	6	2015	Paco Otero	Marián Alvarez	BV
206	713948	https://www.biodiversidadvirtual.org/insectarium/Trithemis-kirbyi-Selys-1891-img713948.html	ES	Olocau	39.7035	-0.531199	3	7	2015	Jorge Pérez	Adrià Miralles	BV
207	719221	https://www.biodiversidadvirtual.org/insectarium/Trithemis-kirbyi-Selys-1891-img719221.html	ES	Vicar	36.82	-2.64353	12	7	2015	Francisco Rodriguez (Faluke)	Adrià Miralles	BV
208	719222	https://www.biodiversidadvirtual.org/insectarium/Trithemis-kirbyi-Selys-1891-img719222.html	ES	Vicar	36.82	-2.64353	12	7	2015	Francisco Rodriguez (Faluke)	Adrià Miralles	BV
209	720956	https://www.biodiversidadvirtual.org/insectarium/Trithemis-kirbyi-Selys-1891-img720956.html	ES	Vera	37.2688	-1.87712	17	7	2015	Hélios Garcia	Marián Alvarez	BV
210	721377	https://www.biodiversidadvirtual.org/insectarium/Trithemis-kirbyi-Selys-1891-img721377.html	ES	río Mijares	40.1414	-0.717255	18	7	2015	Javier Barreda	Marián Alvarez	BV
211	721381	https://www.biodiversidadvirtual.org/insectarium/Trithemis-kirbyi-Selys-1891-img721381.html	ES	Liria	39.6274	-0.596856	17	7	2015	Jorge Pérez	Marián Alvarez	BV
212	722290	https://www.biodiversidadvirtual.org/insectarium/Trithemis-kirbyi-Selys-1891-img722290.html	ES	Antas	37.2676	-1.89746	20	7	2015	Hélios Garcia	Marián Alvarez	BV
213	722291	https://www.biodiversidadvirtual.org/insectarium/Trithemis-kirbyi-Selys-1891-img722291.html	ES	Antas	37.2676	-1.89746	20	7	2015	Hélios Garcia	Marián Alvarez	BV
214	722293	https://www.biodiversidadvirtual.org/insectarium/Trithemis-kirbyi-Selys-1891-img722293.html	ES	Antas	37.2676	-1.89746	20	7	2015	Hélios Garcia	Marián Alvarez	BV
215	722294	https://www.biodiversidadvirtual.org/insectarium/Trithemis-kirbyi-Selys-1891-img722294.html	ES	Antas	37.2676	-1.89746	20	7	2015	Hélios Garcia	Marián Alvarez	BV
216	725300	https://www.biodiversidadvirtual.org/insectarium/Trithemis-kirbyi-Selys-1891-img725300.html	ES	Guadix	37.297	-3.12663	25	7	2015	Paco Otero	Adrià Miralles	BV
217	725301	https://www.biodiversidadvirtual.org/insectarium/Trithemis-kirbyi-Selys-1891-img725301.html	ES	Guadix	37.297	-3.12663	25	7	2015	Paco Otero	Adrià Miralles	BV
218	725302	https://www.biodiversidadvirtual.org/insectarium/Trithemis-kirbyi-Selys-1891-img725302.html	ES	Guadix	37.2954	-3.12635	25	7	2015	Paco Otero	Adrià Miralles	BV
219	725303	https://www.biodiversidadvirtual.org/insectarium/Trithemis-kirbyi-Selys-1891-img725303.html	ES	Guadix	37.2954	-3.12635	25	7	2015	Paco Otero	Adrià Miralles	BV
220	725527	https://www.biodiversidadvirtual.org/insectarium/Trithemis-kirbyi-Selys-1891-img725527.html	ES	Antas	37.2672	-1.89608	28	7	2015	Hélios Garcia	Marián Alvarez	BV
221	725532	https://www.biodiversidadvirtual.org/insectarium/Trithemis-kirbyi-Selys-1891-img725532.html	ES	Antas	37.2671	-1.89613	28	7	2015	Hélios Garcia	Marián Alvarez	BV
222	725534	https://www.biodiversidadvirtual.org/insectarium/Trithemis-kirbyi-Selys-1891-img725534.html	ES	Antas	37.2671	-1.89613	28	7	2015	Hélios Garcia	Marián Alvarez	BV
223	725535	https://www.biodiversidadvirtual.org/insectarium/Trithemis-kirbyi-Selys-1891-img725535.html	ES	Antas	37.2671	-1.89613	28	7	2015	Hélios Garcia	Marián Alvarez	BV
224	725813	https://www.biodiversidadvirtual.org/insectarium/Trithemis-kirbyi-Selys-1891-img725813.html	ES	Guadix	37.2957	-3.12657	30	7	2015	Paco Otero	Adrià Miralles	BV
225	727948	https://www.biodiversidadvirtual.org/insectarium/Trithemis-kirbyi-Selys-1891-img727948.html	ES	Antas	37.2686	-1.89668	6	8	2015	Hélios Garcia	Adrià Miralles	BV
226	727953	https://www.biodiversidadvirtual.org/insectarium/Trithemis-kirbyi-Selys-1891-img727953.html	ES	Antas	37.2686	-1.89668	6	8	2015	Hélios Garcia	Adrià Miralles	BV
227	727955	https://www.biodiversidadvirtual.org/insectarium/Trithemis-kirbyi-Selys-1891-img727955.html	ES	Antas	37.2686	-1.89668	6	8	2015	Hélios Garcia	Adrià Miralles	BV
228	728070	https://www.biodiversidadvirtual.org/insectarium/Trithemis-kirbyi-Selys-1891-img728070.html	ES	Ludiente	40.0887	-0.374061	2	8	2015	Jesús Barreda	Adrià Miralles	BV
229	728071	https://www.biodiversidadvirtual.org/insectarium/Trithemis-kirbyi-Selys-1891-img728071.html	ES	Ludiente	40.0887	-0.374061	2	8	2015	Jesús Barreda	Adrià Miralles	BV
230	732308	https://www.biodiversidadvirtual.org/insectarium/Trithemis-kirbyi-Selys-1891-img732308.html	ES	Istán	36.5996	-4.93981	10	8	2015	Fernando Fañanás	Marián Alvarez	BV
231	733597	https://www.biodiversidadvirtual.org/insectarium/Trithemis-kirbyi-Selys-1891-img733597.html	ES	Ports Beseït	40.8168	0.511379	30	6	2015	Josep Moreno	Marián Alvarez	BV
232	734110	https://www.biodiversidadvirtual.org/insectarium/Trithemis-kirbyi-Selys-1891-img734110.html	ES	Río Guadelete	36.7986	-5.33146	9	6	2015	Teresa Farino	Marián Alvarez	BV
233	734122	https://www.biodiversidadvirtual.org/insectarium/Trithemis-kirbyi-Selys-1891-img734122.html	ES	Arnes	40.911	0.261417	11	8	2015	Raül Miralta	Marián Alvarez	BV
234	734123	https://www.biodiversidadvirtual.org/insectarium/Trithemis-kirbyi-Selys-1891-img734123.html	ES	Arnes	40.911	0.261417	11	8	2015	Raül Miralta	Marián Alvarez	BV
235	734124	https://www.biodiversidadvirtual.org/insectarium/Trithemis-kirbyi-Selys-1891-img734124.html	ES	Arnes	40.911	0.261417	11	8	2015	Raül Miralta	Marián Alvarez	BV
236	735060	https://www.biodiversidadvirtual.org/insectarium/Trithemis-kirbyi-Selys-1891-img735060.html	ES	Antas	37.2678	-1.89643	24	8	2015	Hélios Garcia	Marián Alvarez	BV
237	735593	https://www.biodiversidadvirtual.org/insectarium/Trithemis-kirbyi-Selys-1891-img735593.html	ES	Guadix	37.2966	-3.12645	25	8	2015	Paco Otero	Marián Alvarez	BV
238	735595	https://www.biodiversidadvirtual.org/insectarium/Trithemis-kirbyi-Selys-1891-img735595.html	ES	Guadix	37.2957	-3.12653	25	8	2015	Paco Otero	Marián Alvarez	BV
239	735596	https://www.biodiversidadvirtual.org/insectarium/Trithemis-kirbyi-Selys-1891-img735596.html	ES	Vera	37.2454	-1.88935	26	8	2015	Hélios Garcia	Marián Alvarez	BV
240	735597	https://www.biodiversidadvirtual.org/insectarium/Trithemis-kirbyi-Selys-1891-img735597.html	ES	Guadix	37.297	-3.12646	25	8	2015	Paco Otero	Marián Alvarez	BV
241	735598	https://www.biodiversidadvirtual.org/insectarium/Trithemis-kirbyi-Selys-1891-img735598.html	ES	Guadix	37.297	-3.12646	25	8	2015	Paco Otero	Marián Alvarez	BV
242	738067	https://www.biodiversidadvirtual.org/insectarium/Trithemis-kirbyi-Selys-1891-img738067.html	ES	Antas	37.2676	-1.89686	4	9	2015	Hélios Garcia	Marián Alvarez	BV
243	738138	https://www.biodiversidadvirtual.org/insectarium/Trithemis-kirbyi-Selys-1891-img738138.html	ES	Algeciras	36.1408	-5.45623	16	8	2015	Miguel Ángel Rojas	Marián Alvarez	BV
244	738736	https://www.biodiversidadvirtual.org/insectarium/Trithemis-kirbyi-Selys-1891-img738736.html	ES	Vicar	36.8146	-2.66407	6	9	2015	Francisco Rodriguez (Faluke)	Marián Alvarez	BV
245	738737	https://www.biodiversidadvirtual.org/insectarium/Trithemis-kirbyi-Selys-1891-img738737.html	ES	Vicar	36.8146	-2.66407	6	9	2015	Francisco Rodriguez (Faluke)	Marián Alvarez	BV
246	740046	https://www.biodiversidadvirtual.org/insectarium/Trithemis-kirbyi-Selys-1891-img740046.html	ES	el Tiemblo	40.4008	-4.50336	19	8	2015	F. Javier Martín	Marián Alvarez	BV
247	740510	https://www.biodiversidadvirtual.org/insectarium/Trithemis-kirbyi-Selys-1891-img740510.html	ES	Antas	37.2678	-1.89763	9	9	2015	Hélios Garcia	Marián Alvarez	BV
248	740511	https://www.biodiversidadvirtual.org/insectarium/Trithemis-kirbyi-Selys-1891-img740511.html	ES	Antas	37.2678	-1.89763	9	9	2015	Hélios Garcia	Marián Alvarez	BV
249	740513	https://www.biodiversidadvirtual.org/insectarium/Trithemis-kirbyi-Selys-1891-img740513.html	ES	Antas	37.2678	-1.89763	9	9	2015	Hélios Garcia	Marián Alvarez	BV
250	740514	https://www.biodiversidadvirtual.org/insectarium/Trithemis-kirbyi-Selys-1891-img740514.html	ES	Antas	37.2678	-1.89763	9	9	2015	Hélios Garcia	Marián Alvarez	BV
251	742376	https://www.biodiversidadvirtual.org/insectarium/Trithemis-kirbyi-Selys-1891-img742376.html	ES	Guadix	37.297	-3.12664	9	9	2015	Paco Otero	Adrià Miralles	BV
252	743124	https://www.biodiversidadvirtual.org/insectarium/Trithemis-kirbyi-Selys-1891-img743124.html	ES	Guadix	37.297	-3.12659	1	9	2015	Paco Otero	Marián Alvarez	BV
253	743142	https://www.biodiversidadvirtual.org/insectarium/Trithemis-kirbyi-Selys-1891-img743142.html	ES	Guadix	37.2967	-3.12653	3	9	2015	Paco Otero	Marián Alvarez	BV
254	744382	https://www.biodiversidadvirtual.org/insectarium/Trithemis-kirbyi-Selys-1891-img744382.html	ES	Motril	36.7195	-3.55	20	9	2015	Paco Otero	Marián Alvarez	BV
255	744383	https://www.biodiversidadvirtual.org/insectarium/Trithemis-kirbyi-Selys-1891-img744383.html	ES	Motril	36.7195	-3.55	20	9	2015	Paco Otero	Marián Alvarez	BV
256	745250	https://www.biodiversidadvirtual.org/insectarium/Trithemis-kirbyi-Selys-1891-img745250.html	ES	Guadix	37.2969	-3.12654	28	8	2015	Paco Otero	Antonio Torralba	BV
257	745251	https://www.biodiversidadvirtual.org/insectarium/Trithemis-kirbyi-Selys-1891-img745251.html	ES	Guadix	37.2969	-3.12654	28	8	2015	Paco Otero	Antonio Torralba	BV
258	747007	https://www.biodiversidadvirtual.org/insectarium/Trithemis-kirbyi-Selys-1891-img747007.html	ES	Ogijares	37.1228	-3.60523	18	9	2015	blas pardilla	Marián Alvarez	BV
259	747160	https://www.biodiversidadvirtual.org/insectarium/Trithemis-kirbyi-Selys-1891-img747160.html	ES	Murcia	37.9072	-1.15784	24	9	2015	Emilio Alejandro Pagán	Marián Alvarez	BV
260	747161	https://www.biodiversidadvirtual.org/insectarium/Trithemis-kirbyi-Selys-1891-img747161.html	ES	Murcia	37.9296	-1.33514	24	9	2015	Emilio Alejandro Pagán	Marián Alvarez	BV
261	748443	https://www.biodiversidadvirtual.org/insectarium/Trithemis-kirbyi-Selys-1891-img748443.html	ES	Antas	37.2673	-1.8978	1	10	2015	Hélios Garcia	Marián Alvarez	BV
262	748444	https://www.biodiversidadvirtual.org/insectarium/Trithemis-kirbyi-Selys-1891-img748444.html	ES	Antas	37.2673	-1.8978	1	10	2015	Hélios Garcia	Marián Alvarez	BV
263	748446	https://www.biodiversidadvirtual.org/insectarium/Trithemis-kirbyi-Selys-1891-img748446.html	ES	Antas	37.2673	-1.8978	1	10	2015	Hélios Garcia	Marián Alvarez	BV
264	748448	https://www.biodiversidadvirtual.org/insectarium/Trithemis-kirbyi-Selys-1891-img748448.html	ES	Antas	37.2673	-1.8978	1	10	2015	Hélios Garcia	Marián Alvarez	BV
265	748449	https://www.biodiversidadvirtual.org/insectarium/Trithemis-kirbyi-Selys-1891-img748449.html	ES	Antas	37.2673	-1.8978	1	10	2015	Hélios Garcia	Marián Alvarez	BV
266	748450	https://www.biodiversidadvirtual.org/insectarium/Trithemis-kirbyi-Selys-1891-img748450.html	ES	Antas	37.2673	-1.8978	1	10	2015	Hélios Garcia	Marián Alvarez	BV
267	748451	https://www.biodiversidadvirtual.org/insectarium/Trithemis-kirbyi-Selys-1891-img748451.html	ES	Antas	37.2673	-1.8978	1	10	2015	Hélios Garcia	Marián Alvarez	BV
268	748458	https://www.biodiversidadvirtual.org/insectarium/Trithemis-kirbyi-Selys-1891-img748458.html	ES	Antas	37.2487	-1.9149	2	10	2015	Hélios Garcia	Marián Alvarez	BV
269	748501	https://www.biodiversidadvirtual.org/insectarium/Trithemis-kirbyi-Selys-1891-img748501.html	ES	Villar de Cañas	39.8272	-2.57923	10	9	2015	Cecilia Díaz	Marián Alvarez	BV
270	749457	https://www.biodiversidadvirtual.org/insectarium/Trithemis-kirbyi-Selys-1891-img749457.html	ES	Cuevas del Almanzora	37.3095	-1.76393	6	10	2015	Hélios Garcia	Marián Alvarez	BV
271	751053	https://www.biodiversidadvirtual.org/insectarium/Trithemis-kirbyi-Selys-1891-img751053.html	ES	Guadix	37.2969	-3.12653	27	8	2015	Paco Otero	Adrià Miralles	BV
272	751054	https://www.biodiversidadvirtual.org/insectarium/Trithemis-kirbyi-Selys-1891-img751054.html	ES	Guadix	37.2969	-3.12653	27	8	2015	Paco Otero	Adrià Miralles	BV
273	751478	https://www.biodiversidadvirtual.org/insectarium/Trithemis-kirbyi-Selys-1891-img751478.html	ES	Vera	37.238	-1.87746	7	10	2015	Hélios Garcia	Marián Alvarez	BV
274	751479	https://www.biodiversidadvirtual.org/insectarium/Trithemis-kirbyi-Selys-1891-img751479.html	ES	Vera	37.238	-1.87746	7	10	2015	Hélios Garcia	Marián Alvarez	BV
275	751480	https://www.biodiversidadvirtual.org/insectarium/Trithemis-kirbyi-Selys-1891-img751480.html	ES	Vera	37.238	-1.87746	7	10	2015	Hélios Garcia	Marián Alvarez	BV
276	751909	https://www.biodiversidadvirtual.org/insectarium/Trithemis-kirbyi-Selys-1891-img751909.html	ES	Antas	37.268	-1.89729	9	10	2015	Hélios Garcia	Marián Alvarez	BV
277	751911	https://www.biodiversidadvirtual.org/insectarium/Trithemis-kirbyi-Selys-1891-img751911.html	ES	Antas	37.268	-1.89729	9	10	2015	Hélios Garcia	Marián Alvarez	BV
278	751912	https://www.biodiversidadvirtual.org/insectarium/Trithemis-kirbyi-Selys-1891-img751912.html	ES	Vera	37.2477	-1.88402	9	10	2015	Hélios Garcia	Marián Alvarez	BV
279	752164	https://www.biodiversidadvirtual.org/insectarium/Trithemis-kirbyi-Selys-1891-img752164.html	ES	Antas	37.2486	-1.91441	14	10	2015	Hélios Garcia	Marián Alvarez	BV
280	752165	https://www.biodiversidadvirtual.org/insectarium/Trithemis-kirbyi-Selys-1891-img752165.html	ES	Antas	37.2486	-1.91441	14	10	2015	Hélios Garcia	Marián Alvarez	BV
281	754111	https://www.biodiversidadvirtual.org/insectarium/Trithemis-kirbyi-Selys-1891-img754111.html	ES	San Juan de los Terreros	37.3763	-1.66031	11	10	2015	Guillermo Booth	Marián Alvarez	BV
282	754147	https://www.biodiversidadvirtual.org/insectarium/Trithemis-kirbyi-Selys-1891-img754147.html	ES	Atarfe	37.2212	-3.69022	9	10	2015	blas pardilla	Marián Alvarez	BV
283	754353	https://www.biodiversidadvirtual.org/insectarium/Trithemis-kirbyi-Selys-1891-img754353.html	ES	Playa de San Juan	38.3779	-0.419154	17	10	2015	BLAS FERNANDEZ	Marián Alvarez	BV
284	754357	https://www.biodiversidadvirtual.org/insectarium/Trithemis-kirbyi-Selys-1891-img754357.html	ES	Playa de San Juan	38.3779	-0.419176	17	10	2015	BLAS FERNANDEZ	Marián Alvarez	BV
285	755924	https://www.biodiversidadvirtual.org/insectarium/Trithemis-kirbyi-Selys-1891-img755924.html	ES	Vera	37.2492	-1.88128	27	10	2015	Hélios Garcia	Marián Alvarez	BV
286	755925	https://www.biodiversidadvirtual.org/insectarium/Trithemis-kirbyi-Selys-1891-img755925.html	ES	Vera	37.2492	-1.88128	27	10	2015	Hélios Garcia	Marián Alvarez	BV
287	755926	https://www.biodiversidadvirtual.org/insectarium/Trithemis-kirbyi-Selys-1891-img755926.html	ES	Vera	37.2492	-1.88128	27	10	2015	Hélios Garcia	Marián Alvarez	BV
288	755930	https://www.biodiversidadvirtual.org/insectarium/Trithemis-kirbyi-Selys-1891-img755930.html	ES	Vera	37.2492	-1.88128	27	10	2015	Hélios Garcia	Marián Alvarez	BV
289	755934	https://www.biodiversidadvirtual.org/insectarium/Trithemis-kirbyi-Selys-1891-img755934.html	ES	Vera	37.2494	-1.88265	27	10	2015	Hélios Garcia	Marián Alvarez	BV
290	755936	https://www.biodiversidadvirtual.org/insectarium/Trithemis-kirbyi-Selys-1891-img755936.html	ES	Vera	37.2494	-1.88265	27	10	2015	Hélios Garcia	Marián Alvarez	BV
291	755937	https://www.biodiversidadvirtual.org/insectarium/Trithemis-kirbyi-Selys-1891-img755937.html	ES	Vera	37.2494	-1.88265	27	10	2015	Hélios Garcia	Marián Alvarez	BV
292	756346	https://www.biodiversidadvirtual.org/insectarium/Trithemis-kirbyi-Selys-1891-img756346.html	ES	rio turia	39.566	-0.591817	18	9	2015	Juan Carlos Galey	Marián Alvarez	BV
293	756347	https://www.biodiversidadvirtual.org/insectarium/Trithemis-kirbyi-Selys-1891-img756347.html	ES	rio turia	39.566	-0.591817	18	9	2015	Juan Carlos Galey	Marián Alvarez	BV
294	756348	https://www.biodiversidadvirtual.org/insectarium/Trithemis-kirbyi-Selys-1891-img756348.html	ES	rio turia	39.566	-0.591817	18	9	2015	Juan Carlos Galey	Marián Alvarez	BV
295	756349	https://www.biodiversidadvirtual.org/insectarium/Trithemis-kirbyi-Selys-1891-img756349.html	ES	rio turia	39.566	-0.591817	18	9	2015	Juan Carlos Galey	Marián Alvarez	BV
296	756350	https://www.biodiversidadvirtual.org/insectarium/Trithemis-kirbyi-Selys-1891-img756350.html	ES	rio turia	39.566	-0.591817	18	9	2015	Juan Carlos Galey	Marián Alvarez	BV
297	756353	https://www.biodiversidadvirtual.org/insectarium/Trithemis-kirbyi-Selys-1891-img756353.html	ES	guadalest	38.6743	-0.19489	12	8	2015	Juan Carlos Galey	Marián Alvarez	BV
298	756354	https://www.biodiversidadvirtual.org/insectarium/Trithemis-kirbyi-Selys-1891-img756354.html	ES	guadalest	38.6743	-0.19489	12	8	2015	Juan Carlos Galey	Marián Alvarez	BV
299	758208	https://www.biodiversidadvirtual.org/insectarium/Trithemis-kirbyi-Selys-1891-img758208.html	ES	Vera	37.2495	-1.88278	5	11	2015	Hélios Garcia	Marián Alvarez	BV
300	759988	https://www.biodiversidadvirtual.org/insectarium/Trithemis-kirbyi-Selys-1891-img759988.html	ES	Vera	37.2458	-1.88913	12	11	2015	Hélios Garcia	Marián Alvarez	BV
301	759990	https://www.biodiversidadvirtual.org/insectarium/Trithemis-kirbyi-Selys-1891-img759990.html	ES	Vera	37.2458	-1.88913	12	11	2015	Hélios Garcia	Marián Alvarez	BV
302	760260	https://www.biodiversidadvirtual.org/insectarium/Trithemis-kirbyi-Selys-1891-img760260.html	ES	Guadix	37.2969	-3.12651	14	11	2015	Paco Otero	Marián Alvarez	BV
303	760261	https://www.biodiversidadvirtual.org/insectarium/Trithemis-kirbyi-Selys-1891-img760261.html	ES	Guadix	37.2969	-3.12651	14	11	2015	Paco Otero	Marián Alvarez	BV
304	762470	https://www.biodiversidadvirtual.org/insectarium/Trithemis-kirbyi-Selys-1891-img762470.html	ES	Tabernas	37.0322	-2.42249	28	9	2015	Luis Herrero	Marián Alvarez	BV
305	762554	https://www.biodiversidadvirtual.org/insectarium/Trithemis-kirbyi-Selys-1891-img762554.html	ES	Aznalcóllar	37.5209	-6.22118	8	11	2015	Fernando Laguna	Marián Alvarez	BV
306	762927	https://www.biodiversidadvirtual.org/insectarium/Trithemis-kirbyi-Selys-1891-img762927.html	ES	Algeciras	36.1408	-5.45623	23	8	2015	Miguel Ángel Rojas	Marián Alvarez	BV
307	763451	https://www.biodiversidadvirtual.org/insectarium/Trithemis-kirbyi-Selys-1891-img763451.html	ES	Vera	37.2487	-1.87926	1	12	2015	Hélios Garcia	Marián Alvarez	BV
308	763454	https://www.biodiversidadvirtual.org/insectarium/Trithemis-kirbyi-Selys-1891-img763454.html	ES	Vera	37.249	-1.87999	1	12	2015	Hélios Garcia	Marián Alvarez	BV
309	763520	https://www.biodiversidadvirtual.org/insectarium/Trithemis-kirbyi-Selys-1891-img763520.html	ES	Almeria (Cabo de Gata)	36.8273	-2.22636	29	11	2015	Francisco Rodriguez (Faluke)	Marián Alvarez	BV
310	763521	https://www.biodiversidadvirtual.org/insectarium/Trithemis-kirbyi-Selys-1891-img763521.html	ES	Almeria (Cabo de Gata)	36.8273	-2.22636	29	11	2015	Francisco Rodriguez (Faluke)	Marián Alvarez	BV
311	764151	https://www.biodiversidadvirtual.org/insectarium/Trithemis-kirbyi-Selys-1891-img764151.html	ES	Vera	37.2495	-1.88272	4	12	2015	Hélios Garcia	Adrià Miralles	BV
312	764433	https://www.biodiversidadvirtual.org/insectarium/Trithemis-kirbyi-Selys-1891-img764433.html	ES	La Puebla de los Infantes	37.7643	-5.44677	13	8	2015	Daniel Gutiérrez	Marián Alvarez	BV
313	764434	https://www.biodiversidadvirtual.org/insectarium/Trithemis-kirbyi-Selys-1891-img764434.html	ES	La Puebla de los Infantes	37.7643	-5.44677	13	8	2015	Daniel Gutiérrez	Marián Alvarez	BV
314	768309	https://www.biodiversidadvirtual.org/insectarium/Trithemis-kirbyi-Selys-1891-img768309.html	ES	Vélez de Benaudalla	36.7852	-3.54317	10	5	2015	Adrià Miralles	Adrià Miralles	BV
315	768310	https://www.biodiversidadvirtual.org/insectarium/Trithemis-kirbyi-Selys-1891-img768310.html	ES	Vélez de Benaudalla	36.7852	-3.54317	10	5	2015	Adrià Miralles	Adrià Miralles	BV
316	768523	https://www.biodiversidadvirtual.org/insectarium/Trithemis-kirbyi-Selys-1891-img768523.html	ES	Tabernas	37.0502	-2.40399	26	4	2015	Piluca Alvarez	Marián Alvarez	BV
317	768682	https://www.biodiversidadvirtual.org/insectarium/Trithemis-kirbyi-Selys-1891-img768682.html	ES	Úbeda	38.0213	-3.34012	10	8	2015	José Biedma	Adrià Miralles	BV
318	768820	https://www.biodiversidadvirtual.org/insectarium/Trithemis-kirbyi-Selys-1891-img768820.html	ES	Marines viejo	39.7363	-0.53112	8	9	2014	Ramón Fernández	Marián Alvarez	BV
319	769288	https://www.biodiversidadvirtual.org/insectarium/Trithemis-kirbyi-Selys-1891-img769288.html	ES	Madrid	40.4487	-3.72179	7	8	2015	Jose Ignacio Pascual	Marián Alvarez	BV
320	769911	https://www.biodiversidadvirtual.org/insectarium/Trithemis-kirbyi-Selys-1891-img769911.html	ES	Librilla	37.93	-1.33516	17	11	2015	Emilio Alejandro Pagán	Adrià Miralles	BV
321	781929	https://www.biodiversidadvirtual.org/insectarium/Trithemis-kirbyi-Selys-1891-img781929.html	ES	Vera	37.2492	-1.88115	7	4	2016	Hélios Garcia	Marián Alvarez	BV
322	781930	https://www.biodiversidadvirtual.org/insectarium/Trithemis-kirbyi-Selys-1891-img781930.html	ES	Vera	37.2492	-1.88115	7	4	2016	Hélios Garcia	Marián Alvarez	BV
323	781935	https://www.biodiversidadvirtual.org/insectarium/Trithemis-kirbyi-Selys-1891-img781935.html	ES	Vera	37.2459	-1.89012	7	4	2016	Hélios Garcia	Marián Alvarez	BV
324	781937	https://www.biodiversidadvirtual.org/insectarium/Trithemis-kirbyi-Selys-1891-img781937.html	ES	Vera	37.2493	-1.88106	7	4	2016	Hélios Garcia	Marián Alvarez	BV
325	782918	https://www.biodiversidadvirtual.org/insectarium/Trithemis-kirbyi-Selys-1891-img782918.html	ES	Vera	37.2491	-1.88055	12	4	2016	Hélios Garcia	Adrià Miralles	BV
326	782919	https://www.biodiversidadvirtual.org/insectarium/Trithemis-kirbyi-Selys-1891-img782919.html	ES	Vera	37.2491	-1.88055	12	4	2016	Hélios Garcia	Marián Alvarez	BV
327	782920	https://www.biodiversidadvirtual.org/insectarium/Trithemis-kirbyi-Selys-1891-img782920.html	ES	Vera	37.245	-1.89016	12	4	2016	Hélios Garcia	Marián Alvarez	BV
328	782921	https://www.biodiversidadvirtual.org/insectarium/Trithemis-kirbyi-Selys-1891-img782921.html	ES	Vera	37.245	-1.89016	12	4	2016	Hélios Garcia	Marián Alvarez	BV
329	782923	https://www.biodiversidadvirtual.org/insectarium/Trithemis-kirbyi-Selys-1891-img782923.html	ES	Vera	37.2478	-1.88261	12	4	2016	Hélios Garcia	Marián Alvarez	BV
330	783282	https://www.biodiversidadvirtual.org/insectarium/Trithemis-kirbyi-Selys-1891-img783282.html	ES	Vera	37.2497	-1.88261	14	4	2016	Hélios Garcia	Adrià Miralles	BV
331	783285	https://www.biodiversidadvirtual.org/insectarium/Trithemis-kirbyi-Selys-1891-img783285.html	ES	Antas	37.2674	-1.89797	14	4	2016	Hélios Garcia	Adrià Miralles	BV
332	784400	https://www.biodiversidadvirtual.org/insectarium/Trithemis-kirbyi-Selys-1891-img784400.html	ES	Vera	37.2493	-1.88111	19	4	2016	Hélios Garcia	Marián Alvarez	BV
333	784401	https://www.biodiversidadvirtual.org/insectarium/Trithemis-kirbyi-Selys-1891-img784401.html	ES	Vera	37.2493	-1.88111	19	4	2016	Hélios Garcia	Marián Alvarez	BV
334	784402	https://www.biodiversidadvirtual.org/insectarium/Trithemis-kirbyi-Selys-1891-img784402.html	ES	Vera	37.2493	-1.88111	19	4	2016	Hélios Garcia	Marián Alvarez	BV
335	784403	https://www.biodiversidadvirtual.org/insectarium/Trithemis-kirbyi-Selys-1891-img784403.html	ES	Vera	37.2493	-1.88111	19	4	2016	Hélios Garcia	Marián Alvarez	BV
336	784405	https://www.biodiversidadvirtual.org/insectarium/Trithemis-kirbyi-Selys-1891-img784405.html	ES	Vera	37.2452	-1.89016	19	4	2016	Hélios Garcia	Adrià Miralles	BV
337	784406	https://www.biodiversidadvirtual.org/insectarium/Trithemis-kirbyi-Selys-1891-img784406.html	ES	Vera	37.2452	-1.89016	19	4	2016	Hélios Garcia	Adrià Miralles	BV
338	784408	https://www.biodiversidadvirtual.org/insectarium/Trithemis-kirbyi-Selys-1891-img784408.html	ES	Vera	37.2494	-1.88259	19	4	2016	Hélios Garcia	Marián Alvarez	BV
339	786364	https://www.biodiversidadvirtual.org/insectarium/Trithemis-kirbyi-Selys-1891-img786364.html	ES	Adra	36.7862	-3.09626	24	4	2016	Francisco Rodriguez (Faluke)	Marián Alvarez	BV
340	786834	https://www.biodiversidadvirtual.org/insectarium/Trithemis-kirbyi-Selys-1891-img786834.html	ES	Adra	36.785	-3.09585	27	4	2016	Francisco Rodriguez (Faluke)	Marián Alvarez	BV
341	787137	https://www.biodiversidadvirtual.org/insectarium/Trithemis-kirbyi-Selys-1891-img787137.html	ES	Antas	37.2678	-1.89789	26	4	2016	Hélios Garcia	Marián Alvarez	BV
342	787138	https://www.biodiversidadvirtual.org/insectarium/Trithemis-kirbyi-Selys-1891-img787138.html	ES	Antas	37.2678	-1.89789	26	4	2016	Hélios Garcia	Marián Alvarez	BV
343	787139	https://www.biodiversidadvirtual.org/insectarium/Trithemis-kirbyi-Selys-1891-img787139.html	ES	Antas	37.2678	-1.89789	26	4	2016	Hélios Garcia	Marián Alvarez	BV
344	787140	https://www.biodiversidadvirtual.org/insectarium/Trithemis-kirbyi-Selys-1891-img787140.html	ES	Antas	37.2678	-1.89789	26	4	2016	Hélios Garcia	Marián Alvarez	BV
345	788175	https://www.biodiversidadvirtual.org/insectarium/Trithemis-kirbyi-Selys-1891-img788175.html	ES	Turre	37.1204	-1.91827	1	5	2016	Francisco Rodriguez (Faluke)	Marián Alvarez	BV
346	788750	https://www.biodiversidadvirtual.org/insectarium/Trithemis-kirbyi-Selys-1891-img788750.html	ES	Vera	37.2493	-1.88102	3	5	2016	Hélios Garcia	Marián Alvarez	BV
347	788751	https://www.biodiversidadvirtual.org/insectarium/Trithemis-kirbyi-Selys-1891-img788751.html	ES	Vera	37.2493	-1.88102	3	5	2016	Hélios Garcia	Marián Alvarez	BV
348	788753	https://www.biodiversidadvirtual.org/insectarium/Trithemis-kirbyi-Selys-1891-img788753.html	ES	Vera	37.2454	-1.89003	3	5	2016	Hélios Garcia	Marián Alvarez	BV
349	788754	https://www.biodiversidadvirtual.org/insectarium/Trithemis-kirbyi-Selys-1891-img788754.html	ES	Vera	37.2454	-1.89003	3	5	2016	Hélios Garcia	Marián Alvarez	BV
350	788758	https://www.biodiversidadvirtual.org/insectarium/Trithemis-kirbyi-Selys-1891-img788758.html	ES	Vera	37.2454	-1.89003	3	5	2016	Hélios Garcia	Marián Alvarez	BV
351	788765	https://www.biodiversidadvirtual.org/insectarium/Trithemis-kirbyi-Selys-1891-img788765.html	ES	Vera	37.2486	-1.88396	3	5	2016	Hélios Garcia	Marián Alvarez	BV
352	788766	https://www.biodiversidadvirtual.org/insectarium/Trithemis-kirbyi-Selys-1891-img788766.html	ES	Vera	37.2496	-1.88312	3	5	2016	Hélios Garcia	Marián Alvarez	BV
353	789359	https://www.biodiversidadvirtual.org/insectarium/Trithemis-kirbyi-Selys-1891-img789359.html	ES	Antas	37.2678	-1.89772	5	5	2016	Hélios Garcia	Adrià Miralles	BV
354	789360	https://www.biodiversidadvirtual.org/insectarium/Trithemis-kirbyi-Selys-1891-img789360.html	ES	Antas	37.2678	-1.89772	5	5	2016	Hélios Garcia	Adrià Miralles	BV
355	789363	https://www.biodiversidadvirtual.org/insectarium/Trithemis-kirbyi-Selys-1891-img789363.html	ES	Antas	37.2678	-1.89772	5	5	2016	Hélios Garcia	Marián Alvarez	BV
356	789364	https://www.biodiversidadvirtual.org/insectarium/Trithemis-kirbyi-Selys-1891-img789364.html	ES	Antas	37.2678	-1.89772	5	5	2016	Hélios Garcia	Marián Alvarez	BV
357	789829	https://www.biodiversidadvirtual.org/insectarium/Trithemis-kirbyi-Selys-1891-img789829.html	ES	Antas	37.199	-1.91383	6	5	2016	Hélios Garcia	Marián Alvarez	BV
358	791976	https://www.biodiversidadvirtual.org/insectarium/Trithemis-kirbyi-Selys-1891-img791976.html	ES	Vera	37.2489	-1.87978	11	5	2016	Hélios Garcia	Marián Alvarez	BV
359	791977	https://www.biodiversidadvirtual.org/insectarium/Trithemis-kirbyi-Selys-1891-img791977.html	ES	Vera	37.2489	-1.87978	11	5	2016	Hélios Garcia	Marián Alvarez	BV
360	791978	https://www.biodiversidadvirtual.org/insectarium/Trithemis-kirbyi-Selys-1891-img791978.html	ES	Vera	37.2489	-1.87978	11	5	2016	Hélios Garcia	Marián Alvarez	BV
361	791979	https://www.biodiversidadvirtual.org/insectarium/Trithemis-kirbyi-Selys-1891-img791979.html	ES	Vera	37.2489	-1.87978	11	5	2016	Hélios Garcia	Marián Alvarez	BV
362	791991	https://www.biodiversidadvirtual.org/insectarium/Trithemis-kirbyi-Selys-1891-img791991.html	ES	Vera	37.2489	-1.87978	11	5	2016	Hélios Garcia	Marián Alvarez	BV
363	791992	https://www.biodiversidadvirtual.org/insectarium/Trithemis-kirbyi-Selys-1891-img791992.html	ES	Vera	37.2489	-1.87978	11	5	2016	Hélios Garcia	Marián Alvarez	BV
364	791993	https://www.biodiversidadvirtual.org/insectarium/Trithemis-kirbyi-Selys-1891-img791993.html	ES	Vera	37.2489	-1.87978	11	5	2016	Hélios Garcia	Marián Alvarez	BV
365	791994	https://www.biodiversidadvirtual.org/insectarium/Trithemis-kirbyi-Selys-1891-img791994.html	ES	Vera	37.2489	-1.87978	11	5	2016	Hélios Garcia	Marián Alvarez	BV
366	792865	https://www.biodiversidadvirtual.org/insectarium/Trithemis-kirbyi-Selys-1891-img792865.html	ES	Librilla	37.93	-1.33516	17	11	2015	Emilio Alejandro Pagán	Adrià Miralles	BV
367	792891	https://www.biodiversidadvirtual.org/insectarium/Trithemis-kirbyi-Selys-1891-img792891.html	ES	Antas	37.2663	-1.89716	13	5	2016	Hélios Garcia	Marián Alvarez	BV
368	792892	https://www.biodiversidadvirtual.org/insectarium/Trithemis-kirbyi-Selys-1891-img792892.html	ES	Antas	37.2663	-1.89716	13	5	2016	Hélios Garcia	Marián Alvarez	BV
369	792893	https://www.biodiversidadvirtual.org/insectarium/Trithemis-kirbyi-Selys-1891-img792893.html	ES	Antas	37.2663	-1.89716	13	5	2016	Hélios Garcia	Marián Alvarez	BV
370	792895	https://www.biodiversidadvirtual.org/insectarium/Trithemis-kirbyi-Selys-1891-img792895.html	ES	Antas	37.2663	-1.89716	13	5	2016	Hélios Garcia	Marián Alvarez	BV
371	792896	https://www.biodiversidadvirtual.org/insectarium/Trithemis-kirbyi-Selys-1891-img792896.html	ES	Antas	37.2663	-1.89716	13	5	2016	Hélios Garcia	Marián Alvarez	BV
372	792897	https://www.biodiversidadvirtual.org/insectarium/Trithemis-kirbyi-Selys-1891-img792897.html	ES	Antas	37.2663	-1.89716	13	5	2016	Hélios Garcia	Marián Alvarez	BV
373	792898	https://www.biodiversidadvirtual.org/insectarium/Trithemis-kirbyi-Selys-1891-img792898.html	ES	Antas	37.2663	-1.89716	13	5	2016	Hélios Garcia	Marián Alvarez	BV
374	792899	https://www.biodiversidadvirtual.org/insectarium/Trithemis-kirbyi-Selys-1891-img792899.html	ES	Antas	37.2663	-1.89716	13	5	2016	Hélios Garcia	Adrià Miralles	BV
375	792903	https://www.biodiversidadvirtual.org/insectarium/Trithemis-kirbyi-Selys-1891-img792903.html	ES	Antas	37.2663	-1.89716	13	5	2016	Hélios Garcia	Marián Alvarez	BV
376	792904	https://www.biodiversidadvirtual.org/insectarium/Trithemis-kirbyi-Selys-1891-img792904.html	ES	Antas	37.2663	-1.89716	13	5	2016	Hélios Garcia	Marián Alvarez	BV
377	797004	https://www.biodiversidadvirtual.org/insectarium/Trithemis-kirbyi-Selys-1891-img797004.html	ES	Vera	37.2492	-1.88055	23	5	2016	Hélios Garcia	Marián Alvarez	BV
378	797005	https://www.biodiversidadvirtual.org/insectarium/Trithemis-kirbyi-Selys-1891-img797005.html	ES	Vera	37.2492	-1.88055	23	5	2016	Hélios Garcia	Marián Alvarez	BV
379	797007	https://www.biodiversidadvirtual.org/insectarium/Trithemis-kirbyi-Selys-1891-img797007.html	ES	Vera	37.2492	-1.88055	23	5	2016	Hélios Garcia	Marián Alvarez	BV
380	797009	https://www.biodiversidadvirtual.org/insectarium/Trithemis-kirbyi-Selys-1891-img797009.html	ES	Vera	37.2483	-1.88385	23	5	2016	Hélios Garcia	Marián Alvarez	BV
381	797010	https://www.biodiversidadvirtual.org/insectarium/Trithemis-kirbyi-Selys-1891-img797010.html	ES	Vera	37.2422	-1.88495	23	5	2016	Hélios Garcia	Marián Alvarez	BV
382	797868	https://www.biodiversidadvirtual.org/insectarium/Trithemis-kirbyi-Selys-1891-img797868.html	ES	Antas	37.2665	-1.89763	25	5	2016	Hélios Garcia	Marián Alvarez	BV
383	797871	https://www.biodiversidadvirtual.org/insectarium/Trithemis-kirbyi-Selys-1891-img797871.html	ES	Antas	37.2665	-1.89763	25	5	2016	Hélios Garcia	Marián Alvarez	BV
384	797872	https://www.biodiversidadvirtual.org/insectarium/Trithemis-kirbyi-Selys-1891-img797872.html	ES	Antas	37.2665	-1.89763	25	5	2016	Hélios Garcia	Marián Alvarez	BV
385	797875	https://www.biodiversidadvirtual.org/insectarium/Trithemis-kirbyi-Selys-1891-img797875.html	ES	Antas	37.2665	-1.89763	25	5	2016	Hélios Garcia	Marián Alvarez	BV
386	797876	https://www.biodiversidadvirtual.org/insectarium/Trithemis-kirbyi-Selys-1891-img797876.html	ES	Antas	37.2665	-1.89763	25	5	2016	Hélios Garcia	Marián Alvarez	BV
387	797877	https://www.biodiversidadvirtual.org/insectarium/Trithemis-kirbyi-Selys-1891-img797877.html	ES	Antas	37.2665	-1.89763	25	5	2016	Hélios Garcia	Marián Alvarez	BV
388	797878	https://www.biodiversidadvirtual.org/insectarium/Trithemis-kirbyi-Selys-1891-img797878.html	ES	Antas	37.2665	-1.89763	25	5	2016	Hélios Garcia	Marián Alvarez	BV
389	797881	https://www.biodiversidadvirtual.org/insectarium/Trithemis-kirbyi-Selys-1891-img797881.html	ES	Antas	37.2665	-1.89763	25	5	2016	Hélios Garcia	Marián Alvarez	BV
390	800287	https://www.biodiversidadvirtual.org/insectarium/Trithemis-kirbyi-Selys-1891-img800287.html	ES	Antas	37.2675	-1.8975	31	5	2016	Hélios Garcia	Marián Alvarez	BV
391	800290	https://www.biodiversidadvirtual.org/insectarium/Trithemis-kirbyi-Selys-1891-img800290.html	ES	Antas	37.2675	-1.8975	31	5	2016	Hélios Garcia	Marián Alvarez	BV
392	800291	https://www.biodiversidadvirtual.org/insectarium/Trithemis-kirbyi-Selys-1891-img800291.html	ES	Antas	37.2675	-1.8975	31	5	2016	Hélios Garcia	Marián Alvarez	BV
393	800296	https://www.biodiversidadvirtual.org/insectarium/Trithemis-kirbyi-Selys-1891-img800296.html	ES	Antas	37.2675	-1.8975	31	5	2016	Hélios Garcia	Marián Alvarez	BV
394	801977	https://www.biodiversidadvirtual.org/insectarium/Trithemis-kirbyi-Selys-1891-img801977.html	ES	Enguera	38.9595	-0.922033	26	5	2016	Jorge Carrasco	Marián Alvarez	BV
395	801978	https://www.biodiversidadvirtual.org/insectarium/Trithemis-kirbyi-Selys-1891-img801978.html	ES	Enguera	38.9595	-0.922033	26	5	2016	Jorge Carrasco	Marián Alvarez	BV
396	804435	https://www.biodiversidadvirtual.org/insectarium/Trithemis-kirbyi-Selys-1891-img804435.html	ES	Antas	37.267	-1.89793	8	6	2016	Hélios Garcia	Marián Alvarez	BV
397	808811	https://www.biodiversidadvirtual.org/insectarium/Trithemis-kirbyi-Selys-1891-img808811.html	ES	Ogijares	37.12	-3.60795	13	6	2016	blas pardilla	Marián Alvarez	BV
398	809037	https://www.biodiversidadvirtual.org/insectarium/Trithemis-kirbyi-Selys-1891-img809037.html	ES	el Morell	41.1922	1.20645	21	6	2016	Paul Muller	Marián Alvarez	BV
399	814451	https://www.biodiversidadvirtual.org/insectarium/Trithemis-kirbyi-Selys-1891-img814451.html	ES	Antas	37.2673	-1.8978	27	6	2016	Hélios Garcia	Marián Alvarez	BV
400	814452	https://www.biodiversidadvirtual.org/insectarium/Trithemis-kirbyi-Selys-1891-img814452.html	ES	Antas	37.2673	-1.8978	27	6	2016	Hélios Garcia	Marián Alvarez	BV
401	814456	https://www.biodiversidadvirtual.org/insectarium/Trithemis-kirbyi-Selys-1891-img814456.html	ES	Antas	37.2673	-1.8978	27	6	2016	Hélios Garcia	Marián Alvarez	BV
402	814458	https://www.biodiversidadvirtual.org/insectarium/Trithemis-kirbyi-Selys-1891-img814458.html	ES	Antas	37.2672	-1.89827	27	6	2016	Hélios Garcia	Marián Alvarez	BV
403	814463	https://www.biodiversidadvirtual.org/insectarium/Trithemis-kirbyi-Selys-1891-img814463.html	ES	Arnes	40.911	0.261417	1	7	2016	Raül Miralta	Marián Alvarez	BV
404	814464	https://www.biodiversidadvirtual.org/insectarium/Trithemis-kirbyi-Selys-1891-img814464.html	ES	Arnes	40.911	0.261417	1	7	2016	Raül Miralta	Marián Alvarez	BV
405	814474	https://www.biodiversidadvirtual.org/insectarium/Trithemis-kirbyi-Selys-1891-img814474.html	ES	Vera	37.2489	-1.88055	29	6	2016	Hélios Garcia	Marián Alvarez	BV
406	814887	https://www.biodiversidadvirtual.org/insectarium/Trithemis-kirbyi-Selys-1891-img814887.html	ES	Ogijares	37.12	-3.60795	28	6	2016	blas pardilla	Marián Alvarez	BV
407	815599	https://www.biodiversidadvirtual.org/insectarium/Trithemis-kirbyi-Selys-1891-img815599.html	ES	Antas	37.2468	-1.9145	1	7	2016	Hélios Garcia	Adrià Miralles	BV
408	816556	https://www.biodiversidadvirtual.org/insectarium/Trithemis-kirbyi-Selys-1891-img816556.html	ES	Arnes	40.911	0.261417	9	7	2016	Josep Roma	Marián Alvarez	BV
409	816557	https://www.biodiversidadvirtual.org/insectarium/Trithemis-kirbyi-Selys-1891-img816557.html	ES	Arnes	40.911	0.261417	9	7	2016	Josep Roma	Marián Alvarez	BV
410	818258	https://www.biodiversidadvirtual.org/insectarium/Trithemis-kirbyi-Selys-1891-img818258.html	ES	San Fernando	36.4727	-6.20152	14	7	2016	Mariano Cuadrado	Marián Alvarez	BV
411	818259	https://www.biodiversidadvirtual.org/insectarium/Trithemis-kirbyi-Selys-1891-img818259.html	ES	San Fernando	36.4727	-6.20152	14	7	2016	Mariano Cuadrado	Marián Alvarez	BV
412	819003	https://www.biodiversidadvirtual.org/insectarium/Trithemis-kirbyi-Selys-1891-img819003.html	ES	Chiclana de la Frontera	36.4606	-6.11596	17	7	2016	Mariano Cuadrado	Marián Alvarez	BV
413	819519	https://www.biodiversidadvirtual.org/insectarium/Trithemis-kirbyi-Selys-1891-img819519.html	ES	Arcos de la Frontera	36.756	-5.81165	17	7	2016	Daniel Rojas	Marián Alvarez	BV
414	819523	https://www.biodiversidadvirtual.org/insectarium/Trithemis-kirbyi-Selys-1891-img819523.html	ES	San José del Valle	36.6065	-5.80135	17	7	2016	Daniel Rojas	Marián Alvarez	BV
415	820411	https://www.biodiversidadvirtual.org/insectarium/Trithemis-kirbyi-Selys-1891-img820411.html	ES	Villafranca de Cordoba	37.9617	-4.54504	2	7	2016	juan antonio lopez	Marián Alvarez	BV
416	822472	https://www.biodiversidadvirtual.org/insectarium/Trithemis-kirbyi-Selys-1891-img822472.html	ES	Antas	37.2676	-1.89699	15	7	2016	Hélios Garcia	Adrià Miralles	BV
417	822473	https://www.biodiversidadvirtual.org/insectarium/Trithemis-kirbyi-Selys-1891-img822473.html	ES	Antas	37.2676	-1.89699	15	7	2016	Hélios Garcia	Marián Alvarez	BV
418	822480	https://www.biodiversidadvirtual.org/insectarium/Trithemis-kirbyi-Selys-1891-img822480.html	ES	Antas	37.2676	-1.89699	15	7	2016	Hélios Garcia	Marián Alvarez	BV
419	822921	https://www.biodiversidadvirtual.org/insectarium/Trithemis-kirbyi-Selys-1891-img822921.html	ES	Antas	37.2495	-1.91694	26	7	2016	Hélios Garcia	Marián Alvarez	BV
420	823546	https://www.biodiversidadvirtual.org/insectarium/Trithemis-kirbyi-Selys-1891-img823546.html	ES	Yeste	38.3316	-2.31284	30	7	2016	Jesús Muñoz P.	Marián Alvarez	BV
421	823728	https://www.biodiversidadvirtual.org/insectarium/Trithemis-kirbyi-Selys-1891-img823728.html	ES	Vallada	38.9027	-0.687418	30	7	2016	Pere Miquel Guillem	Adrià Miralles	BV
422	823729	https://www.biodiversidadvirtual.org/insectarium/Trithemis-kirbyi-Selys-1891-img823729.html	ES	Vallada	38.9035	-0.686388	30	7	2016	Pere Miquel Guillem	Adrià Miralles	BV
423	823982	https://www.biodiversidadvirtual.org/insectarium/Trithemis-kirbyi-Selys-1891-img823982.html	ES	Yeste	38.3654	-2.32155	1	8	2016	Jesús Muñoz P.	Adrià Miralles	BV
424	824075	https://www.biodiversidadvirtual.org/insectarium/Trithemis-kirbyi-Selys-1891-img824075.html	ES	Vallada	38.8868	-0.674973	31	7	2016	Pere Miquel Guillem	Adrià Miralles	BV
425	825388	https://www.biodiversidadvirtual.org/insectarium/Trithemis-kirbyi-Selys-1891-img825388.html	ES	Jerez de la Frontera	36.6891	-6.15053	5	8	2016	Mariano Cuadrado	Jose Alvarez	BV
426	827489	https://www.biodiversidadvirtual.org/insectarium/Trithemis-kirbyi-Selys-1891-img827489.html	ES	Antas	37.2671	-1.89729	1	8	2016	Hélios Garcia	Jose Alvarez	BV
427	827491	https://www.biodiversidadvirtual.org/insectarium/Trithemis-kirbyi-Selys-1891-img827491.html	ES	Antas	37.2671	-1.89729	1	8	2016	Hélios Garcia	Jose Alvarez	BV
428	827500	https://www.biodiversidadvirtual.org/insectarium/Trithemis-kirbyi-Selys-1891-img827500.html	ES	Antas	37.2494	-1.91673	5	8	2016	Hélios Garcia	Jose Alvarez	BV
429	827619	https://www.biodiversidadvirtual.org/insectarium/Trithemis-kirbyi-Selys-1891-img827619.html	ES	Antas	37.2494	-1.91707	8	8	2016	Hélios Garcia	Jose Alvarez	BV
430	827624	https://www.biodiversidadvirtual.org/insectarium/Trithemis-kirbyi-Selys-1891-img827624.html	ES	Antas	37.2494	-1.91707	8	8	2016	Hélios Garcia	Jose Alvarez	BV
431	827628	https://www.biodiversidadvirtual.org/insectarium/Trithemis-kirbyi-Selys-1891-img827628.html	ES	Vera	37.2457	-1.88939	10	8	2016	Hélios Garcia	Jose Alvarez	BV
432	827630	https://www.biodiversidadvirtual.org/insectarium/Trithemis-kirbyi-Selys-1891-img827630.html	ES	Vera	37.2457	-1.88939	10	8	2016	Hélios Garcia	Jose Alvarez	BV
433	827631	https://www.biodiversidadvirtual.org/insectarium/Trithemis-kirbyi-Selys-1891-img827631.html	ES	Vera	37.2457	-1.88939	10	8	2016	Hélios Garcia	Jose Alvarez	BV
434	827632	https://www.biodiversidadvirtual.org/insectarium/Trithemis-kirbyi-Selys-1891-img827632.html	ES	València	39.4867	-0.381925	15	8	2016	Pere Miquel Guillem	Marián Alvarez	BV
435	827633	https://www.biodiversidadvirtual.org/insectarium/Trithemis-kirbyi-Selys-1891-img827633.html	ES	Antas	37.2675	-1.89746	11	8	2016	Hélios Garcia	Jose Alvarez	BV
436	827634	https://www.biodiversidadvirtual.org/insectarium/Trithemis-kirbyi-Selys-1891-img827634.html	ES	Antas	37.2675	-1.89746	11	8	2016	Hélios Garcia	Jose Alvarez	BV
437	827639	https://www.biodiversidadvirtual.org/insectarium/Trithemis-kirbyi-Selys-1891-img827639.html	ES	Antas	37.2675	-1.89746	11	8	2016	Hélios Garcia	Jose Alvarez	BV
438	827641	https://www.biodiversidadvirtual.org/insectarium/Trithemis-kirbyi-Selys-1891-img827641.html	ES	Antas	37.2675	-1.89746	11	8	2016	Hélios Garcia	Jose Alvarez	BV
439	828290	https://www.biodiversidadvirtual.org/insectarium/Trithemis-kirbyi-Selys-1891-img828290.html	ES	Villores	40.6691	-0.193377	2	8	2016	Marián Alvarez	Marián Alvarez	BV
440	829040	https://www.biodiversidadvirtual.org/insectarium/Trithemis-kirbyi-Selys-1891-img829040.html	ES	Baeza	38.0325	-3.44638	19	8	2016	José Biedma	Marián Alvarez	BV
441	831066	https://www.biodiversidadvirtual.org/insectarium/Trithemis-kirbyi-Selys-1891-img831066.html	ES	Villajoyosa	38.5293	-0.218911	28	8	2016	Angel Mario Moreno	Marián Alvarez	BV
442	832690	https://www.biodiversidadvirtual.org/insectarium/Trithemis-kirbyi-Selys-1891-img832690.html	ES	Vera	37.1989	-1.91392	25	8	2016	Hélios Garcia	Marián Alvarez	BV
443	833073	https://www.biodiversidadvirtual.org/insectarium/Trithemis-kirbyi-Selys-1891-img833073.html	ES	Guadix	37.2967	-3.1265	25	8	2016	Paco Otero	Marián Alvarez	BV
444	833074	https://www.biodiversidadvirtual.org/insectarium/Trithemis-kirbyi-Selys-1891-img833074.html	ES	Guadix	37.2967	-3.1265	25	8	2016	Paco Otero	Marián Alvarez	BV
445	833075	https://www.biodiversidadvirtual.org/insectarium/Trithemis-kirbyi-Selys-1891-img833075.html	ES	Guadix	37.2967	-3.1265	25	8	2016	Paco Otero	Marián Alvarez	BV
446	833076	https://www.biodiversidadvirtual.org/insectarium/Trithemis-kirbyi-Selys-1891-img833076.html	ES	Guadix	37.2967	-3.1265	25	8	2016	Paco Otero	Marián Alvarez	BV
447	833140	https://www.biodiversidadvirtual.org/insectarium/Trithemis-kirbyi-Selys-1891-img833140.html	ES	Istan	36.6009	-4.93805	17	8	2016	Fernando Fañanás	Adrià Miralles	BV
448	833286	https://www.biodiversidadvirtual.org/insectarium/Trithemis-kirbyi-Selys-1891-img833286.html	ES	Antas	37.2495	-1.91668	30	8	2016	Hélios Garcia	Marián Alvarez	BV
449	833289	https://www.biodiversidadvirtual.org/insectarium/Trithemis-kirbyi-Selys-1891-img833289.html	ES	Antas	37.2495	-1.91668	30	8	2016	Hélios Garcia	Marián Alvarez	BV
450	833506	https://www.biodiversidadvirtual.org/insectarium/Trithemis-kirbyi-Selys-1891-img833506.html	ES	Almeria (Cabo de Gata)	36.8211	-2.25676	1	9	2016	Francisco Rodriguez (Faluke)	Marián Alvarez	BV
451	834157	https://www.biodiversidadvirtual.org/insectarium/Trithemis-kirbyi-Selys-1891-img834157.html	ES	Granada	37.1713	-3.609	29	8	2016	Paco Otero	Adrià Miralles	BV
452	834558	https://www.biodiversidadvirtual.org/insectarium/Trithemis-kirbyi-Selys-1891-img834558.html	ES	Granada	37.1707	-3.60937	29	8	2016	Paco Otero	Marián Alvarez	BV
453	834559	https://www.biodiversidadvirtual.org/insectarium/Trithemis-kirbyi-Selys-1891-img834559.html	ES	Granada	37.1707	-3.60937	29	8	2016	Paco Otero	Marián Alvarez	BV
454	834560	https://www.biodiversidadvirtual.org/insectarium/Trithemis-kirbyi-Selys-1891-img834560.html	ES	Granada	37.1707	-3.60937	29	8	2016	Paco Otero	Marián Alvarez	BV
455	834561	https://www.biodiversidadvirtual.org/insectarium/Trithemis-kirbyi-Selys-1891-img834561.html	ES	Granada	37.1707	-3.60937	29	8	2016	Paco Otero	Marián Alvarez	BV
456	834562	https://www.biodiversidadvirtual.org/insectarium/Trithemis-kirbyi-Selys-1891-img834562.html	ES	Granada	37.1707	-3.60937	29	8	2016	Paco Otero	Marián Alvarez	BV
457	834563	https://www.biodiversidadvirtual.org/insectarium/Trithemis-kirbyi-Selys-1891-img834563.html	ES	Granada	37.1707	-3.60937	29	8	2016	Paco Otero	Marián Alvarez	BV
458	834564	https://www.biodiversidadvirtual.org/insectarium/Trithemis-kirbyi-Selys-1891-img834564.html	ES	Granada	37.1707	-3.60937	29	8	2016	Paco Otero	Marián Alvarez	BV
459	834754	https://www.biodiversidadvirtual.org/insectarium/Trithemis-kirbyi-Selys-1891-img834754.html	ES	Librilla	37.9297	-1.33498	14	4	2016	Emilio Alejandro Pagán	Adrià Miralles	BV
460	834755	https://www.biodiversidadvirtual.org/insectarium/Trithemis-kirbyi-Selys-1891-img834755.html	ES	Librilla	37.8872	-1.35536	14	4	2016	Emilio Alejandro Pagán	Adrià Miralles	BV
461	834813	https://www.biodiversidadvirtual.org/insectarium/Trithemis-kirbyi-Selys-1891-img834813.html	ES	Librilla	37.8872	-1.35536	19	4	2016	Emilio Alejandro Pagán	Marián Alvarez	BV
462	834814	https://www.biodiversidadvirtual.org/insectarium/Trithemis-kirbyi-Selys-1891-img834814.html	ES	Librilla	37.8872	-1.35536	14	4	2016	Emilio Alejandro Pagán	Adrià Miralles	BV
463	834815	https://www.biodiversidadvirtual.org/insectarium/Trithemis-kirbyi-Selys-1891-img834815.html	ES	Librilla	37.8872	-1.35536	14	4	2016	Emilio Alejandro Pagán	Adrià Miralles	BV
464	835062	https://www.biodiversidadvirtual.org/insectarium/Trithemis-kirbyi-Selys-1891-img835062.html	ES	Lopera	37.3119	-3.25125	31	8	2016	Paco Otero	Marián Alvarez	BV
465	835063	https://www.biodiversidadvirtual.org/insectarium/Trithemis-kirbyi-Selys-1891-img835063.html	ES	Lopera	37.3119	-3.25125	31	8	2016	Paco Otero	Marián Alvarez	BV
466	835064	https://www.biodiversidadvirtual.org/insectarium/Trithemis-kirbyi-Selys-1891-img835064.html	ES	Lopera	37.3119	-3.25125	31	8	2016	Paco Otero	Marián Alvarez	BV
467	835209	https://www.biodiversidadvirtual.org/insectarium/Trithemis-kirbyi-Selys-1891-img835209.html	ES	Atarfe	37.2735	-3.66699	1	9	2016	Paco Otero	Adrià Miralles	BV
468	835210	https://www.biodiversidadvirtual.org/insectarium/Trithemis-kirbyi-Selys-1891-img835210.html	ES	Atarfe	37.2799	-3.67192	1	9	2016	Paco Otero	Marián Alvarez	BV
469	835223	https://www.biodiversidadvirtual.org/insectarium/Trithemis-kirbyi-Selys-1891-img835223.html	ES	Librilla	37.8872	-1.35536	10	5	2016	Emilio Alejandro Pagán	Marián Alvarez	BV
470	835468	https://www.biodiversidadvirtual.org/insectarium/Trithemis-kirbyi-Selys-1891-img835468.html	ES	Librilla	37.8872	-1.35536	13	5	2016	Emilio Alejandro Pagán	Marián Alvarez	BV
471	835612	https://www.biodiversidadvirtual.org/insectarium/Trithemis-kirbyi-Selys-1891-img835612.html	ES	Librilla	37.8872	-1.35536	18	5	2016	Emilio Alejandro Pagán	Marián Alvarez	BV
472	836080	https://www.biodiversidadvirtual.org/insectarium/Trithemis-kirbyi-Selys-1891-img836080.html	ES	Málaga	36.7271	-4.46881	1	9	2016	Francisco Torres	Marián Alvarez	BV
473	836292	https://www.biodiversidadvirtual.org/insectarium/Trithemis-kirbyi-Selys-1891-img836292.html	ES	La Peza	37.2678	-3.27476	3	9	2016	Paco Otero	Marián Alvarez	BV
474	836293	https://www.biodiversidadvirtual.org/insectarium/Trithemis-kirbyi-Selys-1891-img836293.html	ES	La Peza	37.2678	-3.27476	3	9	2016	Paco Otero	Marián Alvarez	BV
475	836294	https://www.biodiversidadvirtual.org/insectarium/Trithemis-kirbyi-Selys-1891-img836294.html	ES	La Peza	37.2678	-3.27476	3	9	2016	Paco Otero	Marián Alvarez	BV
476	836302	https://www.biodiversidadvirtual.org/insectarium/Trithemis-kirbyi-Selys-1891-img836302.html	ES	La Peza	37.2678	-3.27476	3	9	2016	Paco Otero	Marián Alvarez	BV
477	836303	https://www.biodiversidadvirtual.org/insectarium/Trithemis-kirbyi-Selys-1891-img836303.html	ES	La Peza	37.2678	-3.27476	3	9	2016	Paco Otero	Marián Alvarez	BV
478	837044	https://www.biodiversidadvirtual.org/insectarium/Trithemis-kirbyi-Selys-1891-img837044.html	ES	Purullena	37.3267	-3.20704	4	9	2016	Paco Otero	Marián Alvarez	BV
479	837244	https://www.biodiversidadvirtual.org/insectarium/Trithemis-kirbyi-Selys-1891-img837244.html	ES	Ogijares	37.12	-3.60795	1	9	2016	blas pardilla	Marián Alvarez	BV
480	839171	https://www.biodiversidadvirtual.org/insectarium/Trithemis-kirbyi-Selys-1891-img839171.html	ES	Madrid	40.4125	-3.68701	18	9	2016	Pedro Antonio Lázaro	Marián Alvarez	BV
481	839334	https://www.biodiversidadvirtual.org/insectarium/Trithemis-kirbyi-Selys-1891-img839334.html	ES	Guadix	37.2942	-3.12574	7	9	2016	Paco Otero	Adrià Miralles	BV
482	839893	https://www.biodiversidadvirtual.org/insectarium/Trithemis-kirbyi-Selys-1891-img839893.html	ES	La Peza	37.2678	-3.27475	9	9	2016	Paco Otero	Marián Alvarez	BV
483	839894	https://www.biodiversidadvirtual.org/insectarium/Trithemis-kirbyi-Selys-1891-img839894.html	ES	La Peza	37.2678	-3.27475	9	9	2016	Paco Otero	Marián Alvarez	BV
484	839895	https://www.biodiversidadvirtual.org/insectarium/Trithemis-kirbyi-Selys-1891-img839895.html	ES	La Peza	37.2678	-3.27475	9	9	2016	Paco Otero	Marián Alvarez	BV
485	839896	https://www.biodiversidadvirtual.org/insectarium/Trithemis-kirbyi-Selys-1891-img839896.html	ES	La Peza	37.2678	-3.27475	9	9	2016	Paco Otero	Marián Alvarez	BV
486	839907	https://www.biodiversidadvirtual.org/insectarium/Trithemis-kirbyi-Selys-1891-img839907.html	ES	Málaga	36.8188	-4.38629	16	9	2016	Pele Camacho	Marián Alvarez	BV
487	840262	https://www.biodiversidadvirtual.org/insectarium/Trithemis-kirbyi-Selys-1891-img840262.html	ES	Albolote	37.271	-3.68282	10	9	2016	blas pardilla	Marián Alvarez	BV
488	840263	https://www.biodiversidadvirtual.org/insectarium/Trithemis-kirbyi-Selys-1891-img840263.html	ES	Albolote	37.271	-3.68282	10	9	2016	blas pardilla	Marián Alvarez	BV
489	840264	https://www.biodiversidadvirtual.org/insectarium/Trithemis-kirbyi-Selys-1891-img840264.html	ES	Albolote	37.271	-3.68282	10	9	2016	blas pardilla	Marián Alvarez	BV
490	840265	https://www.biodiversidadvirtual.org/insectarium/Trithemis-kirbyi-Selys-1891-img840265.html	ES	Albolote	37.271	-3.68282	10	9	2016	blas pardilla	Marián Alvarez	BV
491	840266	https://www.biodiversidadvirtual.org/insectarium/Trithemis-kirbyi-Selys-1891-img840266.html	ES	Albolote	37.271	-3.68282	10	9	2016	blas pardilla	Marián Alvarez	BV
492	840309	https://www.biodiversidadvirtual.org/insectarium/Trithemis-kirbyi-Selys-1891-img840309.html	ES	Antas	37.2496	-1.9175	17	8	2016	Hélios Garcia	Marián Alvarez	BV
493	841495	https://www.biodiversidadvirtual.org/insectarium/Trithemis-kirbyi-Selys-1891-img841495.html	ES	Zorita del Maestrazgo	40.755	-0.165596	11	8	2016	Marián Alvarez	Marián Alvarez	BV
494	842929	https://www.biodiversidadvirtual.org/insectarium/Trithemis-kirbyi-Selys-1891-img842929.html	ES	Jimena de la Frontera	36.4259	-5.44833	23	8	2016	Álvaro Izuzquiza	Marián Alvarez	BV
495	843522	https://www.biodiversidadvirtual.org/insectarium/Trithemis-kirbyi-Selys-1891-img843522.html	ES	Vera	37.2455	-1.88922	1	9	2016	Hélios Garcia	Marián Alvarez	BV
496	844253	https://www.biodiversidadvirtual.org/insectarium/Trithemis-kirbyi-Selys-1891-img844253.html	ES	Vera	37.199	-1.91379	7	9	2016	Hélios Garcia	Marián Alvarez	BV
497	844761	https://www.biodiversidadvirtual.org/insectarium/Trithemis-kirbyi-Selys-1891-img844761.html	ES	Guadix	37.297	-3.12664	15	10	2016	Paco Otero	Adrià Miralles	BV
498	844762	https://www.biodiversidadvirtual.org/insectarium/Trithemis-kirbyi-Selys-1891-img844762.html	ES	Guadix	37.297	-3.12664	15	10	2016	Paco Otero	Adrià Miralles	BV
499	846004	https://www.biodiversidadvirtual.org/insectarium/Trithemis-kirbyi-Selys-1891-img846004.html	ES	Antas	37.2675	-1.89767	9	9	2016	Hélios Garcia	Marián Alvarez	BV
500	846005	https://www.biodiversidadvirtual.org/insectarium/Trithemis-kirbyi-Selys-1891-img846005.html	ES	Antas	37.2675	-1.89767	9	9	2016	Hélios Garcia	Marián Alvarez	BV
501	846020	https://www.biodiversidadvirtual.org/insectarium/Trithemis-kirbyi-Selys-1891-img846020.html	ES	Vera	37.2454	-1.89033	14	9	2016	Hélios Garcia	Marián Alvarez	BV
502	846345	https://www.biodiversidadvirtual.org/insectarium/Trithemis-kirbyi-Selys-1891-img846345.html	ES	Málaga	36.8181	-4.38784	8	10	2016	Pele Camacho	Adrià Miralles	BV
503	846589	https://www.biodiversidadvirtual.org/insectarium/Trithemis-kirbyi-Selys-1891-img846589.html	ES	Almeria (Cabo de Gata)	36.8211	-2.25594	22	10	2016	Francisco Rodriguez (Faluke)	Marián Alvarez	BV
504	846659	https://www.biodiversidadvirtual.org/insectarium/Trithemis-kirbyi-Selys-1891-img846659.html	ES	Rivas-Urbanizaciones	40.3629	-3.54407	8	10	2016	Marián Alvarez	Marián Alvarez	BV
505	847020	https://www.biodiversidadvirtual.org/insectarium/Trithemis-kirbyi-Selys-1891-img847020.html	ES	Guadix	37.2969	-3.12659	23	10	2016	Paco Otero	Adrià Miralles	BV
506	847021	https://www.biodiversidadvirtual.org/insectarium/Trithemis-kirbyi-Selys-1891-img847021.html	ES	Guadix	37.2969	-3.12659	23	10	2016	Paco Otero	Adrià Miralles	BV
507	847022	https://www.biodiversidadvirtual.org/insectarium/Trithemis-kirbyi-Selys-1891-img847022.html	ES	Guadix	37.2969	-3.12659	23	10	2016	Paco Otero	Adrià Miralles	BV
508	847023	https://www.biodiversidadvirtual.org/insectarium/Trithemis-kirbyi-Selys-1891-img847023.html	ES	Guadix	37.2969	-3.12659	23	10	2016	Paco Otero	Adrià Miralles	BV
509	847024	https://www.biodiversidadvirtual.org/insectarium/Trithemis-kirbyi-Selys-1891-img847024.html	ES	Guadix	37.2969	-3.12659	23	10	2016	Paco Otero	Adrià Miralles	BV
510	847025	https://www.biodiversidadvirtual.org/insectarium/Trithemis-kirbyi-Selys-1891-img847025.html	ES	Guadix	37.2969	-3.12659	23	10	2016	Paco Otero	Adrià Miralles	BV
511	847448	https://www.biodiversidadvirtual.org/insectarium/Trithemis-kirbyi-Selys-1891-img847448.html	ES	Guadix	37.2969	-3.12658	23	10	2016	Paco Otero	Adrià Miralles	BV
512	847449	https://www.biodiversidadvirtual.org/insectarium/Trithemis-kirbyi-Selys-1891-img847449.html	ES	Guadix	37.2969	-3.12658	23	10	2016	Paco Otero	Adrià Miralles	BV
513	847450	https://www.biodiversidadvirtual.org/insectarium/Trithemis-kirbyi-Selys-1891-img847450.html	ES	Guadix	37.2969	-3.12658	23	10	2016	Paco Otero	Adrià Miralles	BV
514	847451	https://www.biodiversidadvirtual.org/insectarium/Trithemis-kirbyi-Selys-1891-img847451.html	ES	Guadix	37.2969	-3.12658	23	10	2016	Paco Otero	Adrià Miralles	BV
515	847452	https://www.biodiversidadvirtual.org/insectarium/Trithemis-kirbyi-Selys-1891-img847452.html	ES	Guadix	37.2969	-3.12658	23	10	2016	Paco Otero	Adrià Miralles	BV
516	847469	https://www.biodiversidadvirtual.org/insectarium/Trithemis-kirbyi-Selys-1891-img847469.html	ES	Chiclana de la Frontera	36.4608	-6.11757	21	10	2016	Mariano Cuadrado	Marián Alvarez	BV
517	848690	https://www.biodiversidadvirtual.org/insectarium/Trithemis-kirbyi-Selys-1891-img848690.html	ES	Gergal	37.1179	-2.55304	28	10	2016	Francisco Rodriguez (Faluke)	Adrià Miralles	BV
518	849853	https://www.biodiversidadvirtual.org/insectarium/Trithemis-kirbyi-Selys-1891-img849853.html	ES	Antas	37.2482	-1.91578	19	9	2016	Hélios Garcia	Adrià Miralles	BV
519	850010	https://www.biodiversidadvirtual.org/insectarium/Trithemis-kirbyi-Selys-1891-img850010.html	ES	Vera	37.2455	-1.88913	22	9	2016	Hélios Garcia	Marián Alvarez	BV
520	850015	https://www.biodiversidadvirtual.org/insectarium/Trithemis-kirbyi-Selys-1891-img850015.html	ES	Vera	37.2454	-1.88918	22	9	2016	Hélios Garcia	Marián Alvarez	BV
521	850023	https://www.biodiversidadvirtual.org/insectarium/Trithemis-kirbyi-Selys-1891-img850023.html	ES	Antas	37.2677	-1.89849	29	9	2016	Hélios Garcia	Marián Alvarez	BV
522	850957	https://www.biodiversidadvirtual.org/insectarium/Trithemis-kirbyi-Selys-1891-img850957.html	ES	Jerez de la Frontera	36.6903	-6.14915	1	11	2016	Mariano Cuadrado	Marián Alvarez	BV
523	852354	https://www.biodiversidadvirtual.org/insectarium/Trithemis-kirbyi-Selys-1891-img852354.html	ES	Vera	37.2456	-1.88922	6	10	2016	Hélios Garcia	Marián Alvarez	BV
524	852355	https://www.biodiversidadvirtual.org/insectarium/Trithemis-kirbyi-Selys-1891-img852355.html	ES	Vera	37.2456	-1.88922	6	10	2016	Hélios Garcia	Marián Alvarez	BV
525	852806	https://www.biodiversidadvirtual.org/insectarium/Trithemis-kirbyi-Selys-1891-img852806.html	ES	Antas	37.199	-1.91372	10	10	2016	Hélios Garcia	Adrià Miralles	BV
526	852812	https://www.biodiversidadvirtual.org/insectarium/Trithemis-kirbyi-Selys-1891-img852812.html	ES	Antas	37.199	-1.91372	10	10	2016	Hélios Garcia	Adrià Miralles	BV
527	853102	https://www.biodiversidadvirtual.org/insectarium/Trithemis-kirbyi-Selys-1891-img853102.html	ES	Vera	37.2457	-1.88915	14	10	2016	Hélios Garcia	Adrià Miralles	BV
528	853103	https://www.biodiversidadvirtual.org/insectarium/Trithemis-kirbyi-Selys-1891-img853103.html	ES	Vera	37.2457	-1.88915	14	10	2016	Hélios Garcia	Adrià Miralles	BV
529	853106	https://www.biodiversidadvirtual.org/insectarium/Trithemis-kirbyi-Selys-1891-img853106.html	ES	Vera	37.2457	-1.88915	14	10	2016	Hélios Garcia	Marián Alvarez	BV
530	853107	https://www.biodiversidadvirtual.org/insectarium/Trithemis-kirbyi-Selys-1891-img853107.html	ES	Vera	37.2457	-1.88915	14	10	2016	Hélios Garcia	Marián Alvarez	BV
531	853112	https://www.biodiversidadvirtual.org/insectarium/Trithemis-kirbyi-Selys-1891-img853112.html	ES	Vera	37.2457	-1.88915	14	10	2016	Hélios Garcia	Marián Alvarez	BV
532	853675	https://www.biodiversidadvirtual.org/insectarium/Trithemis-kirbyi-Selys-1891-img853675.html	ES	Vera	37.2455	-1.88913	18	10	2016	Hélios Garcia	Marián Alvarez	BV
533	853679	https://www.biodiversidadvirtual.org/insectarium/Trithemis-kirbyi-Selys-1891-img853679.html	ES	Vera	37.2455	-1.88913	18	10	2016	Hélios Garcia	Marián Alvarez	BV
534	856462	https://www.biodiversidadvirtual.org/insectarium/Trithemis-kirbyi-Selys-1891-img856462.html	ES	Sevilla	37.3752	-5.98918	29	9	2016	Luis Herrero	Adrià Miralles	BV
535	856463	https://www.biodiversidadvirtual.org/insectarium/Trithemis-kirbyi-Selys-1891-img856463.html	ES	Sevilla	37.3752	-5.98918	29	9	2016	Luis Herrero	Adrià Miralles	BV
536	858438	https://www.biodiversidadvirtual.org/insectarium/Trithemis-kirbyi-Selys-1891-img858438.html	ES	Albolote	37.2784	-3.68145	10	9	2016	blas pardilla	Adrià Miralles	BV
537	859060	https://www.biodiversidadvirtual.org/insectarium/Trithemis-kirbyi-Selys-1891-img859060.html	ES	alcazar de San Juan	39.3899	-3.20981	18	9	2016	Agustín Soto	Adrià Miralles	BV
538	862417	https://www.biodiversidadvirtual.org/insectarium/Trithemis-kirbyi-Selys-1891-img862417.html	ES	Rivas-Vaciamadrid	40.3623	-3.54392	24	8	2016	David Cabanillas	Adrià Miralles	BV
539	862418	https://www.biodiversidadvirtual.org/insectarium/Trithemis-kirbyi-Selys-1891-img862418.html	ES	Rivas-Vaciamadrid	40.3623	-3.54392	24	8	2016	David Cabanillas	Adrià Miralles	BV
540	863717	https://www.biodiversidadvirtual.org/insectarium/Trithemis-kirbyi-Selys-1891-img863717.html	ES	Villores	40.6692	-0.19269	13	8	2016	Jacint Cerdà	Adrià Miralles	BV
541	863720	https://www.biodiversidadvirtual.org/insectarium/Trithemis-kirbyi-Selys-1891-img863720.html	ES	Sorita	40.7533	-0.164709	13	8	2016	Jacint Cerdà	Adrià Miralles	BV
542	864528	https://www.biodiversidadvirtual.org/insectarium/Trithemis-kirbyi-Selys-1891-img864528.html	ES	Villena, Peñarrubia	38.6034	-0.824006	7	10	2016	David Molina	Adrià Miralles	BV
543	864915	https://www.biodiversidadvirtual.org/insectarium/Trithemis-kirbyi-Selys-1891-img864915.html	ES	La Cañada	36.8293	-2.40446	30	9	2016	Adrià Miralles	Adrià Miralles	BV
544	864916	https://www.biodiversidadvirtual.org/insectarium/Trithemis-kirbyi-Selys-1891-img864916.html	ES	La Cañada	36.8293	-2.40446	30	9	2016	Adrià Miralles	Adrià Miralles	BV
545	868470	https://www.biodiversidadvirtual.org/insectarium/Trithemis-kirbyi-img868470.html	ES	Mijas-Costa	36.5807	-4.74393	11	9	2010	Katrina Roberts	Marián Alvarez	BV
546	868471	https://www.biodiversidadvirtual.org/insectarium/Trithemis-kirbyi-img868471.html	ES	Mijas-Costa	36.5463	-4.73994	11	9	2010	Katrina Roberts	Marián Alvarez	BV
547	868539	https://www.biodiversidadvirtual.org/insectarium/Trithemis-kirbyi-img868539.html	ES	Mijas-Costa	36.5101	-4.65129	28	8	2011	Katrina Roberts	Marián Alvarez	BV
548	868540	https://www.biodiversidadvirtual.org/insectarium/Trithemis-kirbyi-img868540.html	ES	Mijas-Costa	36.5101	-4.65129	28	8	2011	Katrina Roberts	Marián Alvarez	BV
549	868541	https://www.biodiversidadvirtual.org/insectarium/Trithemis-kirbyi-img868541.html	ES	Mijas-Costa	36.5073	-4.64549	15	9	2013	Katrina Roberts	Marián Alvarez	BV
550	876857	https://www.biodiversidadvirtual.org/insectarium/Trithemis-kirbyi-img876857.html	ES	Mijas-Costa	36.5102	-4.65099	25	4	2017	Katrina Roberts	Adrià Miralles	BV
551	882826	https://www.biodiversidadvirtual.org/insectarium/Trithemis-kirbyi-Selys-1891-img882826.html	ES	Antas	37.2716	-1.89754	12	5	2017	Hélios Garcia	Marián Alvarez	BV
552	882828	https://www.biodiversidadvirtual.org/insectarium/Trithemis-kirbyi-img882828.html	ES	Antas	37.2716	-1.89754	12	5	2017	Hélios Garcia	Marián Alvarez	BV
553	882830	https://www.biodiversidadvirtual.org/insectarium/Trithemis-kirbyi-img882830.html	ES	Antas	37.2716	-1.89754	12	5	2017	Hélios Garcia	Marián Alvarez	BV
554	882831	https://www.biodiversidadvirtual.org/insectarium/Trithemis-kirbyi-Selys-1891-img882831.html	ES	Antas	37.2716	-1.89754	12	5	2017	Hélios Garcia	Marián Alvarez	BV
555	882832	https://www.biodiversidadvirtual.org/insectarium/Trithemis-kirbyi-Selys-1891-img882832.html	ES	Antas	37.2716	-1.89754	12	5	2017	Hélios Garcia	Marián Alvarez	BV
556	882836	https://www.biodiversidadvirtual.org/insectarium/Trithemis-kirbyi-img882836.html	ES	Antas	37.2716	-1.89754	12	5	2017	Hélios Garcia	Marián Alvarez	BV
557	883037	https://www.biodiversidadvirtual.org/insectarium/Trithemis-kirbyi-img883037.html	ES	Alicante	38.4278	-0.556397	13	5	2017	Jose Antonio Reyes	Marián Alvarez	BV
558	883038	https://www.biodiversidadvirtual.org/insectarium/Trithemis-kirbyi-img883038.html	ES	Alicante	38.4278	-0.556397	13	5	2017	Jose Antonio Reyes	Marián Alvarez	BV
559	885532	https://www.biodiversidadvirtual.org/insectarium/Trithemis-kirbyi-Selys-1891-img885532.html	ES	Antas	37.2436	-1.91454	23	5	2017	Hélios Garcia	Marián Alvarez	BV
560	887393	https://www.biodiversidadvirtual.org/insectarium/Trithemis-kirbyi-Selys-1891-img887393.html	ES	Vera	37.1955	-1.90115	25	5	2017	Hélios Garcia	Marián Alvarez	BV
561	890024	https://www.biodiversidadvirtual.org/insectarium/Trithemis-kirbyi-Selys-1891-img890024.html	ES	Antas	37.2412	-1.91372	30	5	2017	Hélios Garcia	Marián Alvarez	BV
562	892958	https://www.biodiversidadvirtual.org/insectarium/Trithemis-kirbyi-Selys-1891-img892958.html	ES	Antas	37.268	-1.90196	7	6	2017	Hélios Garcia	Marián Alvarez	BV
563	892980	https://www.biodiversidadvirtual.org/insectarium/Trithemis-kirbyi-Selys-1891-img892980.html	ES	Antas	37.2738	-1.90158	7	6	2017	Hélios Garcia	Adrià Miralles	BV
564	893270	https://www.biodiversidadvirtual.org/insectarium/Trithemis-kirbyi-Selys-1891-img893270.html	ES	San Roque	36.2105	-5.38443	7	6	2017	Victoriano Meneses	Adrià Miralles	BV
565	895444	https://www.biodiversidadvirtual.org/insectarium/Trithemis-kirbyi-Selys-1891-img895444.html	ES	el Pinetell	41.3127	1.12601	17	6	2017	Paul Muller	Marián Alvarez	BV
566	898131	https://www.biodiversidadvirtual.org/insectarium/Trithemis-kirbyi-Selys-1891-img898131.html	ES	Madrid	40.4074	-3.59405	22	6	2017	Enrique Hernández	Marián Alvarez	BV
567	898132	https://www.biodiversidadvirtual.org/insectarium/Trithemis-kirbyi-Selys-1891-img898132.html	ES	Madrid	40.4074	-3.59405	22	6	2017	Enrique Hernández	Marián Alvarez	BV
568	899605	https://www.biodiversidadvirtual.org/insectarium/Trithemis-kirbyi-Selys-1891-img899605.html	ES	Palacios de la Sierra	41.9898	-3.17586	21	6	2017	Rufino Fernández	Adrià Miralles	BV
569	899826	https://www.biodiversidadvirtual.org/insectarium/Trithemis-kirbyi-Selys-1891-img899826.html	ES	Vera	37.1986	-1.91248	23	6	2017	Hélios Garcia	Marián Alvarez	BV
570	903195	https://www.biodiversidadvirtual.org/insectarium/Trithemis-kirbyi-Selys-1891-img903195.html	ES	Antas	37.2492	-1.91553	28	6	2017	Hélios Garcia	Marián Alvarez	BV
571	903196	https://www.biodiversidadvirtual.org/insectarium/Trithemis-kirbyi-Selys-1891-img903196.html	ES	Antas	37.2492	-1.91553	28	6	2017	Hélios Garcia	Marián Alvarez	BV
572	903613	https://www.biodiversidadvirtual.org/insectarium/Trithemis-kirbyi-Selys-1891-img903613.html	ES	Antas	37.2501	-1.91701	28	6	2017	Hélios Garcia	Marián Alvarez	BV
573	903614	https://www.biodiversidadvirtual.org/insectarium/Trithemis-kirbyi-Selys-1891-img903614.html	ES	Antas	37.2501	-1.91701	28	6	2017	Hélios Garcia	Marián Alvarez	BV
574	905290	https://www.biodiversidadvirtual.org/insectarium/Trithemis-kirbyi-Selys-1891-img905290.html	ES	Antas	37.2676	-1.89746	30	6	2017	Hélios Garcia	Marián Alvarez	BV
575	905291	https://www.biodiversidadvirtual.org/insectarium/Trithemis-kirbyi-Selys-1891-img905291.html	ES	Antas	37.2676	-1.89746	30	6	2017	Hélios Garcia	Marián Alvarez	BV
576	906996	https://www.biodiversidadvirtual.org/insectarium/Trithemis-kirbyi-Selys-1891-img906996.html	ES	Vera	37.2453	-1.89044	5	7	2017	Hélios Garcia	Marián Alvarez	BV
577	906997	https://www.biodiversidadvirtual.org/insectarium/Trithemis-kirbyi-Selys-1891-img906997.html	ES	Vera	37.2453	-1.89044	5	7	2017	Hélios Garcia	Marián Alvarez	BV
578	907075	https://www.biodiversidadvirtual.org/insectarium/Trithemis-kirbyi-Selys-1891-img907075.html	ES	La Alberca, Murcia	37.935	-1.13176	20	6	2017	Fuensanta Candela	Marián Alvarez	BV
579	907452	https://www.biodiversidadvirtual.org/insectarium/Trithemis-kirbyi-Selys-1891-img907452.html	ES	Horta de Sant Joan	40.868	0.30899	10	7	2017	Raül Miralta	Marián Alvarez	BV
580	907758	https://www.biodiversidadvirtual.org/insectarium/Trithemis-kirbyi-Selys-1891-img907758.html	ES	Sagàs	42.0438	2.0032	7	7	2017	Joan Escobet	Marián Alvarez	BV
581	908451	https://www.biodiversidadvirtual.org/insectarium/Trithemis-kirbyi-Selys-1891-img908451.html	ES	Arcos de la Frontera	36.7717	-5.76465	19	6	2017	ricardo herranz	Marián Alvarez	BV
582	911586	https://www.biodiversidadvirtual.org/insectarium/Trithemis-kirbyi-Selys-1891-img911586.html	ES	Librilla	37.8872	-1.35536	22	5	2017	Emilio Alejandro Pagán	Marián Alvarez	BV
583	913032	https://www.biodiversidadvirtual.org/insectarium/Trithemis-kirbyi-img913032.html	ES	Antas	37.2687	-1.90218	13	7	2017	Hélios Garcia	Jose Alvarez	BV
584	913035	https://www.biodiversidadvirtual.org/insectarium/Trithemis-kirbyi-img913035.html	ES	Antas	37.2687	-1.90218	13	7	2017	Hélios Garcia	Jose Alvarez	BV
585	914504	https://www.biodiversidadvirtual.org/insectarium/Trithemis-kirbyi-img914504.html	ES	Ludiente	40.0849	-0.372049	29	7	2017	Jesús Barreda	Jose Alvarez	BV
586	914669	https://www.biodiversidadvirtual.org/insectarium/Trithemis-kirbyi-Selys-1891-img914669.html	ES	Ludiente	40.085	-0.370274	29	7	2017	Jesús Barreda	Marián Alvarez	BV
587	918571	https://www.biodiversidadvirtual.org/insectarium/Trithemis-kirbyi-Selys-1891-img918571.html	ES	Ogíjares	37.12	-3.60795	30	7	2017	blas pardilla	Marián Alvarez	BV
588	918724	https://www.biodiversidadvirtual.org/insectarium/Trithemis-kirbyi-Selys-1891-img918724.html	ES	Montesa	38.9146	-0.649631	8	8	2017	Fani Martinez	Marián Alvarez	BV
589	918726	https://www.biodiversidadvirtual.org/insectarium/Trithemis-kirbyi-Selys-1891-img918726.html	ES	Montesa	38.9146	-0.649631	8	8	2017	Fani Martinez	Marián Alvarez	BV
590	920240	https://www.biodiversidadvirtual.org/insectarium/Trithemis-kirbyi-Selys-1891-img920240.html	ES	Vera	37.2519	-1.89643	26	7	2017	Hélios Garcia	Marián Alvarez	BV
591	920241	https://www.biodiversidadvirtual.org/insectarium/Trithemis-kirbyi-Selys-1891-img920241.html	ES	Vera	37.2519	-1.89643	26	7	2017	Hélios Garcia	Marián Alvarez	BV
592	920242	https://www.biodiversidadvirtual.org/insectarium/Trithemis-kirbyi-Selys-1891-img920242.html	ES	Vera	37.2519	-1.89643	26	7	2017	Hélios Garcia	Marián Alvarez	BV
593	920243	https://www.biodiversidadvirtual.org/insectarium/Trithemis-kirbyi-Selys-1891-img920243.html	ES	Vera	37.2519	-1.89643	26	7	2017	Hélios Garcia	Marián Alvarez	BV
594	920606	https://www.biodiversidadvirtual.org/insectarium/Trithemis-kirbyi-Selys-1891-img920606.html	ES	Higueral	37.3851	-2.49937	1	8	2017	andres garcia	Marián Alvarez	BV
595	920714	https://www.biodiversidadvirtual.org/insectarium/Trithemis-kirbyi-Selys-1891-img920714.html	ES	Guadix	37.2972	-3.11283	15	8	2017	Paco Otero	Marián Alvarez	BV
596	920715	https://www.biodiversidadvirtual.org/insectarium/Trithemis-kirbyi-Selys-1891-img920715.html	ES	Guadix	37.2972	-3.11282	15	8	2017	Paco Otero	Marián Alvarez	BV
597	920717	https://www.biodiversidadvirtual.org/insectarium/Trithemis-kirbyi-Selys-1891-img920717.html	ES	Guadix	37.2977	-3.11264	15	8	2017	Paco Otero	Marián Alvarez	BV
598	920718	https://www.biodiversidadvirtual.org/insectarium/Trithemis-kirbyi-Selys-1891-img920718.html	ES	Guadix	37.2977	-3.11264	15	8	2017	Paco Otero	Marián Alvarez	BV
599	921061	https://www.biodiversidadvirtual.org/insectarium/Trithemis-kirbyi-Selys-1891-img921061.html	ES	Motril, Parque Pueblos América	36.7423	-3.51798	15	8	2017	José Marín	Marián Alvarez	BV
600	921758	https://www.biodiversidadvirtual.org/insectarium/Trithemis-kirbyi-Selys-1891-img921758.html	ES	Antas	37.2715	-1.90338	28	7	2017	Hélios Garcia	Marián Alvarez	BV
601	921774	https://www.biodiversidadvirtual.org/insectarium/Trithemis-kirbyi-Selys-1891-img921774.html	ES	Antas	37.2715	-1.90338	28	7	2017	Hélios Garcia	Marián Alvarez	BV
602	922735	https://www.biodiversidadvirtual.org/insectarium/Trithemis-kirbyi-Selys-1891-img922735.html	ES	Aguilas	37.5079	-1.62076	29	7	2017	Hélios Garcia	Marián Alvarez	BV
603	922855	https://www.biodiversidadvirtual.org/insectarium/Trithemis-kirbyi-Selys-1891-img922855.html	ES	Utrillas	40.8187	-0.84172	21	8	2017	Adelina Escobedo	Arturo Bernal	BV
604	922904	https://www.biodiversidadvirtual.org/insectarium/Trithemis-kirbyi-Selys-1891-img922904.html	ES	San Fernando	36.473	-6.20092	21	8	2017	Mariano Cuadrado	Marián Alvarez	BV
605	923200	https://www.biodiversidadvirtual.org/insectarium/Trithemis-kirbyi-Selys-1891-img923200.html	ES	Cuevas del Almanzora	37.3363	-1.91827	2	8	2017	Hélios Garcia	Marián Alvarez	BV
606	923418	https://www.biodiversidadvirtual.org/insectarium/Trithemis-kirbyi-Selys-1891-img923418.html	ES	villajoyosa	38.508	-0.228581	26	7	2017	Juan Carlos Galey	Marián Alvarez	BV
607	923419	https://www.biodiversidadvirtual.org/insectarium/Trithemis-kirbyi-Selys-1891-img923419.html	ES	villajoyosa	38.508	-0.228581	20	7	2017	Juan Carlos Galey	Marián Alvarez	BV
608	923541	https://www.biodiversidadvirtual.org/insectarium/Trithemis-kirbyi-Selys-1891-img923541.html	ES	Horta de Sant Joan	40.9538	0.315441	18	8	2017	Jordi Castellet	Marián Alvarez	BV
609	923542	https://www.biodiversidadvirtual.org/insectarium/Trithemis-kirbyi-Selys-1891-img923542.html	ES	Horta de Sant Joan	40.9538	0.315441	18	8	2017	Jordi Castellet	Marián Alvarez	BV
610	923554	https://www.biodiversidadvirtual.org/insectarium/Trithemis-kirbyi-Selys-1891-img923554.html	ES	Horta de Sant Joan	40.9538	0.315441	18	8	2017	Jordi Castellet	Marián Alvarez	BV
611	923555	https://www.biodiversidadvirtual.org/insectarium/Trithemis-kirbyi-Selys-1891-img923555.html	ES	Horta de Sant Joan	40.9538	0.315441	18	8	2017	Jordi Castellet	Marián Alvarez	BV
612	923862	https://www.biodiversidadvirtual.org/insectarium/Trithemis-kirbyi-Selys-1891-img923862.html	ES	San Roque	36.2105	-5.38443	24	8	2017	Victoriano Meneses	Jose Alvarez	BV
613	923866	https://www.biodiversidadvirtual.org/insectarium/Trithemis-kirbyi-Selys-1891-img923866.html	ES	San Roque	36.2105	-5.38443	24	8	2017	Victoriano Meneses	Jose Alvarez	BV
614	923867	https://www.biodiversidadvirtual.org/insectarium/Trithemis-kirbyi-Selys-1891-img923867.html	ES	San Roque	36.2105	-5.38443	24	8	2017	Victoriano Meneses	Jose Alvarez	BV
615	924088	https://www.biodiversidadvirtual.org/insectarium/Trithemis-kirbyi-Selys-1891-img924088.html	ES	Calomarde	40.3713	-1.58737	22	8	2017	Josefina Miralles	Adrià Miralles	BV
616	925183	https://www.biodiversidadvirtual.org/insectarium/Trithemis-kirbyi-Selys-1891-img925183.html	ES	Vera	37.1989	-1.91351	14	8	2017	Hélios Garcia	Marián Alvarez	BV
617	925719	https://www.biodiversidadvirtual.org/insectarium/Trithemis-kirbyi-Selys-1891-img925719.html	ES	Cabo de gata	36.8208	-2.25611	29	8	2017	Francisco Rodriguez (Faluke)	Marián Alvarez	BV
618	925720	https://www.biodiversidadvirtual.org/insectarium/Trithemis-kirbyi-Selys-1891-img925720.html	ES	Cabo de gata	36.8208	-2.25611	29	8	2017	Francisco Rodriguez (Faluke)	Marián Alvarez	BV
619	927154	https://www.biodiversidadvirtual.org/insectarium/Trithemis-kirbyi-Selys-1891-img927154.html	ES	Granada	37.1708	-3.61028	4	9	2017	Paco Otero	Marián Alvarez	BV
620	927721	https://www.biodiversidadvirtual.org/insectarium/Trithemis-kirbyi-Selys-1891-img927721.html	ES	Valls	41.2854	1.24946	23	8	2017	Jordi Castellet	Marián Alvarez	BV
621	929973	https://www.biodiversidadvirtual.org/insectarium/Trithemis-kirbyi-Selys-1891-img929973.html	ES	Los Barrios	36.1851	-5.49256	24	6	2017	Jose Manuel Gaona	Marián Alvarez	BV
622	931959	https://www.biodiversidadvirtual.org/insectarium/Trithemis-kirbyi-Selys-1891-img931959.html	ES	Arcos de la Frontera	36.7463	-5.7978	20	6	2017	ricardo herranz	Marián Alvarez	BV
623	932419	https://www.biodiversidadvirtual.org/insectarium/Trithemis-kirbyi-Selys-1891-img932419.html	ES	Tabernas	37.0904	-2.3037	12	9	2017	Francisco Rodriguez (Faluke)	Marián Alvarez	BV
624	933351	https://www.biodiversidadvirtual.org/insectarium/Trithemis-kirbyi-Selys-1891-img933351.html	ES	Málaga	36.8186	-4.385	16	9	2017	Pele Camacho	Marián Alvarez	BV
625	933352	https://www.biodiversidadvirtual.org/insectarium/Trithemis-kirbyi-Selys-1891-img933352.html	ES	Málaga	36.8186	-4.385	16	9	2017	Pele Camacho	Marián Alvarez	BV
626	933812	https://www.biodiversidadvirtual.org/insectarium/Trithemis-kirbyi-Selys-1891-img933812.html	ES	San José del Valle	36.606	-5.80103	17	9	2017	Daniel Rojas	Adrià Miralles	BV
627	935728	https://www.biodiversidadvirtual.org/insectarium/Trithemis-kirbyi-Selys-1891-img935728.html	ES	Madrid	40.3972	-3.6136	22	9	2017	Ignacio Reyes	Marián Alvarez	BV
628	937338	https://www.biodiversidadvirtual.org/insectarium/Trithemis-kirbyi-Selys-1891-img937338.html	ES	jerez de la frontera	36.6894	-6.15084	3	9	2017	Mariano Cuadrado	Marián Alvarez	BV
629	937371	https://www.biodiversidadvirtual.org/insectarium/Trithemis-kirbyi-Selys-1891-img937371.html	ES	Almeria	36.7728	-2.2331	24	9	2017	Francisco Rodriguez (Faluke)	Marián Alvarez	BV
630	937375	https://www.biodiversidadvirtual.org/insectarium/Trithemis-kirbyi-Selys-1891-img937375.html	ES	Almeria	36.7728	-2.2331	24	9	2017	Francisco Rodriguez (Faluke)	Adrià Miralles	BV
631	939309	https://www.biodiversidadvirtual.org/insectarium/Trithemis-kirbyi-Selys-1891-img939309.html	ES	Granada	37.1718	-3.60963	4	9	2017	Paco Otero	Marián Alvarez	BV
632	939310	https://www.biodiversidadvirtual.org/insectarium/Trithemis-kirbyi-Selys-1891-img939310.html	ES	Granada	37.1718	-3.60963	4	9	2017	Paco Otero	Marián Alvarez	BV
633	939312	https://www.biodiversidadvirtual.org/insectarium/Trithemis-kirbyi-Selys-1891-img939312.html	ES	Granada	37.1718	-3.60963	4	9	2017	Paco Otero	Marián Alvarez	BV
634	939313	https://www.biodiversidadvirtual.org/insectarium/Trithemis-kirbyi-Selys-1891-img939313.html	ES	Granada	37.1718	-3.60963	4	9	2017	Paco Otero	Marián Alvarez	BV
635	939337	https://www.biodiversidadvirtual.org/insectarium/Trithemis-kirbyi-Selys-1891-img939337.html	ES	Guadix	37.2951	-3.12626	6	9	2017	Paco Otero	Marián Alvarez	BV
636	941160	https://www.biodiversidadvirtual.org/insectarium/Trithemis-kirbyi-Selys-1891-img941160.html	ES	Vera	37.2516	-1.89402	21	8	2017	Hélios Garcia	Marián Alvarez	BV
637	941324	https://www.biodiversidadvirtual.org/insectarium/Trithemis-kirbyi-Selys-1891-img941324.html	ES	La Peza	37.2679	-3.27475	30	9	2017	Paco Otero	Marián Alvarez	BV
638	941325	https://www.biodiversidadvirtual.org/insectarium/Trithemis-kirbyi-Selys-1891-img941325.html	ES	La Peza	37.2679	-3.27475	30	9	2017	Paco Otero	Marián Alvarez	BV
639	941429	https://www.biodiversidadvirtual.org/insectarium/Trithemis-kirbyi-Selys-1891-img941429.html	ES	Vera	37.2517	-1.89621	25	8	2017	Hélios Garcia	Marián Alvarez	BV
640	941932	https://www.biodiversidadvirtual.org/insectarium/Trithemis-kirbyi-Selys-1891-img941932.html	ES	Antas	37.2353	-1.90574	6	9	2017	Hélios Garcia	Marián Alvarez	BV
641	942910	https://www.biodiversidadvirtual.org/insectarium/Trithemis-kirbyi-Selys-1891-img942910.html	ES	cabacés	41.2419	0.753164	8	10	2017	mireia vilamala	Marián Alvarez	BV
642	943262	https://www.biodiversidadvirtual.org/insectarium/Trithemis-kirbyi-Selys-1891-img943262.html	ES	Cabasés	41.242	0.753239	8	10	2017	J. Ignasi Tejedor	Marián Alvarez	BV
643	943627	https://www.biodiversidadvirtual.org/insectarium/Trithemis-kirbyi-Selys-1891-img943627.html	ES	La Bisbal de Falset	41.2806	0.722547	7	10	2017	Jordi Castellet	Adrià Miralles	BV
644	943706	https://www.biodiversidadvirtual.org/insectarium/Trithemis-kirbyi-Selys-1891-img943706.html	ES	Vera	37.2681	-1.87729	12	9	2017	Hélios Garcia	Marián Alvarez	BV
645	945930	https://www.biodiversidadvirtual.org/insectarium/Trithemis-kirbyi-Selys-1891-img945930.html	ES	Alicante	38.4563	-0.579314	10	9	2017	Jose Antonio Reyes	Marián Alvarez	BV
646	946789	https://www.biodiversidadvirtual.org/insectarium/Trithemis-kirbyi-Selys-1891-img946789.html	ES	Vera	37.2489	-1.87819	20	9	2017	Hélios Garcia	Marián Alvarez	BV
647	946793	https://www.biodiversidadvirtual.org/insectarium/Trithemis-kirbyi-Selys-1891-img946793.html	ES	Vera	37.2489	-1.87819	20	9	2017	Hélios Garcia	Marián Alvarez	BV
648	946805	https://www.biodiversidadvirtual.org/insectarium/Trithemis-kirbyi-Selys-1891-img946805.html	ES	Vera	37.2494	-1.88175	20	9	2017	Hélios Garcia	Marián Alvarez	BV
649	946807	https://www.biodiversidadvirtual.org/insectarium/Trithemis-kirbyi-Selys-1891-img946807.html	ES	Vera	37.2494	-1.88175	20	9	2017	Hélios Garcia	Marián Alvarez	BV
650	949251	https://www.biodiversidadvirtual.org/insectarium/Trithemis-kirbyi-Selys-1891-img949251.html	ES	Vera	37.1966	-1.90428	27	9	2017	Hélios Garcia	Marián Alvarez	BV
651	949254	https://www.biodiversidadvirtual.org/insectarium/Trithemis-kirbyi-Selys-1891-img949254.html	ES	Vera	37.1966	-1.90428	27	9	2017	Hélios Garcia	Marián Alvarez	BV
652	949257	https://www.biodiversidadvirtual.org/insectarium/Trithemis-kirbyi-Selys-1891-img949257.html	ES	Vera	37.1966	-1.90428	27	9	2017	Hélios Garcia	Marián Alvarez	BV
653	950096	https://www.biodiversidadvirtual.org/insectarium/Trithemis-kirbyi-Selys-1891-img950096.html	ES	Guadix	37.2966	-3.12675	22	10	2017	Paco Otero	Marián Alvarez	BV
654	952659	https://www.biodiversidadvirtual.org/insectarium/Trithemis-kirbyi-Selys-1891-img952659.html	ES	Vera	37.2198	-1.88506	8	9	2017	Hélios Garcia	Marián Alvarez	BV
655	953337	https://www.biodiversidadvirtual.org/insectarium/Trithemis-kirbyi-Selys-1891-img953337.html	ES	Vera	37.1966	-1.90235	11	10	2017	Hélios Garcia	Adrià Miralles	BV
656	954464	https://www.biodiversidadvirtual.org/insectarium/Trithemis-kirbyi-Selys-1891-img954464.html	ES	Antas	37.2492	-1.91529	9	10	2017	Hélios Garcia	Marián Alvarez	BV
657	956024	https://www.biodiversidadvirtual.org/insectarium/Trithemis-kirbyi-Selys-1891-img956024.html	ES	Guadix	37.297	-3.12661	18	11	2017	Paco Otero	Marián Alvarez	BV
658	957060	https://www.biodiversidadvirtual.org/insectarium/Trithemis-kirbyi-Selys-1891-img957060.html	ES	Cuevas del Almanzora	37.3118	-1.76543	23	11	2017	Hélios Garcia	Marián Alvarez	BV
659	958151	https://www.biodiversidadvirtual.org/insectarium/Trithemis-kirbyi-Selys-1891-img958151.html	ES	Vera	37.2492	-1.88095	5	12	2017	Hélios Garcia	Marián Alvarez	BV
660	958152	https://www.biodiversidadvirtual.org/insectarium/Trithemis-kirbyi-Selys-1891-img958152.html	ES	Vera	37.2492	-1.88095	5	12	2017	Hélios Garcia	Marián Alvarez	BV
661	958706	https://www.biodiversidadvirtual.org/insectarium/Trithemis-kirbyi-Selys-1891-img958706.html	ES	Úbeda	38.0213	-3.33999	24	8	2017	José Biedma	Marián Alvarez	BV
662	958763	https://www.biodiversidadvirtual.org/insectarium/Trithemis-kirbyi-Selys-1891-img958763.html	ES	Úbeda	38.0215	-3.33975	29	8	2017	José Biedma	Marián Alvarez	BV
663	961665	https://www.biodiversidadvirtual.org/insectarium/Trithemis-kirbyi-Selys-1891-img961665.html	ES	Cinctorres	40.5948	-0.187583	8	8	2016	Marián Alvarez	Marián Alvarez	BV
664	963035	https://www.biodiversidadvirtual.org/insectarium/Trithemis-kirbyi-Selys-1891-img963035.html	ES	Archivel	38.0699	-1.99889	5	10	2017	Fco. Javier López Espinosa	Marián Alvarez	BV
665	963069	https://www.biodiversidadvirtual.org/insectarium/Trithemis-kirbyi-Selys-1891-img963069.html	ES	La Murta	37.8239	-1.20523	12	5	2017	Fco. Javier López Espinosa	Marián Alvarez	BV
666	963364	https://www.biodiversidadvirtual.org/insectarium/Trithemis-kirbyi-Selys-1891-img963364.html	ES	Rambla de Librilla	37.907	-1.37608	28	8	2017	Fco. Javier López Espinosa	Marián Alvarez	BV
667	968742	https://www.biodiversidadvirtual.org/insectarium/Trithemis-kirbyi-Selys-1891-img968742.html	ES	Ciudad real	38.9222	-4.03282	3	6	2017	Francisco Hidalgo	Marián Alvarez	BV
668	989220	https://www.biodiversidadvirtual.org/insectarium/Trithemis-kirbyi-Selys-1891-img989220.html	ES	Antas	37.2432	-1.91288	17	5	2018	Hélios Garcia	Marián Alvarez	BV
669	989266	https://www.biodiversidadvirtual.org/insectarium/Trithemis-kirbyi-Selys-1891-img989266.html	ES	Vera	37.199	-1.91411	23	5	2018	Hélios Garcia	Marián Alvarez	BV
670	989885	https://www.biodiversidadvirtual.org/insectarium/Trithemis-kirbyi-Selys-1891-img989885.html	ES	Antas	37.2505	-1.93948	28	5	2018	Hélios Garcia	Marián Alvarez	BV
671	989945	https://www.biodiversidadvirtual.org/insectarium/Trithemis-kirbyi-Selys-1891-img989945.html	ES	Antas	37.2494	-1.91669	28	5	2018	Hélios Garcia	Marián Alvarez	BV
672	989948	https://www.biodiversidadvirtual.org/insectarium/Trithemis-kirbyi-Selys-1891-img989948.html	ES	Antas	37.2466	-1.91459	28	5	2018	Hélios Garcia	Marián Alvarez	BV
673	996661	https://www.biodiversidadvirtual.org/insectarium/Trithemis-kirbyi-Selys-1891-img996661.html	ES	Antas	37.1933	-1.9246	1	6	2018	Hélios Garcia	Marián Alvarez	BV
674	996663	https://www.biodiversidadvirtual.org/insectarium/Trithemis-kirbyi-Selys-1891-img996663.html	ES	Antas	37.1933	-1.9246	1	6	2018	Hélios Garcia	Marián Alvarez	BV
675	997948	https://www.biodiversidadvirtual.org/insectarium/Trithemis-kirbyi-Selys-1891-img997948.html	ES	Cuevas del Almanzora	37.3364	-1.91813	4	6	2018	Hélios Garcia	Marián Alvarez	BV
676	997949	https://www.biodiversidadvirtual.org/insectarium/Trithemis-kirbyi-Selys-1891-img997949.html	ES	Cuevas del Almanzora	37.3364	-1.91813	4	6	2018	Hélios Garcia	Marián Alvarez	BV
677	999927	https://www.biodiversidadvirtual.org/insectarium/Trithemis-kirbyi-Selys-1891-img999927.html	ES	Antas	37.1935	-1.92428	20	6	2018	Hélios Garcia	Marián Alvarez	BV
678	1014889	https://www.biodiversidadvirtual.org/insectarium/Trithemis-kirbyi-Selys-1891-img1014889.html	ES	Antas	37.2669	-1.90014	13	7	2018	Hélios Garcia	Marián Alvarez	BV
679	1025375	https://www.biodiversidadvirtual.org/insectarium/Trithemis-kirbyi-Selys-1891-img1025375.html	ES	Vera	37.246	-1.85353	27	7	2018	Hélios Garcia	Marián Alvarez	BV
680	1029898	https://www.biodiversidadvirtual.org/insectarium/Trithemis-kirbyi-Selys-1891-img1029898.html	ES	Higueral	37.3851	-2.49937	13	8	2018	andres garcia	Marián Alvarez	BV
681	1030121	https://www.biodiversidadvirtual.org/insectarium/Trithemis-kirbyi-Selys-1891-img1030121.html	ES	Antas	37.2675	-1.90071	6	8	2018	Hélios Garcia	Adrià Miralles	BV
682	1030464	https://www.biodiversidadvirtual.org/insectarium/Trithemis-kirbyi-Selys-1891-img1030464.html	ES	santa-Fe	37.1879	-3.72024	15	8	2018	Agustín Soto	Marián Alvarez	BV
683	1030466	https://www.biodiversidadvirtual.org/insectarium/Trithemis-kirbyi-Selys-1891-img1030466.html	ES	santa-Fe	37.1879	-3.72024	15	8	2018	Agustín Soto	Marián Alvarez	BV
684	1030822	https://www.biodiversidadvirtual.org/insectarium/Trithemis-kirbyi-Selys-1891-img1030822.html	ES	Chiclana	36.3499	-6.16752	19	10	2012	Paula Sánchez	Marián Alvarez	BV
685	1035549	https://www.biodiversidadvirtual.org/insectarium/Trithemis-kirbyi-Selys-1891-img1035549.html	ES	Guadix	37.2966	-3.1268	31	8	2018	Paco Otero	Marián Alvarez	BV
686	1035550	https://www.biodiversidadvirtual.org/insectarium/Trithemis-kirbyi-Selys-1891-img1035550.html	ES	Guadix	37.2966	-3.1268	31	8	2018	Paco Otero	Marián Alvarez	BV
687	1038235	https://www.biodiversidadvirtual.org/insectarium/Trithemis-kirbyi-Selys-1891-img1038235.html	ES	Jerez de la Frontera	36.689	-6.15042	3	9	2018	Mariano Cuadrado	Marián Alvarez	BV
688	1040150	https://www.biodiversidadvirtual.org/insectarium/Trithemis-kirbyi-Selys-1891-img1040150.html	ES	Antas	37.2676	-1.90055	16	8	2018	Hélios Garcia	Marián Alvarez	BV
689	1042174	https://www.biodiversidadvirtual.org/insectarium/Trithemis-kirbyi-Selys-1891-img1042174.html	ES	Almeria, (Cabo de Gata)	36.8275	-2.26635	14	9	2018	Francisco Rodriguez (Faluke)	Marián Alvarez	BV
690	1043536	https://www.biodiversidadvirtual.org/insectarium/Trithemis-kirbyi-Selys-1891-img1043536.html	ES	Vera	37.2001	-1.91623	21	8	2018	Hélios Garcia	Marián Alvarez	BV
691	1046018	https://www.biodiversidadvirtual.org/insectarium/Trithemis-kirbyi-Selys-1891-img1046018.html	ES	Ulldecona	40.596	0.449089	24	9	2018	Manel Llarch	Marián Alvarez	BV
692	1046221	https://www.biodiversidadvirtual.org/insectarium/Trithemis-kirbyi-Selys-1891-img1046221.html	ES	Jerez de la Frontera	36.6893	-6.15067	18	9	2018	Mariano Cuadrado	Marián Alvarez	BV
693	1046224	https://www.biodiversidadvirtual.org/insectarium/Trithemis-kirbyi-Selys-1891-img1046224.html	ES	Jerez de la Frontera	36.6893	-6.15067	23	9	2018	Mariano Cuadrado	Marián Alvarez	BV
694	1046235	https://www.biodiversidadvirtual.org/insectarium/Trithemis-kirbyi-Selys-1891-img1046235.html	ES	Vera	37.1986	-1.91232	19	9	2018	Hélios Garcia	Marián Alvarez	BV
695	1046497	https://www.biodiversidadvirtual.org/insectarium/Trithemis-kirbyi-Selys-1891-img1046497.html	ES	Guadix	37.2968	-3.12657	16	9	2018	Paco Otero	Marián Alvarez	BV
696	1046703	https://www.biodiversidadvirtual.org/insectarium/Trithemis-kirbyi-Selys-1891-img1046703.html	ES	Guadix	37.2968	-3.12666	3	9	2018	Paco Otero	Marián Alvarez	BV
697	1046704	https://www.biodiversidadvirtual.org/insectarium/Trithemis-kirbyi-Selys-1891-img1046704.html	ES	Guadix	37.2971	-3.12657	3	9	2018	Paco Otero	Marián Alvarez	BV
698	1046705	https://www.biodiversidadvirtual.org/insectarium/Trithemis-kirbyi-Selys-1891-img1046705.html	ES	Guadix	37.2966	-3.12695	3	9	2018	Paco Otero	Marián Alvarez	BV
699	1046706	https://www.biodiversidadvirtual.org/insectarium/Trithemis-kirbyi-Selys-1891-img1046706.html	ES	Guadix	37.2966	-3.12695	3	9	2018	Paco Otero	Marián Alvarez	BV
700	1047539	https://www.biodiversidadvirtual.org/insectarium/Trithemis-kirbyi-Selys-1891-img1047539.html	ES	Aguadulce	36.8367	-2.60472	29	9	2018	Francisco Rodriguez (Faluke)	Adrià Miralles	BV
701	1047839	https://www.biodiversidadvirtual.org/insectarium/Trithemis-kirbyi-Selys-1891-img1047839.html	ES	Sant Carles de la Ràpita	40.6136	0.577209	30	9	2018	Manel Llarch	Marián Alvarez	BV
702	1049043	https://www.biodiversidadvirtual.org/insectarium/Trithemis-kirbyi-Selys-1891-img1049043.html	ES	Antas	37.2449	-1.91289	24	9	2018	Hélios Garcia	Marián Alvarez	BV
703	1051527	https://www.biodiversidadvirtual.org/insectarium/Trithemis-kirbyi-Selys-1891-img1051527.html	ES	Santa Marta de los Barros	38.6154	-6.63305	5	10	2018	Jose Miguel Sola	Marián Alvarez	BV
704	1051984	https://www.biodiversidadvirtual.org/insectarium/Trithemis-kirbyi-Selys-1891-img1051984.html	ES	Cullar Vega	37.1624	-3.68899	1	8	2018	Jose Miguel Sola	Marián Alvarez	BV
705	1052051	https://www.biodiversidadvirtual.org/insectarium/Trithemis-kirbyi-Selys-1891-img1052051.html	ES	Cullar Vega	37.1625	-3.68917	23	8	2015	Jose Miguel Sola	Marián Alvarez	BV
706	1052142	https://www.biodiversidadvirtual.org/insectarium/Trithemis-kirbyi-Selys-1891-img1052142.html	ES	El Marquesado	36.4608	-6.11655	13	10	2018	Mariano Cuadrado	Marián Alvarez	BV
707	1055840	https://www.biodiversidadvirtual.org/insectarium/Trithemis-kirbyi-Selys-1891-img1055840.html	ES	Antas	37.2745	-1.89581	4	10	2018	Hélios Garcia	Marián Alvarez	BV
708	1055843	https://www.biodiversidadvirtual.org/insectarium/Trithemis-kirbyi-Selys-1891-img1055843.html	ES	Antas	37.27	-1.90141	4	10	2018	Hélios Garcia	Marián Alvarez	BV
709	1056574	https://www.biodiversidadvirtual.org/insectarium/Trithemis-kirbyi-Selys-1891-img1056574.html	ES	Cabacés	41.2446	0.761895	8	10	2017	Martí P	Marián Alvarez	BV
710	1058140	https://www.biodiversidadvirtual.org/insectarium/Trithemis-kirbyi-Selys-1891-img1058140.html	ES	Alegia	43.1002	-2.09692	26	6	2017	Víctor Javier Marugán	Marián Alvarez	BV
711	1059485	https://www.biodiversidadvirtual.org/insectarium/Trithemis-kirbyi-Selys-1891-img1059485.html	ES	VERA	37.1996	-1.88244	25	10	2018	Hélios Garcia	Marián Alvarez	BV
712	1059488	https://www.biodiversidadvirtual.org/insectarium/Trithemis-kirbyi-Selys-1891-img1059488.html	ES	VERA	37.1996	-1.88244	25	10	2018	Hélios Garcia	Marián Alvarez	BV
713	1062434	https://www.biodiversidadvirtual.org/insectarium/Trithemis-kirbyi-Selys-1891-img1062434.html	ES	Costa Ballena	36.6979	-6.41828	28	9	2018	Rosa Angulo	Marián Alvarez	BV
714	1069464	https://www.biodiversidadvirtual.org/insectarium/Trithemis-kirbyi-Selys-1891-img1069464.html	ES	Yegen	36.981	-3.12484	18	8	2018	Simon Oliver	Marián Alvarez	BV
715	1069465	https://www.biodiversidadvirtual.org/insectarium/Trithemis-kirbyi-Selys-1891-img1069465.html	ES	Yegen	36.981	-3.12484	17	8	2018	Simon Oliver	Marián Alvarez	BV
716	1070905	https://www.biodiversidadvirtual.org/insectarium/Trithemis-kirbyi-Selys-1891-img1070905.html	ES	Agrón	36.9963	-3.89534	12	10	2011	blas pardilla	Marián Alvarez	BV
717	1071317	https://www.biodiversidadvirtual.org/insectarium/Trithemis-kirbyi-Selys-1891-img1071317.html	ES	Librilla	37.8856	-1.35488	29	10	2018	Emilio Alejandro Pagán	Marián Alvarez	BV
718	1071318	https://www.biodiversidadvirtual.org/insectarium/Trithemis-kirbyi-Selys-1891-img1071318.html	ES	Librilla	37.8856	-1.35488	29	10	2018	Emilio Alejandro Pagán	Marián Alvarez	BV
719	1071963	https://www.biodiversidadvirtual.org/insectarium/Trithemis-kirbyi-Selys-1891-img1071963.html	ES	La Cuba	40.5828	-0.294635	1	7	2017	Jordi Clavell	Marián Alvarez	BV
720	1071964	https://www.biodiversidadvirtual.org/insectarium/Trithemis-kirbyi-Selys-1891-img1071964.html	ES	La Cuba	40.5828	-0.294635	1	7	2017	Jordi Clavell	Marián Alvarez	BV
721	1073292	https://www.biodiversidadvirtual.org/insectarium/Trithemis-kirbyi-Selys-1891-img1073292.html	ES	Librilla	37.8856	-1.35488	6	11	2018	Emilio Alejandro Pagán	Marián Alvarez	BV
722	1078238	https://www.biodiversidadvirtual.org/insectarium/Trithemis-kirbyi-Selys-1891-img1078238.html	ES	Baza	37.4719	-2.77727	10	10	2018	José Cobo	Marián Alvarez	BV
723	1078239	https://www.biodiversidadvirtual.org/insectarium/Trithemis-kirbyi-Selys-1891-img1078239.html	ES	Baza	37.4719	-2.77727	10	10	2018	José Cobo	Marián Alvarez	BV
724	1098920	https://www.biodiversidadvirtual.org/insectarium/Trithemis-kirbyi-Selys-1891-img1098920.html	ES	Vera	37.1987	-1.91299	26	4	2019	Hélios Garcia	Marián Alvarez	BV
725	1098924	https://www.biodiversidadvirtual.org/insectarium/Trithemis-kirbyi-Selys-1891-img1098924.html	ES	Vera	37.1997	-1.91081	26	4	2019	Hélios Garcia	Marián Alvarez	BV
726	1106619	https://www.biodiversidadvirtual.org/insectarium/Trithemis-kirbyi-Selys-1891-img1106619.html	ES	Torrellano	38.3034	-0.589957	22	5	2019	José Luis Greño	Marián Alvarez	BV
727	1116128	https://www.biodiversidadvirtual.org/insectarium/Trithemis-kirbyi-Selys-1891-img1116128.html	ES	Yecla	38.4993	-1.14765	12	6	2019	JoseVi Mora	Marián Alvarez	BV
728	1116132	https://www.biodiversidadvirtual.org/insectarium/Trithemis-kirbyi-Selys-1891-img1116132.html	ES	Yecla	38.4994	-1.14796	12	6	2019	JoseVi Mora	Marián Alvarez	BV
729	1116182	https://www.biodiversidadvirtual.org/insectarium/Trithemis-kirbyi-Selys-1891-img1116182.html	ES	Tabernas	37.056	-2.37339	21	4	2013	blas pardilla	Marián Alvarez	BV
730	1116186	https://www.biodiversidadvirtual.org/insectarium/Trithemis-kirbyi-Selys-1891-img1116186.html	ES	Tabernas	37.056	-2.37339	21	4	2013	blas pardilla	Marián Alvarez	BV
731	1127890	https://www.biodiversidadvirtual.org/insectarium/Trithemis-kirbyi-Selys-1891-img1127890.html	ES	Benicarló	40.4203	0.435685	1	7	2019	Manel Llarch	Adrià Miralles	BV
732	1133003	https://www.biodiversidadvirtual.org/insectarium/Trithemis-kirbyi-Selys-1891-img1133003.html	ES	Traiguera	40.5597	0.334553	13	7	2019	Manel Llarch	Adrià Miralles	BV
733	1139074	https://www.biodiversidadvirtual.org/insectarium/Trithemis-kirbyi-Selys-1891-img1139074.html	ES	Quesa	39.09	-0.783226	27	6	2019	Jorge Carrasco	Marián Alvarez	BV
734	1139075	https://www.biodiversidadvirtual.org/insectarium/Trithemis-kirbyi-Selys-1891-img1139075.html	ES	Quesa	39.09	-0.783226	27	6	2019	Jorge Carrasco	Marián Alvarez	BV
735	1141748	https://www.biodiversidadvirtual.org/insectarium/Trithemis-kirbyi-Selys-1891-img1141748.html	ES	CULLAR VEGA	37.1619	-3.68838	1	8	2019	Jose Miguel Sola	Marián Alvarez	BV
736	1143196	https://www.biodiversidadvirtual.org/insectarium/Trithemis-kirbyi-Selys-1891-img1143196.html	ES	Bèlgida	38.8596	-0.47474	13	7	2019	Jesús Nadal	Marián Alvarez	BV
737	1146511	https://www.biodiversidadvirtual.org/insectarium/Trithemis-kirbyi-Selys-1891-img1146511.html	ES	Villena	38.5097	-1.01517	14	8	2019	JoseVi Mora	Marián Alvarez	BV
738	1146512	https://www.biodiversidadvirtual.org/insectarium/Trithemis-kirbyi-Selys-1891-img1146512.html	ES	Yecla	38.504	-1.03578	14	8	2019	JoseVi Mora	Marián Alvarez	BV
739	1147270	https://www.biodiversidadvirtual.org/insectarium/Trithemis-kirbyi-Selys-1891-img1147270.html	ES	Roquetes	40.7892	0.306165	17	8	2019	Manel Llarch	Marián Alvarez	BV
740	1148706	https://www.biodiversidadvirtual.org/insectarium/Trithemis-kirbyi-Selys-1891-img1148706.html	ES	Úbeda	38.0114	-3.37125	18	8	2019	José Biedma	Marián Alvarez	BV
741	1148707	https://www.biodiversidadvirtual.org/insectarium/Trithemis-kirbyi-Selys-1891-img1148707.html	ES	Úbeda	38.0114	-3.37125	9	8	2019	José Biedma	Marián Alvarez	BV
742	1150606	https://www.biodiversidadvirtual.org/insectarium/Trithemis-kirbyi-Selys-1891-img1150606.html	ES	Vera	37.197	-1.89886	20	8	2019	Hélios Garcia	Marián Alvarez	BV
743	1151604	https://www.biodiversidadvirtual.org/insectarium/Trithemis-kirbyi-Selys-1891-img1151604.html	ES	Turre	37.1404	-1.93677	27	8	2019	Hélios Garcia	Marián Alvarez	BV
744	1151835	https://www.biodiversidadvirtual.org/insectarium/Trithemis-kirbyi-Selys-1891-img1151835.html	ES	San Fernando	36.473	-6.2011	29	8	2019	Mariano Cuadrado	Marián Alvarez	BV
745	1151836	https://www.biodiversidadvirtual.org/insectarium/Trithemis-kirbyi-Selys-1891-img1151836.html	ES	San Fernando	36.473	-6.2011	29	8	2019	Mariano Cuadrado	Marián Alvarez	BV
746	1152548	https://www.biodiversidadvirtual.org/insectarium/Trithemis-kirbyi-Selys-1891-img1152548.html	ES	Almeria	36.8213	-2.25739	31	8	2019	Francisco Rodriguez (Faluke)	Marián Alvarez	BV
747	1157346	https://www.biodiversidadvirtual.org/insectarium/Trithemis-kirbyi-Selys-1891-img1157346.html	ES	Vera	37.2492	-1.87979	16	9	2019	Hélios Garcia	Marián Alvarez	BV
748	1157348	https://www.biodiversidadvirtual.org/insectarium/Trithemis-kirbyi-Selys-1891-img1157348.html	ES	Vera	37.2499	-1.88299	16	9	2019	Hélios Garcia	Marián Alvarez	BV
749	1158030	https://www.biodiversidadvirtual.org/insectarium/Trithemis-kirbyi-Selys-1891-img1158030.html	ES	Ogíjares	37.12	-3.60692	13	9	2019	blas pardilla	Marián Alvarez	BV
750	1159102	https://www.biodiversidadvirtual.org/insectarium/Trithemis-kirbyi-Selys-1891-img1159102.html	ES	Sevilla	37.4146	-5.92263	28	6	2018	MANUEL RAMIREZ	Marián Alvarez	BV
751	1159103	https://www.biodiversidadvirtual.org/insectarium/Trithemis-kirbyi-Selys-1891-img1159103.html	ES	Sevilla	37.4146	-5.92263	28	6	2018	MANUEL RAMIREZ	Marián Alvarez	BV
752	1159174	https://www.biodiversidadvirtual.org/insectarium/Trithemis-kirbyi-Selys-1891-img1159174.html	ES	Cheste	39.4939	-0.684385	23	9	2019	Pablo Tejedor	Marián Alvarez	BV
753	1159175	https://www.biodiversidadvirtual.org/insectarium/Trithemis-kirbyi-Selys-1891-img1159175.html	ES	Cheste	39.4939	-0.684385	23	9	2019	Pablo Tejedor	Marián Alvarez	BV
754	1160446	https://www.biodiversidadvirtual.org/insectarium/Trithemis-kirbyi-Selys-1891-img1160446.html	ES	Olivenza	38.7019	-7.06155	29	9	2019	Arturo López	Marián Alvarez	BV
755	1161955	https://www.biodiversidadvirtual.org/insectarium/Trithemis-kirbyi-Selys-1891-img1161955.html	ES	Yegen	36.9768	-3.12122	13	8	2019	Simon Oliver	Marián Alvarez	BV
756	1161956	https://www.biodiversidadvirtual.org/insectarium/Trithemis-kirbyi-Selys-1891-img1161956.html	ES	Yegen	36.9805	-3.12571	14	8	2019	Simon Oliver	Marián Alvarez	BV
757	1162001	https://www.biodiversidadvirtual.org/insectarium/Trithemis-kirbyi-Selys-1891-img1162001.html	ES	Yecla	38.5432	-1.13186	6	10	2019	JoseVi Mora	Marián Alvarez	BV
758	1162098	https://www.biodiversidadvirtual.org/insectarium/Trithemis-kirbyi-Selys-1891-img1162098.html	ES	Torredenbarre	41.1544	1.43605	7	10	2019	Jordi Castellet	Marián Alvarez	BV
759	1163117	https://www.biodiversidadvirtual.org/insectarium/Trithemis-kirbyi-Selys-1891-img1163117.html	ES	Baena	37.6173	-4.32437	12	10	2019	Sebastian Piernagorda	Marián Alvarez	BV
760	1163455	https://www.biodiversidadvirtual.org/insectarium/Trithemis-kirbyi-Selys-1891-img1163455.html	ES	Peñíscola	40.2883	0.33312	13	10	2019	Francisco Arnau	Marián Alvarez	BV
761	1166454	https://www.biodiversidadvirtual.org/insectarium/Trithemis-kirbyi-Selys-1891-img1166454.html	ES	Úbeda	38.0215	-3.33986	4	10	2019	José Biedma	Marián Alvarez	BV
762	1166455	https://www.biodiversidadvirtual.org/insectarium/Trithemis-kirbyi-Selys-1891-img1166455.html	ES	Úbeda	38.0215	-3.33986	4	10	2019	José Biedma	Marián Alvarez	BV
763	1169702	https://www.biodiversidadvirtual.org/insectarium/Trithemis-kirbyi-Selys-1891-img1169702.html	ES	Yegen	36.9768	-3.12124	24	8	2019	Simon Oliver	Marián Alvarez	BV
764	1169703	https://www.biodiversidadvirtual.org/insectarium/Trithemis-kirbyi-Selys-1891-img1169703.html	ES	Yegen	36.9777	-3.12491	25	8	2019	Simon Oliver	Marián Alvarez	BV
765	1169704	https://www.biodiversidadvirtual.org/insectarium/Trithemis-kirbyi-Selys-1891-img1169704.html	ES	Yegen	36.9777	-3.12491	25	8	2019	Simon Oliver	Marián Alvarez	BV
766	1171673	https://www.biodiversidadvirtual.org/insectarium/Trithemis-kirbyi-Selys-1891-img1171673.html	ES	Pont de Suert	42.3994	0.742752	9	8	2019	Josep Escolà	Marián Alvarez	BV
767	1172206	https://www.biodiversidadvirtual.org/insectarium/Trithemis-kirbyi-Selys-1891-img1172206.html	ES	Petrer	38.5288	-0.74213	6	9	2019	gorKA Herrero Hernán	Marián Alvarez	BV
768	1172395	https://www.biodiversidadvirtual.org/insectarium/Trithemis-kirbyi-Selys-1891-img1172395.html	ES	Petrer	38.5323	-0.754436	7	7	2018	gorKA Herrero Hernán	Marián Alvarez	BV
769	1172722	https://www.biodiversidadvirtual.org/insectarium/Trithemis-kirbyi-Selys-1891-img1172722.html	ES	Cheste	39.4939	-0.684385	28	10	2019	Pablo Tejedor	Marián Alvarez	BV
770	1175169	https://www.biodiversidadvirtual.org/insectarium/Trithemis-kirbyi-Selys-1891-img1175169.html	ES	Gaibiel	39.9249	-0.49314	8	8	2019	JUAN RAMÓN VÁZQUEZ	Marián Alvarez	BV
771	1175992	https://www.biodiversidadvirtual.org/insectarium/Trithemis-kirbyi-Selys-1891-img1175992.html	ES	Mazarrón	37.5855	-1.329	14	10	2017	Tomas Arriaga	Marián Alvarez	BV
772	1176210	https://www.biodiversidadvirtual.org/insectarium/Trithemis-kirbyi-Selys-1891-img1176210.html	ES	Castilblanco de los Arroyos.	37.6665	-5.9984	9	6	2019	MANUEL RAMIREZ	Marián Alvarez	BV
773	1189216	https://www.biodiversidadvirtual.org/insectarium/Trithemis-kirbyi-Selys-1891-img1189216.html	ES	Ogíjares	37.12	-3.60692	6	9	2017	blas pardilla	Marián Alvarez	BV
774	1191118	https://www.biodiversidadvirtual.org/insectarium/Trithemis-kirbyi-Selys-1891-img1191118.html	ES	Novo Sancti Petri	36.3835	-6.14491	31	7	2016	Jesús Manuel Crespo	Marián Alvarez	BV
775	1191310	https://www.biodiversidadvirtual.org/insectarium/Trithemis-kirbyi-Selys-1891-img1191310.html	ES	Arnes	40.8995	0.291481	4	7	2019	Martí P	Marián Alvarez	BV
776	1192265	https://www.biodiversidadvirtual.org/insectarium/Trithemis-kirbyi-Selys-1891-img1192265.html	ES	Algeciras	36.0699	-5.4373	3	4	2020	Jesús Sánchez (Lechu)	Marián Alvarez	BV
777	1193670	https://www.biodiversidadvirtual.org/insectarium/Trithemis-kirbyi-Selys-1891-img1193670.html	ES	Guadix	37.2968	-3.12653	18	7	2019	Paco Otero	Marián Alvarez	BV
778	1195897	https://www.biodiversidadvirtual.org/insectarium/Trithemis-kirbyi-Selys-1891-img1195897.html	ES	Ogíjares	37.12	-3.60692	28	8	2018	blas pardilla	Marián Alvarez	BV
779	1200875	https://www.biodiversidadvirtual.org/insectarium/Trithemis-kirbyi-Selys-1891-img1200875.html	ES	Güeñes	43.2005	-3.04459	25	7	2019	Ramiro Asensio	Marián Alvarez	BV
780	1210834	https://www.biodiversidadvirtual.org/insectarium/Trithemis-kirbyi-Selys-1891-img1210834.html	ES	Villena	38.5812	-0.893471	30	5	2020	David Molina	Marián Alvarez	BV
781	1212135	https://www.biodiversidadvirtual.org/insectarium/Trithemis-kirbyi-Selys-1891-img1212135.html	ES	Abanilla	38.2632	-1.0001	2	6	2020	Pablo Portillo	Marián Alvarez	BV
782	1214386	https://www.biodiversidadvirtual.org/insectarium/Trithemis-kirbyi-Selys-1891-img1214386.html	ES	Hellín	38.5234	-1.6828	22	8	2016	Álvaro García	Marián Alvarez	BV
783	1214387	https://www.biodiversidadvirtual.org/insectarium/Trithemis-kirbyi-Selys-1891-img1214387.html	ES	Hellín	38.5234	-1.6828	22	8	2016	Álvaro García	Marián Alvarez	BV
784	1216001	https://www.biodiversidadvirtual.org/insectarium/Trithemis-kirbyi-Selys-1891-img1216001.html	ES	Ulldecona	40.6058	0.362573	7	6	2020	Manel Llarch	Marián Alvarez	BV
785	1218341	https://www.biodiversidadvirtual.org/insectarium/Trithemis-kirbyi-Selys-1891-img1218341.html	ES	Freginals	40.6722	0.533778	14	6	2020	Manel Llarch	Marián Alvarez	BV
786	1218483	https://www.biodiversidadvirtual.org/insectarium/Trithemis-kirbyi-Selys-1891-img1218483.html	ES	Granada	37.1708	-3.61033	18	6	2020	Paco Otero	Marián Alvarez	BV
787	1222418	https://www.biodiversidadvirtual.org/insectarium/Trithemis-kirbyi-Selys-1891-img1222418.html	ES	Alcanar	40.5597	0.480055	26	6	2020	Manel Llarch	Marián Alvarez	BV
788	1225436	https://www.biodiversidadvirtual.org/insectarium/Trithemis-kirbyi-Selys-1891-img1225436.html	ES	Vicar	36.8176	-2.65853	5	7	2020	Francisco Rodriguez (Faluke)	Marián Alvarez	BV
789	1225437	https://www.biodiversidadvirtual.org/insectarium/Trithemis-kirbyi-Selys-1891-img1225437.html	ES	Vicar	36.8176	-2.65853	5	7	2020	Francisco Rodriguez (Faluke)	Marián Alvarez	BV
790	1225942	https://www.biodiversidadvirtual.org/insectarium/Trithemis-kirbyi-Selys-1891-img1225942.html	ES	Benicarló	40.4763	0.417363	7	7	2020	Manel Llarch	Marián Alvarez	BV
791	1227887	https://www.biodiversidadvirtual.org/insectarium/Trithemis-kirbyi-Selys-1891-img1227887.html	ES	Alhaurín de la Torre	36.6588	-4.52729	7	7	2020	José F. Corral	Marián Alvarez	BV
792	1230713	https://www.biodiversidadvirtual.org/insectarium/Trithemis-kirbyi-Selys-1891-img1230713.html	ES	Alfara de Carles	40.851	0.396466	13	7	2020	Manel Llarch	Marián Alvarez	BV
793	1233467	https://www.biodiversidadvirtual.org/insectarium/Trithemis-kirbyi-Selys-1891-img1233467.html	ES	Rossell	40.6474	0.267806	21	7	2020	Manel Llarch	Marián Alvarez	BV
794	1235910	https://www.biodiversidadvirtual.org/insectarium/Trithemis-kirbyi-Selys-1891-img1235910.html	ES	Ronda	36.7609	-5.24876	13	7	2020	Juan A. del Pino	Marián Alvarez	BV
795	1236223	https://www.biodiversidadvirtual.org/insectarium/Trithemis-kirbyi-Selys-1891-img1236223.html	ES	Arroyo Frío	37.9459	-2.92622	29	7	2020	Emilio López	Marián Alvarez	BV
796	1236224	https://www.biodiversidadvirtual.org/insectarium/Trithemis-kirbyi-Selys-1891-img1236224.html	ES	Arroyo Frío	37.9459	-2.92622	29	7	2020	Emilio López	Marián Alvarez	BV
797	1239467	https://www.biodiversidadvirtual.org/insectarium/Trithemis-kirbyi-Selys-1891-img1239467.html	ES	El Picazo	39.4452	-2.08653	30	7	2020	Juan Manuel Casanova	Marián Alvarez	BV
798	1241037	https://www.biodiversidadvirtual.org/insectarium/Trithemis-kirbyi-Selys-1891-img1241037.html	ES	El Parador	36.8247	-2.59909	13	8	2020	Francisco Rodriguez (Faluke)	Marián Alvarez	BV
799	1242242	https://www.biodiversidadvirtual.org/insectarium/Trithemis-kirbyi-Selys-1891-img1242242.html	ES	el saler	39.3832	-0.332889	15	8	2020	Josep Roma	Marián Alvarez	BV
800	1243321	https://www.biodiversidadvirtual.org/insectarium/Trithemis-kirbyi-Selys-1891-img1243321.html	ES	Úbeda	38.0114	-3.37125	29	7	2020	José Biedma	Marián Alvarez	BV
801	1248740	https://www.biodiversidadvirtual.org/insectarium/Trithemis-kirbyi-Selys-1891-img1248740.html	ES	Balaguer	41.7897	0.805491	31	8	2020	Jordi Castellet	Marián Alvarez	BV
802	1252487	https://www.biodiversidadvirtual.org/insectarium/Trithemis-kirbyi-Selys-1891-img1252487.html	ES	Almeria	36.8212	-2.25627	12	9	2020	Francisco Rodriguez (Faluke)	Marián Alvarez	BV
803	1252745	https://www.biodiversidadvirtual.org/insectarium/Trithemis-kirbyi-Selys-1891-img1252745.html	ES	Hellín	38.4799	-1.60956	10	7	2020	Álvaro García	Marián Alvarez	BV
804	1252778	https://www.biodiversidadvirtual.org/insectarium/Trithemis-kirbyi-Selys-1891-img1252778.html	ES	Almassora	39.9371	-0.053258	15	9	2020	Pablo Vera	Marián Alvarez	BV
805	1256733	https://www.biodiversidadvirtual.org/insectarium/Trithemis-kirbyi-Selys-1891-img1256733.html	ES	Alcala de Xivert	40.3233	0.289775	20	9	2020	Francisco Arnau	Marián Alvarez	BV
806	1258825	https://www.biodiversidadvirtual.org/insectarium/Trithemis-kirbyi-Selys-1891-img1258825.html	ES	Granada	37.1712	-3.61045	15	8	2020	Paco Otero	Marián Alvarez	BV
807	1260315	https://www.biodiversidadvirtual.org/insectarium/Trithemis-kirbyi-Selys-1891-img1260315.html	ES	Benicarló	40.4041	0.416121	10	10	2020	Manel Llarch	Marián Alvarez	BV
808	1261365	https://www.biodiversidadvirtual.org/insectarium/Trithemis-kirbyi-Selys-1891-img1261365.html	ES	Tabernas	37.0904	-2.30369	14	10	2020	Francisco Rodriguez (Faluke)	Marián Alvarez	BV
809	1261563	https://www.biodiversidadvirtual.org/insectarium/Trithemis-kirbyi-Selys-1891-img1261563.html	ES	Peníscola	40.3432	0.38783	10	10	2020	Manel Llarch	Marián Alvarez	BV
810	1262606	https://www.biodiversidadvirtual.org/insectarium/Trithemis-kirbyi-Selys-1891-img1262606.html	ES	Argamasilla de Calatrava	38.7315	-4.07035	24	9	2020	Jorge Angel Ramos	Marián Alvarez	BV
811	1268470	https://www.biodiversidadvirtual.org/insectarium/Trithemis-kirbyi-Selys-1891-img1268470.html	ES	Yecla	38.7375	-1.13376	4	9	2020	JoseVi Mora	Marián Alvarez	BV
812	1268471	https://www.biodiversidadvirtual.org/insectarium/Trithemis-kirbyi-Selys-1891-img1268471.html	ES	Yecla	38.7375	-1.13375	22	9	2020	JoseVi Mora	Marián Alvarez	BV
813	1270414	https://www.biodiversidadvirtual.org/insectarium/Trithemis-kirbyi-Selys-1891-img1270414.html	ES	Cabrera d'Igualada	41.5153	1.69673	19	8	2020	Marc Peris	Marián Alvarez	BV
814	1280005	https://www.biodiversidadvirtual.org/insectarium/Trithemis-kirbyi-Selys-1891-img1280005.html	ES	Córdoba	37.9173	-4.74186	8	9	2016	Daniel Ríos	Marián Alvarez	BV
815	1288632	https://www.biodiversidadvirtual.org/insectarium/Trithemis-kirbyi-Selys-1891-img1288632.html	ES	Villena	38.6482	-0.90953	21	8	2020	SALVADOR ALBERT	Marián Alvarez	BV
816	1288652	https://www.biodiversidadvirtual.org/insectarium/Trithemis-kirbyi-Selys-1891-img1288652.html	ES	Villena	38.648	-0.909673	21	8	2020	SALVADOR ALBERT	Marián Alvarez	BV
817	1319319	https://www.biodiversidadvirtual.org/insectarium/Trithemis-kirbyi-Selys-1891-img1319319.html	ES	Ulldecona	40.5978	0.4567	28	6	2021	Manel Llarch	Marián Alvarez	BV
818	1321159	https://www.biodiversidadvirtual.org/insectarium/Trithemis-kirbyi-Selys-1891-img1321159.html	ES	Córdoba	37.9641	-4.99346	12	6	2016	Daniel Ríos	Marián Alvarez	BV
819	1325033	https://www.biodiversidadvirtual.org/insectarium/Trithemis-kirbyi-Selys-1891-img1325033.html	ES	Motril	36.7364	-3.53005	22	7	2021	José Marín	Marián Alvarez	BV
820	1333986	https://www.biodiversidadvirtual.org/insectarium/Trithemis-kirbyi-Selys-1891-img1333986.html	ES	Madrid	40.3782	-3.75858	21	8	2021	José María Paraíso	Marián Alvarez	BV
821	1337413	https://www.biodiversidadvirtual.org/insectarium/Trithemis-kirbyi-Selys-1891-img1337413.html	ES	Guadix	37.2942	-3.12582	2	9	2021	Paco Otero	Marián Alvarez	BV
822	1337414	https://www.biodiversidadvirtual.org/insectarium/Trithemis-kirbyi-Selys-1891-img1337414.html	ES	Guadix	37.2942	-3.12582	2	9	2021	Paco Otero	Marián Alvarez	BV
823	1338853	https://www.biodiversidadvirtual.org/insectarium/Trithemis-kirbyi-Selys-1891-img1338853.html	ES	Arnes	40.8867	0.244069	27	7	2021	Fernando de Toro	Marián Alvarez	BV
824	1340700	https://www.biodiversidadvirtual.org/insectarium/Trithemis-kirbyi-Selys-1891-img1340700.html	ES	Guadix	37.2966	-3.12642	11	9	2021	Paco Otero	Marián Alvarez	BV
825	1343522	https://www.biodiversidadvirtual.org/insectarium/Trithemis-kirbyi-Selys-1891-img1343522.html	ES	Guadix	37.2966	-3.12643	19	9	2021	Paco Otero	Marián Alvarez	BV
826	1343523	https://www.biodiversidadvirtual.org/insectarium/Trithemis-kirbyi-Selys-1891-img1343523.html	ES	Guadix	37.2966	-3.12643	19	9	2021	Paco Otero	Marián Alvarez	BV
827	1344194	https://www.biodiversidadvirtual.org/insectarium/Trithemis-kirbyi-Selys-1891-img1344194.html	ES	Córdoba	37.8703	-4.78653	18	6	2016	Daniel Ríos	Marián Alvarez	BV
828	1349026	https://www.biodiversidadvirtual.org/insectarium/Trithemis-kirbyi-Selys-1891-img1349026.html	ES	Guadix	37.297	-3.12666	2	10	2021	Paco Otero	Marián Alvarez	BV
829	1373423	https://www.biodiversidadvirtual.org/insectarium/Trithemis-kirbyi-Selys-1891-img1373423.html	ES	San Roque	36.2723	-5.37288	24	4	2022	Jesús Sánchez (Lechu)	Marián Alvarez	BV
830	1373424	https://www.biodiversidadvirtual.org/insectarium/Trithemis-kirbyi-Selys-1891-img1373424.html	ES	San Roque	36.2723	-5.37288	24	4	2022	Jesús Sánchez (Lechu)	Marián Alvarez	BV
831	1404004	https://www.biodiversidadvirtual.org/insectarium/Trithemis-kirbyi-Selys-1891-img1404004.html	ES	Cervera del Río Alhama	41.9781	-1.97083	22	7	2022	Benjamín O'Ryan	Marián Alvarez	BV
832	1407833	https://www.biodiversidadvirtual.org/insectarium/Trithemis-kirbyi-Selys-1891-img1407833.html	ES	Ontinyent	38.7989	-0.612331	8	8	2022	Jorge Carrasco	Marián Alvarez	BV
833	1408227	https://www.biodiversidadvirtual.org/insectarium/Trithemis-kirbyi-Selys-1891-img1408227.html	ES	Utrillas	40.8153	-0.841339	15	8	2022	Adelina Escobedo	Marián Alvarez	BV
834	1408307	https://www.biodiversidadvirtual.org/insectarium/Trithemis-kirbyi-Selys-1891-img1408307.html	ES	Guadix	37.2969	-3.12668	15	8	2022	Paco Otero	Marián Alvarez	BV
835	1409697	https://www.biodiversidadvirtual.org/insectarium/Trithemis-kirbyi-Selys-1891-img1409697.html	ES	Baeza	38.0507	-3.41981	10	8	2022	José Biedma	Marián Alvarez	BV
836	1409698	https://www.biodiversidadvirtual.org/insectarium/Trithemis-kirbyi-Selys-1891-img1409698.html	ES	Baeza	38.0507	-3.41981	10	8	2022	José Biedma	Marián Alvarez	BV
837	1413882	https://www.biodiversidadvirtual.org/insectarium/Trithemis-kirbyi-Selys-1891-img1413882.html	ES	San Blas	40.3601	-1.20957	30	8	2022	Darío Alemany	Marián Alvarez	BV
838	3898270883	https://indiabiodiversity.org/observation/show/394419	IN		18.5408	73.4532	3	4	2015		Arajush Payra	GBIF
839	3898269660	https://indiabiodiversity.org/observation/show/16197873	IN		18.4531	73.7974	27	7	2020		Arajush Payra	GBIF
840	3892686241	https://www.inaturalist.org/observations/131056325	ZA	KwaZulu-Natal	-30.2789	30.7497	3	7	2020	Peter Small	Peter Small	GBIF
841	3892634612	https://www.inaturalist.org/observations/130233776	ES	AndalucÃ­a	36.8303	-4.89605	5	9	2013	Paul Winter	Paul Winter	GBIF
842	3892619921	https://www.inaturalist.org/observations/130630346	ES	RegiÃ³n de Murcia	38.0229	-1.68348	4	8	2022	Jeremy Barker	Jeremy Barker	GBIF
843	3892598863	https://www.inaturalist.org/observations/130610491	ES	CataluÃ±a	40.9768	0.353367	13	8	2022	marinanavalpotro	marinanavalpotro	GBIF
844	3892596887	https://www.inaturalist.org/observations/130607835	ZA	KwaZulu-Natal	-30.2867	30.7385	1	3	2021	Peter Small	Peter Small	GBIF
845	3892589963	https://www.inaturalist.org/observations/130630331	ES	RegiÃ³n de Murcia	38.0212	-1.69605	4	8	2022	Jeremy Barker	Jeremy Barker	GBIF
846	3892561829	https://www.inaturalist.org/observations/130605845	ES	AragÃ³n	40.9412	0.272327	11	8	2022	Josep MÂª Albesa Gasulla	Josep MÂª Albesa Gasulla	GBIF
847	3892545784	https://www.inaturalist.org/observations/130424483	ES	Comunidad Valenciana	38.6623	-0.093597	11	8	2022	Andrew Lamb	AdriÃ Miralles	GBIF
848	3892471628	https://www.inaturalist.org/observations/130285320	ZW	Matabeleland North	-18.6664	26.1833	22	5	2022	Simon Tonge	sharon stanton	GBIF
849	3892463131	https://www.inaturalist.org/observations/130962747	ZA	Limpopo	-22.692	31.0165	20	2	2017	leuli	sharon stanton	GBIF
850	3892458182	https://www.inaturalist.org/observations/130981539	ES	AndalucÃ­a	36.6277	-5.41892	25	7	2022	adremix	C. and N. Percsy	GBIF
851	3892422932	https://www.inaturalist.org/observations/130620670	ES	AragÃ³n	40.9412	0.272327	11	8	2022	Josep MÂª Albesa Gasulla	Josep MÂª Albesa Gasulla	GBIF
852	3892417814	https://www.inaturalist.org/observations/130493057	ES	RegiÃ³n de Murcia	38.0738	-1.60678	31	7	2022	Jeremy Barker	Jeremy Barker	GBIF
853	3892396629	https://www.inaturalist.org/observations/130234415	ES	AndalucÃ­a	36.773	-4.73759	9	9	2013	Paul Winter	Paul Winter	GBIF
854	3892353905	https://www.inaturalist.org/observations/130652142	ZA	Limpopo	-23.8534	31.575	12	8	2022	martin_fichtler	martin_fichtler	GBIF
855	3892339827	https://www.inaturalist.org/observations/130493055	ES	RegiÃ³n de Murcia	38.0749	-1.60894	3	8	2022	Jeremy Barker	Jeremy Barker	GBIF
856	3892321726	https://www.inaturalist.org/observations/130361642	IN	Maharashtra	19.1481	73.5209	27	11	2021	Yuwaraj Gurjar	Yuwaraj Gurjar	GBIF
857	3892309990	https://www.inaturalist.org/observations/130750256	ZA	KwaZulu-Natal	-30.2761	30.7382	1	6	2019	Peter Small	Peter Small	GBIF
858	3892309910	https://www.inaturalist.org/observations/130621006	ES	CataluÃ±a	40.8554	0.252294	11	8	2022	Josep MÂª Albesa Gasulla	Josep MÂª Albesa Gasulla	GBIF
859	3889066663	https://www.inaturalist.org/observations/130103410	ES	Comunidad Valenciana	39.8696	-0.478447	9	8	2022	poblado_verde_en_acciÃ³n	poblado_verde_en_acciÃ³n	GBIF
860	3888955463	https://www.inaturalist.org/observations/124907946	ES	RegiÃ³n de Murcia	37.9771	-1.51695	5	7	2022	alterbo	Ronan A.	GBIF
861	3888895279	https://www.inaturalist.org/observations/129655146	ZA	Limpopo	-22.9436	29.4625	6	8	2022	martin_fichtler	sharon stanton	GBIF
862	3888870099	https://www.inaturalist.org/observations/129644575	ZA	Eastern Cape	-32.2587	25.4535	30	3	2021	Alan Manson	Alan Manson	GBIF
863	3888863566	https://www.inaturalist.org/observations/128957355	PT	Faro	37.1412	-7.69281	1	8	2022	Carlapreza	Flavio Oliveira	GBIF
864	3888846481	https://www.inaturalist.org/observations/127480741	PT	Faro	37.1401	-7.69274	23	7	2022	Carlapreza	Flavio Oliveira	GBIF
865	3888842086	https://www.inaturalist.org/observations/129564571	ES	AndalucÃ­a	37.0486	-4.86235	5	8	2022	empaor	AdriÃ Miralles	GBIF
866	3888841128	https://www.inaturalist.org/observations/129549412					15	7	2022	Antonio Casas	Antonio Casas	GBIF
867	3888824448	https://www.inaturalist.org/observations/123745930	ES	AndalucÃ­a	37.0111	-4.55535	27	6	2022	Susanne Vogel	Susanne Vogel	GBIF
868	3888792527	https://www.inaturalist.org/observations/128815997	ES	AndalucÃ­a	36.9799	-3.12595	28	7	2022	Simon Oliver	Simon Oliver	GBIF
869	3888780456	https://www.inaturalist.org/observations/124118941	ES	Comunidad Valenciana	38.2385	-0.83981	30	6	2022	robinrob	Ronan A.	GBIF
870	3888745996	https://www.inaturalist.org/observations/129644568	ZA	Eastern Cape	-32.2587	25.4535	30	3	2021	Alan Manson	Alan Manson	GBIF
871	3881585865	https://www.inaturalist.org/observations/128755875	ZA	Limpopo	-23.169	31.5072	7	8	2018	Pieter Kotze	Pieter Kotze	GBIF
872	3874197796	https://www.inaturalist.org/observations/125784606	ES	Comunidad Valenciana	38.6947	0.145014	11	7	2022	alibraz7	alibraz7	GBIF
873	3874104644	https://www.inaturalist.org/observations/125757337	ES	AndalucÃ­a	36.9817	-3.12654	9	7	2022	Simon Oliver	Simon Oliver	GBIF
874	3873999690	https://www.inaturalist.org/observations/127715999	IN	Maharashtra	17.6805	74.0183	3	4	2021	Sanket Bokil	Sanket Bokil	GBIF
875	3873981443	https://www.inaturalist.org/observations/127349967	NA	Erongo	-22.3222	15.2109	19	7	2022	Martin Weigand	Martin Weigand	GBIF
876	3873907117	https://www.inaturalist.org/observations/127559109	ZA	KwaZulu-Natal	-27.9996	31.2109	27	3	2022	capetonian_hiker	capetonian_hiker	GBIF
877	3873815498	https://www.inaturalist.org/observations/125471407	ES	AragÃ³n	41.6082	-0.885317	9	7	2022	james-patrick	james-patrick	GBIF
878	3873736006	https://www.inaturalist.org/observations/127356550	NA	Erongo	-22.3228	15.2105	19	7	2022	Martin Weigand	sharon stanton	GBIF
879	3873670759	https://www.inaturalist.org/observations/127885649	ES	RegiÃ³n de Murcia	37.9086	-1.04225	29	5	2022	ricardogh	ricardogh	GBIF
880	3873449451	https://www.inaturalist.org/observations/126687548	ES	Comunidad Valenciana	38.2855	-0.786221	17	7	2022	SoniaGil	SoniaGil	GBIF
881	3873396360	https://www.inaturalist.org/observations/126833979	ES	AndalucÃ­a	36.7792	-3.88	21	6	2022	Josef Stulz	Josef Stulz	GBIF
882	3873203843	https://www.inaturalist.org/observations/125905756	AO	Moxico	-12.6232	20.3829	24	6	2022	Robert Taylor	Robert Taylor	GBIF
883	3872888623	https://www.inaturalist.org/observations/117186647	DZ	Illizi	25.2808	8.32581	14	4	2022	CÃ©sar MarÃ­a Aguilar GÃ³mez	CÃ©sar MarÃ­a Aguilar GÃ³mez	GBIF
884	3866224230	OdonataMAP-124431	KE		-1.125	36.875	17	2	2021	Cronje Pieter	VM ID-panel	GBIF
885	3866224108	OdonataMAP-125548	KE									GBIF
886	3866223576	OdonataMAP-95301	KE	Nairobi	-1.375	36.875	22	5	2020	Shema	VM ID-panel	GBIF
887	3860646644	https://www.inaturalist.org/observations/124017890	ZA	Eastern Cape	-33.6977	25.8169	12	5	2022	Marie Delport	Marie Delport	GBIF
888	3860531163	https://www.inaturalist.org/observations/122385351	ES	AndalucÃ­a	36.8826	-4.85329	16	6	2022	elbebiber	elbebiber	GBIF
889	3860496426	https://www.inaturalist.org/observations/123825052	ES	Comunidad Valenciana	38.9092	-0.229156	28	6	2022	supergan	supergan	GBIF
890	3860340979	https://www.inaturalist.org/observations/123293372	ET	Oromia	9.145	40.4897	27	10	2016	Paulo PaixÃ£o	Brian Gooding	GBIF
891	3860219352	https://www.inaturalist.org/observations/120140581	ZA	Western Cape	-34.0679	18.8932	3	6	2022	Corrie du Toit	Corrie du Toit	GBIF
892	3860121445	https://www.inaturalist.org/observations/122713383	ES	Comunidad Valenciana	39.0859	-0.841392	12	6	2022	elbebiber	elbebiber	GBIF
893	3860071748	https://www.inaturalist.org/observations/122940287	ES	AndalucÃ­a	37.0525	-3.75636	22	6	2022	Inma Torres	Inma Torres	GBIF
894	3859925650	https://www.inaturalist.org/observations/124141374	AD	Ordino	42.6346	1.49684	10	8	2021	Mario Finkel	Mario Finkel	GBIF
895	3859862835	https://www.inaturalist.org/observations/99609229	ZA	Mpumalanga	-25.3582	31.7565	28	10	2021	Carrie Powers	Robert Taylor	GBIF
896	3859817428	https://www.inaturalist.org/observations/121398274	ES	Comunidad Valenciana	38.9182	-0.200255	12	6	2022	supergan	supergan	GBIF
897	3859633553	https://www.inaturalist.org/observations/122715383	ES	RegiÃ³n de Murcia	37.9156	-1.02463	11	6	2022	elbebiber	elbebiber	GBIF
898	3859559674	https://www.inaturalist.org/observations/122958005	IN	Maharashtra	20.9602	75.5122	7	4	2022	Aditya Bari	Swarochi Tathagath	GBIF
899	3859529847	https://www.inaturalist.org/observations/123109388	ES	AndalucÃ­a	36.9768	-3.12115	21	6	2022	Simon Oliver	Simon Oliver	GBIF
900	3859515795	https://www.inaturalist.org/observations/122957988	IN	Maharashtra	20.9602	75.5124	7	4	2022	Aditya Bari	Swarochi Tathagath	GBIF
901	3859504692	https://www.inaturalist.org/observations/119425213	ES	Comunidad Valenciana	38.8676	-0.060664	29	5	2022	supergan	supergan	GBIF
902	3859368852	https://www.inaturalist.org/observations/101480982	ZA	Mpumalanga	-25.3615	31.757	19	11	2021	Carrie Powers	Colin Ralston	GBIF
903	3859329464	https://www.inaturalist.org/observations/123820711	ES	Comunidad Valenciana	39.5046	-0.473353	4	8	2021	Martin Waldhauser	Martin Waldhauser	GBIF
904	3859259833	https://www.inaturalist.org/observations/124247677	ES	AndalucÃ­a	36.6721	-4.45664	10	9	2013	rudyclaeys	rudyclaeys	GBIF
905	3859201425	https://www.inaturalist.org/observations/123653807	ES	Comunidad Valenciana	39.2055	-0.587816	26	6	2022	Josep Lozano	Ronan A.	GBIF
906	3859022444	https://www.inaturalist.org/observations/123820715	ES	Comunidad Valenciana	39.7082	-0.941591	9	8	2021	Martin Waldhauser	Martin Waldhauser	GBIF
907	3858930320	https://www.inaturalist.org/observations/120140681	ZA	Western Cape	-34.0679	18.8932	3	6	2022	Corrie du Toit	Corrie du Toit	GBIF
908	3858841055	https://www.inaturalist.org/observations/120958056	ES	AndalucÃ­a	36.7592	-4.42687	9	6	2022	muck8	Balles2601	GBIF
909	3858803411	https://www.inaturalist.org/observations/123820713	ES	Comunidad Valenciana	39.5046	-0.473353	4	8	2021	Martin Waldhauser	Martin Waldhauser	GBIF
910	3858798385	https://www.inaturalist.org/observations/120304496	TZ	Arusha	-3.40052	36.8784	23	3	2019	Alex R	Alex R	GBIF
911	3858761152	https://www.inaturalist.org/observations/123415282	ES	Comunidad Foral de Navarra	42.8028	-1.777	20	6	2022	gardatxanae	Brian Gooding	GBIF
912	3858735460	https://www.inaturalist.org/observations/123820712	ES	Comunidad Valenciana	39.5046	-0.473353	4	8	2021	Martin Waldhauser	Martin Waldhauser	GBIF
913	3858724418	https://www.inaturalist.org/observations/121446462	IN	Karnataka	12.9151	77.4697	11	6	2022	Haneesh K M	Haneesh K M	GBIF
914	3858675383	https://www.inaturalist.org/observations/122551013	ES	Comunidad Valenciana	39.1114	-0.811633	13	6	2022	elbebiber	elbebiber	GBIF
915	3858654976	https://www.inaturalist.org/observations/120950822	ES	AndalucÃ­a	36.0559	-5.62986	6	6	2022	ivannet	ivannet	GBIF
916	3858645056	https://www.inaturalist.org/observations/123415796	ES	Comunidad Valenciana	38.2563	-0.821699	11	6	2022	SoniaGil	SoniaGil	GBIF
917	3858572378	https://www.inaturalist.org/observations/121395587	ES	AndalucÃ­a	36.7212	-4.42127	12	6	2022	JosÃ© Antonio LeÃ³n Mangado	Ronan A.	GBIF
918	3858523270	https://www.inaturalist.org/observations/120126371	IN	Kerala	11.6681	76.0567	4	6	2022	Hejil Ben George	Amila P Sumanapala	GBIF
919	3858423754	https://www.inaturalist.org/observations/120659589	ES	Comunidad Valenciana	38.3662	-0.51994	7	6	2022	Gabriel Bienzobas	Gabriel Bienzobas	GBIF
920	3858366372	https://www.inaturalist.org/observations/118968305	ES	AndalucÃ­a	37.2454	-1.8835	27	5	2022	Elios Garcia	Elios Garcia	GBIF
921	3846023460	33dea31d-f0b8-41e9-9223-00400053407c	FR		43.3619	-1.38605	23	9	2019	()		GBIF
922	3827401918	https://observation.org/observation/242662134	ES		36.8884	-4.72941	23	5	2022			GBIF
923	3827381386	https://observation.org/observation/243468122	ES		37.9053	-4.77683	28	5	2022			GBIF
924	3827156910	https://observation.org/observation/242514862	ES		36.723	-4.68387	22	5	2022			GBIF
925	3826379237	https://observation.org/observation/235567039	ES		38.478	-0.428526	29	7	2019			GBIF
926	3826368961	https://observation.org/observation/233743197	ES		37.9468	-4.97137	26	6	2021			GBIF
927	3825911789	https://observation.org/observation/233643565	NA		-19.3319	14.3686	10	10	2017			GBIF
928	3825773090	https://observation.org/observation/234106062	ES		36.6899	-5.85642	24	7	2015			GBIF
929	3825608228	https://observation.org/observation/237001211	TN		34.1084	9.98291	1	5	2019			GBIF
930	3825516816	https://observation.org/observation/233743149	ES		37.9025	-4.75476	2	7	2021			GBIF
931	3824997856	https://observation.org/observation/126429857	MA		31.621	-7.9856	5	11	2016			GBIF
932	3824787751	https://observation.org/observation/242567147	ES		36.7844	-4.71327	22	5	2022			GBIF
933	3824471794	https://observation.org/observation/242642200	ES		36.8777	-4.71526	23	5	2022			GBIF
934	3823648719	https://observation.org/observation/240660630	ES		37.8784	-4.76856	6	5	2022			GBIF
935	3822318835	https://observation.org/observation/125997920	ES		37.0443	-6.56894	11	9	2016			GBIF
936	3822302452	https://observation.org/observation/86278365	ES		36.9493	-4.25223	12	7	2014			GBIF
937	3822206669	https://observation.org/observation/109067684	NA		-19.9729	14.7611	25	7	2015			GBIF
938	3822184453	https://observation.org/observation/86301409	ES		36.9492	-4.25227	12	7	2014			GBIF
939	3802625427	https://www.inaturalist.org/observations/118632217	ZW	Mashonaland West	-17.067	28.415	5	5	2022	Michael Pelham	Michael Pelham	GBIF
940	3802493709	https://www.inaturalist.org/observations/117915455	IN	NCT of Delhi	28.6142	77.209	16	9	2016	Î™Ï‰Î±Î½Î½Î·Ï‚ ÎœÎ±ÏÎ½Î¹ÎµÏÎ±ÎºÎ¹Ï‚	Î™Ï‰Î±Î½Î½Î·Ï‚ ÎœÎ±ÏÎ½Î¹ÎµÏÎ±ÎºÎ¹Ï‚	GBIF
941	3802490340	https://www.inaturalist.org/observations/118353537	IN	Maharashtra	19.2338	72.9446	21	5	2022	Anil Kumar Verma	Amila P Sumanapala	GBIF
942	3802444909	https://www.inaturalist.org/observations/118326034	ZM	Southern	-16.6623	27.0266	23	11	2021	Jon Lehmberg	Robert Taylor	GBIF
943	3802364661	https://www.inaturalist.org/observations/117958348	NA	Erongo	-23.0851	15.844	14	5	2022	Martin Weigand	Martin Weigand	GBIF
944	3802333516	https://www.inaturalist.org/observations/117910212	ES	AndalucÃ­a	37.0409	-3.60989	20	5	2022	aggranada	C. and N. Percsy	GBIF
945	3802316685	https://www.inaturalist.org/observations/117988291	ES	AndalucÃ­a	37.1892	-3.72853	21	5	2022	Inma Torres	Inma Torres	GBIF
946	3802287766	https://www.inaturalist.org/observations/117997415	ZA	North West	-25.1599	27.8055	14	4	2019	afeather	afeather	GBIF
947	3785157648	https://www.inaturalist.org/observations/117553581	NA	Hardap	-24.4437	16.1738	15	4	2022	Vera De Cauwer	Vera De Cauwer	GBIF
948	3785121460	https://www.inaturalist.org/observations/117436571	NA	Khomas	-23.0722	15.9084	14	5	2022	Martin Weigand	Martin Weigand	GBIF
949	3784976863	https://www.inaturalist.org/observations/117721593	NA	Erongo	-23.0851	15.844	14	5	2022	Martin Weigand	sharon stanton	GBIF
950	3784645335	https://www.inaturalist.org/observations/69047012	ET	Amhara	9.56849	39.807	4	1	2015	Sergey Yeliseev	Sergey Yeliseev	GBIF
951	3784638341	https://www.inaturalist.org/observations/69046965	ET	Amhara	9.91413	38.932	3	1	2015	Sergey Yeliseev	Sergey Yeliseev	GBIF
952	3774771469	http://id.zfmk.de/collection_ZFMK/224314744/1293953/511177	ER								Anonymized	GBIF
953	3774728894	http://id.zfmk.de/collection_ZFMK/224314838/1294076/511300									Anonymized	GBIF
954	3774682189	http://id.zfmk.de/collection_ZFMK/224314841/1294079/511303	TD		13.6167	21.6333	13	10	1957		Anonymized	GBIF
955	3774678130	http://id.zfmk.de/collection_ZFMK/224314839/1294077/511301	TD				5	9	1957		Anonymized	GBIF
956	3774677528	http://id.zfmk.de/collection_ZFMK/224314840/1294078/511302	SD		13.0833	24.3333					Anonymized	GBIF
957	3774648924	http://id.zfmk.de/collection_ZFMK/224314746/1293956/511180	ER									GBIF
958	3774627386	http://id.zfmk.de/collection_ZFMK/224314745/1293954/511179									Anonymized	GBIF
959	3774618411	http://id.zfmk.de/collection_ZFMK/224314842/1294081/511305	TD								Anonymized	GBIF
960	3773795161	https://www.inaturalist.org/observations/115093454	ZA	Limpopo	-24.8531	28.2806	3	5	2022	Malcolm Douglas	Corrie du Toit	GBIF
961	3773727967	https://www.inaturalist.org/observations/115101913	ZA	Western Cape	-34.0699	18.8159	1	5	2022	Corrie du Toit	Corrie du Toit	GBIF
962	3773707330	https://www.inaturalist.org/observations/116540574	ZA	Northern Cape	-30.6108	22.4474	9	3	2022	Alan Manson	Alan Manson	GBIF
963	3773540908	https://www.inaturalist.org/observations/115599030	ZA	Eastern Cape	-32.7224	28.094	5	5	2022	Gareth Yearsley	Gareth Yearsley	GBIF
964	3773492961	https://www.inaturalist.org/observations/115789258	ZA	North West	-25.8172	27.4701	2	4	2022	hermanvw	Corrie du Toit	GBIF
965	3773482048	https://www.inaturalist.org/observations/115102625	ZA	Western Cape	-34.0699	18.8159	1	5	2022	Corrie du Toit	Corrie du Toit	GBIF
966	3773323464	https://www.inaturalist.org/observations/116113688	ZA	Eastern Cape	-33.6946	25.8181	2	5	2022	Marie Delport	Marie Delport	GBIF
967	3773298187	https://www.inaturalist.org/observations/115101694	ZA	Western Cape	-34.0699	18.8159	1	5	2022	Corrie du Toit	Corrie du Toit	GBIF
968	3773289088	https://www.inaturalist.org/observations/113922688	ZW	Matabeleland South	-20.527	28.4609	23	4	2022	GLENN STOCKIL	GLENN STOCKIL	GBIF
969	3773193371	https://www.inaturalist.org/observations/72079078	IN	Maharashtra	20.9846	75.5362	25	3	2021	Aditya Bari	Amila P Sumanapala	GBIF
970	3773179302	https://www.inaturalist.org/observations/114434735	ZA	Western Cape	-33.8605	18.5516	1	5	2022	Devon Bowen	Robert Taylor	GBIF
971	3773132670	https://www.inaturalist.org/observations/113325552	ZA	Eastern Cape	-32.6777	28.3813	28	4	2022	Gareth Yearsley	Gareth Yearsley	GBIF
972	3773088071	https://www.inaturalist.org/observations/113837429	ES	AndalucÃ­a	36.5205	-5.04556	17	5	2018	Dave Mangham	Dave Mangham	GBIF
973	3773072253	https://www.inaturalist.org/observations/115119940	ZA	Eastern Cape	-33.3297	24.3409	1	3	2022	pittnq13	pittnq13	GBIF
974	3773052012	https://www.inaturalist.org/observations/114206729	ZW	Harare	-17.845	31.0833	1	5	2022	Jean	Robert Taylor	GBIF
975	3772955760	https://www.inaturalist.org/observations/114710114	ZA	Western Cape	-33.9915	18.7276	29	4	2022	Ashton M	sharon stanton	GBIF
976	3772917121	https://www.inaturalist.org/observations/116390488	DZ	Djelfa	35.6578	3.40842	6	5	2022	mourad-harzallah	Robert Taylor	GBIF
977	3772890131	https://www.inaturalist.org/observations/115072155	ZW	Harare	-17.8449	31.0831	1	5	2022	i_c_riddell	i_c_riddell	GBIF
978	3772864295	https://www.inaturalist.org/observations/115562892	ZA	Northern Cape	-27.3249	22.4707	19	4	2022	tanderson	tanderson	GBIF
979	3772799477	https://www.inaturalist.org/observations/97397742	KE	Samburu	1.72826	37.2816	17	8	2021	Claude Kolwelter	Claude Kolwelter	GBIF
980	3772733904	https://www.inaturalist.org/observations/115973760	NG	Bauchi	9.75707	10.5074	5	5	2022	Lucky Atabo Okpanachi	Lucky Atabo Okpanachi	GBIF
981	3772721953	https://www.inaturalist.org/observations/114239752	ZA	Western Cape	-33.9094	18.6796	1	5	2022	loganturner	Robert Taylor	GBIF
982	3772661446	https://www.inaturalist.org/observations/95642442	ES	Comunidad Valenciana	38.3853	-0.518926	21	9	2021	Raul Rancel Salazar	Raul Rancel Salazar	GBIF
983	3772658576	https://www.inaturalist.org/observations/114717149	ES	AndalucÃ­a	36.8402	-2.8612	2	5	2022	Silvia Garcia Fernandez	Ronan A.	GBIF
984	3772640723	https://www.inaturalist.org/observations/116234700	IN	Maharashtra	18.5295	73.8175	5	5	2022	madhura0398	Amila P Sumanapala	GBIF
985	3772548455	https://www.inaturalist.org/observations/114382604	ZA	Western Cape	-33.9355	18.4783	1	5	2022	deb	Robert Taylor	GBIF
986	3772503155	https://www.inaturalist.org/observations/115548448	ZA	Western Cape	-33.5143	21.6865	2	5	2022	Dewald Welman	Dewald Welman	GBIF
987	3772415871	https://www.inaturalist.org/observations/114168744	ZA	North West	-25.7847	27.5764	30	1	2019	Malcolm Douglas	Malcolm Douglas	GBIF
988	3772411142	https://www.inaturalist.org/observations/113815342	ZA	Western Cape	-33.9954	22.5485	30	4	2022	Ursula Haupt	sharon stanton	GBIF
989	3764549256	https://www.inaturalist.org/observations/113201963	ZA	North West	-25.3081	27.4445	29	4	2019	lance_robinson	lance_robinson	GBIF
990	3764505657	https://www.inaturalist.org/observations/112563612	ZA	Western Cape	-34.0699	18.8159	23	4	2022	Corrie du Toit	Corrie du Toit	GBIF
991	3764377612	https://www.inaturalist.org/observations/112496068	ZA	Limpopo	-24.6183	28.4161	15	4	2022	Malcolm Douglas	Robert Taylor	GBIF
992	3764357221	https://www.inaturalist.org/observations/113179783	ZA	Eastern Cape	-32.6852	28.3789	27	4	2022	Gareth Yearsley	Gareth Yearsley	GBIF
993	3764246956	https://www.inaturalist.org/observations/112852117	ES	Extremadura	37.9984	-6.06624	1	7	2018	HFJ Wildlife	Arthur Yang	GBIF
994	3764207690	https://www.inaturalist.org/observations/112562854	ZA	Western Cape	-34.0699	18.8159	23	4	2022	Corrie du Toit	Corrie du Toit	GBIF
995	3764137051	https://www.inaturalist.org/observations/112956629	ZA	Western Cape	-34.0699	18.8159	25	4	2022	Corrie du Toit	Corrie du Toit	GBIF
996	3764093701	https://www.inaturalist.org/observations/112562617	ZA	Western Cape	-34.0699	18.8159	23	4	2022	Corrie du Toit	Corrie du Toit	GBIF
997	3760282232	https://www.inaturalist.org/observations/110681396	ZA	Eastern Cape	-32.6772	28.38	6	4	2022	Gareth Yearsley	Gareth Yearsley	GBIF
998	3760127005	https://www.inaturalist.org/observations/111433725	MW	Salima	-13.7396	34.3271	2	4	2022	rguinness	rguinness	GBIF
999	3760064237	https://www.inaturalist.org/observations/111801647	NA	!Karas	-25.9203	17.9408	16	4	2022	Knut JÃ¤ger	Knut JÃ¤ger	GBIF
1000	3760022742	https://www.inaturalist.org/observations/111218352	ZW	Masvingo	-21.2978	31.9144	10	4	2022	Matthew Rea	Robert Taylor	GBIF
1001	3759933404	https://www.inaturalist.org/observations/109922689	KE	Samburu	0.608351	37.5232	11	8	2014	rudyclaeys	rudyclaeys	GBIF
1002	3759707391	https://www.inaturalist.org/observations/109936094	ZA	Western Cape	-33.2871	21.7967	4	2	2022	Gigi Laidler	Gigi Laidler	GBIF
1003	3759701200	https://www.inaturalist.org/observations/110739796	ZA	Limpopo	-23.1094	31.4322	31	1	2022	tarmand	tarmand	GBIF
1004	3759594236	https://www.inaturalist.org/observations/109776354	ZA	Western Cape	-33.4976	21.876	3	2	2022	Gigi Laidler	Gigi Laidler	GBIF
1005	3759389615	https://www.inaturalist.org/observations/112171823	NA	Erongo	-21.0937	14.6767	10	7	2014	Gigi Laidler	Colin Ralston	GBIF
1006	3759302672	https://www.inaturalist.org/observations/111218332	ZW	Masvingo	-21.2939	31.9129	10	4	2022	Matthew Rea	Matthew Rea	GBIF
1007	3759299409	https://www.inaturalist.org/observations/109915215	ZA	Eastern Cape	-33.4228	25.758	27	3	2022	Christiaan Viljoen	Christiaan Viljoen	GBIF
1008	3759278164	https://www.inaturalist.org/observations/111752399	MW	Lilongwe	-14.2543	33.4445	17	3	2022	Bastien Louboutin	Bastien Louboutin	GBIF
1009	3759265430	https://www.inaturalist.org/observations/109915100	ZA	Eastern Cape	-33.4228	25.7579	27	3	2022	Christiaan Viljoen	Christiaan Viljoen	GBIF
1010	3759242826	https://www.inaturalist.org/observations/110281889	ZA	Gauteng	-26.1662	28.0745	30	3	2022	jemeg	sharon stanton	GBIF
1011	3759231947	https://www.inaturalist.org/observations/110475420	ZA	Northern Cape	-28.3891	21.5235	14	2	2022	Juan Burger	sharon stanton	GBIF
1012	3747273903	https://www.inaturalist.org/observations/109342331	MG	Fianarantsoa	-22.3732	46.1314	10	1	2013	Dominik MaximiliÃ¡n RamÃ­k	Arthur Yang	GBIF
1013	3747100671	https://www.inaturalist.org/observations/108956646	ZA	KwaZulu-Natal	-27.9999	31.2124	4	2	2022	capetonian_hiker	capetonian_hiker	GBIF
1014	3747057952	https://www.inaturalist.org/observations/109404116	MA	Marrakech - Tensift - Al Haouz	32.652	-7.82942	24	3	2022	alcedo77	alcedo77	GBIF
1015	3747042294	https://www.inaturalist.org/observations/109285360	ZA	Eastern Cape	-32.4715	23.8197	7	3	2022	Nicola van Berkel	Robert Taylor	GBIF
1016	3747036691	https://www.inaturalist.org/observations/108945439	ZA	North West	-25.7352	27.1904	11	1	2022	Jonathan Breytenbach	Jonathan Breytenbach	GBIF
1017	3747000869	https://www.inaturalist.org/observations/109231704	ZW	Midlands	-18.8075	29.0525	22	3	2022	Matthew Rea	sharon stanton	GBIF
1018	3743345105	https://www.inaturalist.org/observations/108649042	NA	!Karas	-27.1531	18.7546	2	3	2022	Nick Helme	Arthur Yang	GBIF
1019	3743334648	https://www.inaturalist.org/observations/108430915	ZA	Eastern Cape	-33.4043	25.7814	12	3	2022	Christiaan Viljoen	Colin Ralston	GBIF
1020	3743193651	https://www.inaturalist.org/observations/108436370	ZA	Gauteng	-25.9613	28.1561	12	3	2022	marikav	Colin Ralston	GBIF
1021	3743126484	https://www.inaturalist.org/observations/108365725	NA	Erongo	-22.3464	15.1825	9	3	2022	Martin Weigand	Martin Weigand	GBIF
1022	3743125499	https://www.inaturalist.org/observations/108575997	ZW	Masvingo	-20.5912	31.9999	1	1	2019	GLENN STOCKIL	GLENN STOCKIL	GBIF
1023	3743119621	https://www.inaturalist.org/observations/108499742	ZA	Western Cape	-33.8727	18.6373	25	2	2022	Arno Van Der Vyver	Colin Ralston	GBIF
1024	3743106584	https://www.inaturalist.org/observations/108499743	ZA	Western Cape	-33.8727	18.6373	25	2	2022	Arno Van Der Vyver	Colin Ralston	GBIF
1025	3743072725	https://www.inaturalist.org/observations/108555122	OM	Al Batinah South	23.4714	57.6648	2	3	2022	Marcia Morris	Arthur Yang	GBIF
1026	3733321514	https://observation.org/observation/229835156	ES		37.269	-7.04258	1	11	2021			GBIF
1027	3733219462	https://observation.org/observation/228637117	ES		38.81	0.059473	27	6	2021			GBIF
1028	3733158283	https://observation.org/observation/229714144	ES		37.3649	-1.67401	3	10	2021			GBIF
1029	3732966130	https://observation.org/observation/228269416	ES		39.9552	-0.087359	25	10	2021			GBIF
1030	3732898173	https://observation.org/observation/229835158	ES		37.269	-7.0446	1	11	2021			GBIF
1031	3732887174	https://observation.org/observation/229103892	ES		37.3992	-6.18375	20	10	2021			GBIF
1032	3732814818	https://observation.org/observation/228867666	TN		34.4753	9.6486	2	11	2021			GBIF
1033	3732796189	https://observation.org/observation/229835157	ES		37.2684	-7.0439	1	11	2021			GBIF
1034	3732697805	https://observation.org/observation/223228030	ES		36.4395	-5.46408	12	8	2021			GBIF
1035	3732521648	https://observation.org/observation/226052244	ES		37.1558	-6.87682	21	9	2021			GBIF
1036	3732446338	https://observation.org/observation/221726879	ES		37.9166	-4.68336	1	8	2021			GBIF
1037	3732387999	https://observation.org/observation/223227995	ES		36.4687	-5.40636	14	8	2021			GBIF
1038	3732305327	https://observation.org/observation/223927163	ES		36.6427	-4.68747	25	8	2021			GBIF
1039	3732054858	https://observation.org/observation/223228320	ES		39.7082	-0.941591	9	8	2021			GBIF
1040	3731816697	https://observation.org/observation/226977941	ES		38.5651	-0.109903	4	10	2021			GBIF
1041	3731771152	https://observation.org/observation/228000346	ES		41.2939	0.06654	21	10	2021			GBIF
1042	3730996268	https://observation.org/observation/228730271	ES		37.81	-5.68	2	11	2021			GBIF
1043	3730863653	https://observation.org/observation/224878301	ES		37.2739	-6.98823	5	9	2021			GBIF
1044	3730851483	https://observation.org/observation/217960549	ES		38.3777	-0.418323	22	6	2021			GBIF
1045	3730751090	https://observation.org/observation/213044186	ES		37.2804	-7.02869	8	5	2021			GBIF
1046	3730704145	https://observation.org/observation/214642113	ES		36.8933	-3.86191	22	5	2021			GBIF
1047	3730703096	https://observation.org/observation/220182170	ES		37.2049	-6.92328	17	7	2021			GBIF
1048	3730457425	https://observation.org/observation/223228036	ES		36.4419	-5.46324	12	8	2021			GBIF
1049	3730444432	https://observation.org/observation/224303186	ES		36.8093	-4.21281	30	8	2021			GBIF
1050	3730409312	https://observation.org/observation/217926413	ES		36.4111	-5.32622	23	6	2021			GBIF
1051	3730285744	https://observation.org/observation/218716176	ES		37.451	-6.5707	1	7	2021			GBIF
1052	3730237481	https://observation.org/observation/222084091	ZA		-25.279	27.0945	7	11	2014			GBIF
1053	3730110558	https://observation.org/observation/223228014	ES		36.4291	-5.46009	13	8	2021			GBIF
1054	3729786856	https://observation.org/observation/206396346	ES		36.2633	-5.37243	14	6	2017			GBIF
1055	3729681738	https://observation.org/observation/218382781	ES		38.3778	-0.418507	27	6	2021			GBIF
1056	3729494806	https://observation.org/observation/218382794	ES		38.3777	-0.419122	27	6	2021			GBIF
1057	3729479855	https://observation.org/observation/215727319	ES		37.534	-6.77867	2	6	2021			GBIF
1058	3729303897	https://observation.org/observation/205124451	ES		36.7423	-3.51753	15	10	2014			GBIF
1059	3729121689	https://observation.org/observation/212673674	ES		37.0411	-4.53698	6	8	2020			GBIF
1060	3728922303	https://observation.org/observation/201127210	ES		37.8808	-4.7843	22	9	2020			GBIF
1061	3728828306	https://observation.org/observation/201127233	ES		37.9086	-4.74781	15	9	2020			GBIF
1062	3728822411	https://observation.org/observation/201378372	ES		37.2805	-7.02867	10	10	2020			GBIF
1063	3728684977	https://observation.org/observation/203722530	ES		39.389	-3.2223	16	8	2020			GBIF
1064	3728528201	https://observation.org/observation/202715099	ES		37.8891	-4.78893	28	10	2020			GBIF
1065	3728477215	https://observation.org/observation/201127201	ES		37.892	-4.76836	27	9	2020			GBIF
1066	3728472244	https://observation.org/observation/202715119	ES		37.8968	-4.81275	28	10	2020			GBIF
1067	3728395033	https://observation.org/observation/200923503	ES		37.876	-4.76853	28	9	2020			GBIF
1068	3728307457	https://observation.org/observation/207080079	OM		17.3611	54.2175	12	11	2008			GBIF
1069	3728141697	https://observation.org/observation/200653947	ES		37.2974	-6.232	10	9	2013			GBIF
1070	3728005194	https://observation.org/observation/201127202	ES		37.8919	-4.76846	27	9	2020			GBIF
1071	3727704630	https://observation.org/observation/194385733	ES		36.4283	-5.45898	18	6	2020			GBIF
1072	3727427697	https://observation.org/observation/197060928	ES		37.9421	-4.98189	25	7	2020			GBIF
1073	3727257252	https://observation.org/observation/201127214	ES		37.8805	-4.78414	22	9	2020			GBIF
1074	3727151338	https://observation.org/observation/195118456	ES		37.9469	-4.97101	27	6	2020			GBIF
1075	3727129803	https://observation.org/observation/194385710	ES		36.4411	-5.47124	18	6	2020			GBIF
1076	3727101647	https://observation.org/observation/200257856	ES		37.948	-4.68725	13	9	2020			GBIF
1077	3727010771	https://observation.org/observation/199277036	ES		37.534	-6.77856	29	8	2020			GBIF
1078	3726993257	https://observation.org/observation/200082005	ES		37.9088	-4.74756	3	9	2020			GBIF
1079	3726930308	https://observation.org/observation/201127217	ES		37.8803	-4.78395	22	9	2020			GBIF
1080	3726810351	https://observation.org/observation/198972977	ES		37.3468	-6.0384	9	8	2020			GBIF
1081	3726635514	https://observation.org/observation/194204537	ES		37.6982	-6.48483	15	6	2020			GBIF
1082	3726447708	https://observation.org/observation/195597557	ES		37.5339	-6.77859	5	7	2020			GBIF
1083	3726375226	https://observation.org/observation/201332223	ES		38.6998	-0.254166	10	6	2017			GBIF
1084	3726366153	https://observation.org/observation/198614915	ES		39.7074	-5.56039	13	8	2020			GBIF
1085	3726360804	https://observation.org/observation/199543373	ES		37.9085	-4.7478	4	9	2020			GBIF
1086	3726329859	https://observation.org/observation/193542478	ES		37.2803	-7.02864	7	6	2020			GBIF
1087	3726299583	https://observation.org/observation/195541956	ES		38.3773	-0.419033	4	7	2020			GBIF
1088	3726284517	https://observation.org/observation/200082008	ES		37.9087	-4.74764	3	9	2020			GBIF
1089	3726207936	https://observation.org/observation/195952872	ES		37.5338	-6.77863	11	7	2020			GBIF
1090	3726128309	https://observation.org/observation/177032615	ES		36.4009	-5.32115	26	7	2019			GBIF
1091	3726107033	https://observation.org/observation/193542479	ES		37.2803	-7.02862	7	6	2020			GBIF
1092	3725892541	https://observation.org/observation/194317115	ES		36.4287	-5.44734	17	6	2020			GBIF
1093	3725882727	https://observation.org/observation/181288303	MA		28.9585	-10.114	2	10	2019			GBIF
1094	3725821184	https://observation.org/observation/195196787	ES		37.9466	-4.97419	28	6	2020			GBIF
1095	3725641507	https://observation.org/observation/194128896	ES		37.8808	-4.78429	11	6	2020			GBIF
1096	3725290377	https://observation.org/observation/178607239	ES		38.4266	-0.439828	26	8	2019			GBIF
1097	3725226000	https://observation.org/observation/173029852	ES		36.8252	-4.50656	24	5	2019			GBIF
1098	3724771264	https://observation.org/observation/148111305	ES		36.176	-5.50597	24	6	2017			GBIF
1099	3723968414	https://observation.org/observation/232485081	ES		38.6053	-0.041329	2	9	2021			GBIF
1100	3723786602	https://observation.org/observation/230588128	ES		38.1973	-0.772888	4	11	2021			GBIF
1101	3723620363	https://observation.org/observation/228367170	ES		37.0886	-2.07247	6	9	2021			GBIF
1102	3723508173	https://observation.org/observation/228392193	ES		39.4598	-0.35605	21	10	2021			GBIF
1103	3723273630	https://observation.org/observation/225343303	ES		37.1364	-3.86993	10	9	2021			GBIF
1104	3723123424	https://observation.org/observation/228875738	TN		33.8627	7.88405	3	11	2021			GBIF
1105	3723108023	https://observation.org/observation/227991284	ES		39.4598	-0.35605	21	10	2021			GBIF
1106	3722876078	https://observation.org/observation/228284153	ES		36.7588	-4.42728	24	10	2021			GBIF
1107	3722828852	https://observation.org/observation/224992402	ES		37.417	-5.96232	6	9	2021			GBIF
1108	3722716491	https://observation.org/observation/226052226	ES		37.1554	-6.87654	21	9	2021			GBIF
1109	3722696902	https://observation.org/observation/223261962	ES		37.5347	-6.77741	16	8	2021			GBIF
1110	3722674301	https://observation.org/observation/227054264	ES		39.6121	-6.2191	5	10	2021			GBIF
1111	3722533358	https://observation.org/observation/227028360	ES		37.8659	-4.93334	17	9	2021			GBIF
1112	3722512134	https://observation.org/observation/226605820	ES		36.9933	-2.88001	28	9	2021			GBIF
1113	3722473776	https://observation.org/observation/225558534	ES		39.4663	-0.361186	14	9	2021			GBIF
1114	3722459297	https://observation.org/observation/222836039	ES		41.3445	-0.66309	27	7	2021			GBIF
1115	3722446924	https://observation.org/observation/225123013	ES		38.3694	-0.5238	8	9	2021			GBIF
1116	3722380863	https://observation.org/observation/226354072	ES		39.476	-0.374409	26	9	2021			GBIF
1117	3722366355	https://observation.org/observation/221895926	ES		39.0159	-0.642317	30	7	2021			GBIF
1118	3722362919	https://observation.org/observation/224609938	ES		37.0981	-3.54983	2	9	2021			GBIF
1119	3722295324	https://observation.org/observation/219191419	ES		37.9191	-4.77206	4	7	2021			GBIF
1120	3722218605	https://observation.org/observation/225764295	ES		38.9419	-0.108286	17	9	2021			GBIF
1121	3722171155	https://observation.org/observation/222664213	ES		39.0336	-0.636791	11	8	2021			GBIF
1122	3722144848	https://observation.org/observation/223261983	ES		37.5339	-6.7784	16	8	2021			GBIF
1123	3722068208	https://observation.org/observation/222835692	ES		41.3445	-0.66309	27	7	2021			GBIF
1124	3722054137	https://observation.org/observation/221334189	PT		37.2599	-8.38187	28	7	2021			GBIF
1125	3722042965	https://observation.org/observation/218908403	ES		38.0155	-2.86245	30	6	2021			GBIF
1126	3722005575	https://observation.org/observation/223219239	ES		39.5046	-0.473353	4	8	2021			GBIF
1127	3721922565	https://observation.org/observation/224401533	ES		38.4283	-0.421609	31	8	2021			GBIF
1128	3721875982	https://observation.org/observation/223261974	ES		37.5347	-6.77783	16	8	2021			GBIF
1129	3721747658	https://observation.org/observation/219375596	ES		37.7949	-4.86029	7	7	2021			GBIF
1130	3721746858	https://observation.org/observation/223835203	ES		39.6052	2.47049	24	8	2021			GBIF
1131	3721739171	https://observation.org/observation/222809120	ES		41.3442	-0.663319	27	7	2021			GBIF
1132	3721686224	https://observation.org/observation/222649452	ES		37.1613	-3.57801	11	8	2021			GBIF
1133	3721601937	https://observation.org/observation/220182166	ES		37.2041	-6.9229	17	7	2021			GBIF
1134	3721580162	https://observation.org/observation/220308716	ES		37.9455	-4.7658	17	7	2021			GBIF
1135	3721508904	https://observation.org/observation/218415475	ES		37.9465	-4.97154	26	6	2021			GBIF
1136	3721380305	https://observation.org/observation/214830012	ES		38.6	-0.06	24	5	2021			GBIF
1137	3721227942	https://observation.org/observation/218518623	ES		38.3681	-0.446029	28	6	2021			GBIF
1138	3721226743	https://observation.org/observation/218412131	ES		37.2803	-7.02864	27	6	2021			GBIF
1139	3721185107	https://observation.org/observation/216401242	ES		37.8071	-6.66639	8	6	2021			GBIF
1140	3721107441	https://observation.org/observation/219161589	ES		36.641	-4.6803	6	7	2021			GBIF
1141	3721020474	https://observation.org/observation/218044074	ES		38.3777	-0.418323	22	6	2021			GBIF
1142	3720987375	https://observation.org/observation/219191407	ES		37.9092	-4.7588	4	7	2021			GBIF
1143	3720876202	https://observation.org/observation/219117847	ES		39.0809	1.55976	3	7	2021			GBIF
1144	3720743413	https://observation.org/observation/216778566	ES		37.93	-4.99	12	6	2021			GBIF
1145	3720429036	https://observation.org/observation/211694192	ES		37.2803	-7.02877	24	4	2021			GBIF
1146	3720358656	https://observation.org/observation/214151586	ES		38.6996	-0.255325	10	6	2017			GBIF
1147	3719446219	https://observation.org/observation/205124270	ES		36.353	-5.85612	13	10	2014			GBIF
1148	3718958294	https://observation.org/observation/202707805	ES		38.6144	-0.050584	24	10	2020			GBIF
1149	3718847315	https://observation.org/observation/200081996	ES		37.9112	-4.74066	3	9	2020			GBIF
1150	3718794851	https://observation.org/observation/206396330	ES		36.2522	-5.37143	14	6	2017			GBIF
1151	3718789812	https://observation.org/observation/203722295	ES		39.3887	-3.22561	15	8	2020			GBIF
1152	3718755622	https://observation.org/observation/199137224	ES		37.869	-4.92435	27	8	2020			GBIF
1153	3718698409	https://observation.org/observation/200257871	ES		37.9424	-4.68623	13	9	2020			GBIF
1154	3718507955	https://observation.org/observation/199583142	MA		28.9585	-10.114	2	10	2019			GBIF
1155	3718375581	https://observation.org/observation/199138960	FR		43.3669	-1.42136	27	8	2020			GBIF
1156	3718310558	https://observation.org/observation/202968264	ES		38.834	-0.010855	7	11	2020			GBIF
1157	3718136442	https://observation.org/observation/200082000	ES		37.9092	-4.74568	3	9	2020			GBIF
1158	3718129242	https://observation.org/observation/202715122	ES		37.8963	-4.81078	28	10	2020			GBIF
1159	3717969708	https://observation.org/observation/197060921	ES		37.943	-4.98137	25	7	2020			GBIF
1160	3717952250	https://observation.org/observation/200081952	ES		37.9186	-4.73362	8	9	2020			GBIF
1161	3717874265	https://observation.org/observation/199924043	ES		37.8603	-4.88141	11	9	2020			GBIF
1162	3717739282	https://observation.org/observation/197614541	PT		37.4108	-7.79897	1	8	2020			GBIF
1163	3717658710	https://observation.org/observation/197898779	ES		37.9088	-4.75863	6	8	2020			GBIF
1164	3717657579	https://observation.org/observation/199123855	ES		37.9395	-4.98286	25	8	2020			GBIF
1165	3717648590	https://observation.org/observation/197898786	ES		37.9092	-4.75891	6	8	2020			GBIF
1166	3717604677	https://observation.org/observation/199123842	ES		37.9448	-4.98	25	8	2020			GBIF
1167	3717573523	https://observation.org/observation/197898807	ES		37.9189	-4.77187	6	8	2020			GBIF
1168	3717557833	https://observation.org/observation/199564123	ES		37.3716	-5.98742	4	9	2020			GBIF
1169	3717552848	https://observation.org/observation/195797898	ES		37.938	-4.98162	5	7	2020			GBIF
1170	3717460365	https://observation.org/observation/197678015	ES		38.8754	-0.084601	3	8	2020			GBIF
1171	3717458662	https://observation.org/observation/198075565	ES		36.7622	-4.4299	8	8	2020			GBIF
1172	3717287584	https://observation.org/observation/194317108	ES		36.4616	-5.49201	17	6	2020			GBIF
1173	3717232882	https://observation.org/observation/194728292	ES		37.8802	-4.78405	20	6	2020			GBIF
1174	3717100945	https://observation.org/observation/195797887	ES		37.9423	-4.98103	5	7	2020			GBIF
1175	3716918507	https://observation.org/observation/194204540	ES		37.6977	-6.48494	15	6	2020			GBIF
1176	3716824425	https://observation.org/observation/194204532	ES		37.6968	-6.49018	15	6	2020			GBIF
1177	3716684764	https://observation.org/observation/193447402	ES		37.2803	-7.02865	6	6	2020			GBIF
1178	3716638096	https://observation.org/observation/193447401	ES		37.2803	-7.02866	6	6	2020			GBIF
1179	3716594262	https://observation.org/observation/194129072	ES		37.9036	-4.75575	31	5	2020			GBIF
1180	3716589288	https://observation.org/observation/194129086	ES		37.9032	-4.75533	30	5	2020			GBIF
1181	3716217574	https://observation.org/observation/179221254	ES		36.6127	-4.75336	8	9	2019			GBIF
1182	3712557710	https://www.inaturalist.org/observations/108200057	ZA	Eastern Cape	-32.9939	24.6748	8	3	2022	Luc Strydom	Luc Strydom	GBIF
1183	3712518714	https://www.inaturalist.org/observations/108105326	SZ	Lubombo	-26.1564	31.9824	7	3	2022	Phil White	Colin Ralston	GBIF
1184	3712476515	https://www.inaturalist.org/observations/107876993	MA	Guelmim - Es-Semara	29.7384	-7.975	23	4	2014	Bouazza Abdellah	Robert Taylor	GBIF
1185	3705820521	https://www.inaturalist.org/observations/107418371	NA	Otjozondjupa	-22.2716	16.8949	13	2	2022	Dave U	Dave U	GBIF
1186	3705806686	https://www.inaturalist.org/observations/107815899	ZA	Eastern Cape	-33.6946	25.8181	12	5	2018	Marie Delport	Marie Delport	GBIF
1187	3705788819	https://www.inaturalist.org/observations/107654909	ZA	North West	-25.7338	27.2163	26	2	2022	Andre Harmse	Andre Harmse	GBIF
1188	3705778626	https://www.inaturalist.org/observations/107553597	ZA	Western Cape	-33.8692	18.5244	19	2	2022	Colin Ralston	sharon stanton	GBIF
1189	3705589711	https://www.inaturalist.org/observations/107665667	ZA	North West	-25.2492	27.079	6	2	1985	Pete Woodall	Colin Ralston	GBIF
1190	3705476634	https://www.inaturalist.org/observations/107482627	NA	Erongo	-21.8465	15.9816	2	2	2022	Dave U	Dave U	GBIF
1191	3705452813	https://www.inaturalist.org/observations/107554078	ZA	Western Cape	-33.8798	18.5124	19	2	2022	Colin Ralston	sharon stanton	GBIF
1192	3698249591	https://www.inaturalist.org/observations/107006214	ZW	Harare	-17.898	31.1596	8	1	1972	Pete Woodall	Colin Ralston	GBIF
1193	3698132038	https://www.inaturalist.org/observations/107244882	ZA	Western Cape	-33.3569	22.5449	20	2	2022	Nicola van Berkel	Nicola van Berkel	GBIF
1194	3698104611	https://www.inaturalist.org/observations/107094101	ZW	Harare	-17.7754	31.0256	16	2	2022	Dan Lee	Robert Taylor	GBIF
1195	3698085932	https://www.inaturalist.org/observations/107244303	ZW	Harare	-17.8196	31.094	21	2	2022	milesandjanine	sharon stanton	GBIF
1196	3698050557	https://www.inaturalist.org/observations/107089934	ZA	Eastern Cape	-32.1409	25.5096	10	2	2022	lindaphotos	lindaphotos	GBIF
1197	3500829270	ICO:ornitho.cat:7690317	ES	Catalonia	41.709	0.915	10	9	2021			GBIF
1198	3500822401	ICO:ornitho.cat:7609640	ES	Catalonia	42.158	0.876	5	8	2021			GBIF
1199	3500762406	ICO:ornitho.cat:6688365	ES	Catalonia	41.319	2.087	26	8	2020			GBIF
1200	3500758452	ICO:ornitho.cat:6660848	ES	Catalonia	41.301	0.785	9	8	2020			GBIF
1201	3500690780	ICO:ornitho.cat:7640975	ES	Catalonia	41.418	0.362	19	8	2021			GBIF
1202	3500682473	ICO:ornitho.cat:7510670	ES	Catalonia	40.894	0.3	20	6	2021			GBIF
1203	3500633692	ICO:ornitho.cat:6827729	ES	Catalonia	41.292	0.785	25	8	2020			GBIF
1204	3500629301	ICO:ornitho.cat:6689843	ES	Catalonia	42.032	2.258	28	8	2020			GBIF
1205	3500619260	ICO:ornitho.cat:6651948	ES	Catalonia	42.077	2.342	9	8	2020			GBIF
1206	3500611376	ICO:ornitho.cat:5737861	ES	Catalonia	41.005	0.426	14	8	2019			GBIF
1207	3499632733	https://www.inaturalist.org/observations/106872507	ZA	North West	-25.7868	27.7703	13	2	2022	Andre Harmse	Andre Harmse	GBIF
1208	3499523694	https://www.inaturalist.org/observations/106548850	ZA	Eastern Cape	-32.8296	28.0099	11	2	2022	Gareth Yearsley	Gareth Yearsley	GBIF
1209	3499498868	https://www.inaturalist.org/observations/106679724	ZA	Eastern Cape	-32.7033	28.3228	13	2	2022	Gareth Yearsley	Gareth Yearsley	GBIF
1210	3499421708	https://www.inaturalist.org/observations/106550192	BW	Central	-22.3946	26.6646	11	2	2022	Botswanabugs	Colin Ralston	GBIF
1211	3471724438	7BA068CC-7865-315C-E053-2614A8C0324E	FR		44.2429	4.31275	29	6	2017	JENARD P.	POLETTE et al.	GBIF
1212	3471718859	7BA068CC-7863-315C-E053-2614A8C0324E	FR		44.6213	4.45009	23	6	2017	GOUYS J.	POLETTE et al.	GBIF
1213	3471715069	7BA068CC-7860-315C-E053-2614A8C0324E	FR		43.0761	2.3753				POLETTE P. et al	POLETTE et al.	GBIF
1214	3471711111	7BA068CC-7862-315C-E053-2614A8C0324E	FR		42.9437	2.25337	23	6	2017	ABBOTT C.	POLETTE et al.	GBIF
1215	3471708186	7BA068CC-7867-315C-E053-2614A8C0324E	FR		44.8463	4.81823	21	7	2017	DARNAUD S	POLETTE et al.	GBIF
1216	3471703721	7BA068CC-7866-315C-E053-2614A8C0324E	FR		44.2429	4.31275				JENARD P.	POLETTE et al.	GBIF
1217	3471700054	7BA068CC-785F-315C-E053-2614A8C0324E	FR		43.0761	2.3753	21	6	2017	POLETTE P.	POLETTE et al.	GBIF
1218	3471696177	7BA068CC-7864-315C-E053-2614A8C0324E	FR		44.6213	4.45009				GOUYS J. & JULIAND P.	POLETTE et al.	GBIF
1219	3471691912	7BA068CC-7868-315C-E053-2614A8C0324E	FR		43.0913	2.31232				POLETTE P.	POLETTE P.	GBIF
1220	3471689125	7BA068CC-7861-315C-E053-2614A8C0324E	FR		43.0761	2.3753				POLETTE P. et al	POLETTE et al.	GBIF
1221	3468947199	https://www.inaturalist.org/observations/106503819	DZ	Tamanghasset	22.9243	6.00525	2	2	2022	Karim Haddad	Arthur Yang	GBIF
1222	3468947075	https://www.inaturalist.org/observations/106433727	ZA	Gauteng	-26.0586	27.9754	9	2	2022	Doug Charlton	Doug Charlton	GBIF
1223	3468902116	https://www.inaturalist.org/observations/106503809	DZ	Tamanghasset	22.9243	6.00526	2	2	2022	Karim Haddad	Arthur Yang	GBIF
1224	3468860085	https://www.inaturalist.org/observations/106430635	ZA	Western Cape	-34.0608	18.8281	8	2	2022	Corrie du Toit	Corrie du Toit	GBIF
1225	3468686839	https://www.inaturalist.org/observations/106229657	ZA	Western Cape	-33.4815	22.0208	5	2	2022	Marienne de Villiers	Marienne de Villiers	GBIF
1226	3468667857	https://www.inaturalist.org/observations/106245664	NA	Erongo	-21.2188	14.8679	5	2	2022	Martin Weigand	Martin Weigand	GBIF
1227	3468661498	https://www.inaturalist.org/observations/106110432	ZA	Western Cape	-33.9367	18.5071	4	2	2022	ryanderoo	Colin Ralston	GBIF
1228	3466468794	https://www.inaturalist.org/observations/105844089	MA	Tanger - TÃ©touan	35.0742	-5.31427	19	5	2021	Oleg Kosterin	Robert Taylor	GBIF
1229	3466259462	https://www.inaturalist.org/observations/105587068	TZ	Tanga	-5.12776	38.69	9	11	2021	dbeadle	dbeadle	GBIF
1230	3466125758	https://www.inaturalist.org/observations/105364535	ZA	Western Cape	-33.898	18.6482	20	1	2022	Herman Berteler	Herman Berteler	GBIF
1231	3465972241	https://www.inaturalist.org/observations/105424572	ZA	Western Cape	-33.898	18.6482	21	1	2022	Herman Berteler	Herman Berteler	GBIF
1232	3465895902	https://www.inaturalist.org/observations/106070830	MA	Tanger - TÃ©touan	35.6806	-5.3092	20	5	2021	Oleg Kosterin	Oleg Kosterin	GBIF
1233	3457133699	https://www.inaturalist.org/observations/102953219	ZA	Mpumalanga	-24.0556	31.4267	27	4	2021	Andre Harmse	Robert Taylor	GBIF
1234	3457127420	https://www.inaturalist.org/observations/104192149	AE	Ras Al Khaymah	25.4696	56.117	3	12	2021	Angela Manthorpe	Angela Manthorpe	GBIF
1235	3457061511	https://www.inaturalist.org/observations/102953318	ZA	Mpumalanga	-24.0038	31.7447	29	4	2021	Andre Harmse	Andre Harmse	GBIF
1236	3457050461	https://www.inaturalist.org/observations/102953308	ZA	Mpumalanga	-24.0038	31.7447	29	4	2021	Andre Harmse	Robert Taylor	GBIF
1237	3457039563	https://www.inaturalist.org/observations/102657059	IN	Rajasthan	25.2342	75.8361	25	11	2021	SONU KUMAR	Swarochi Tathagath	GBIF
1238	3457028602	https://www.inaturalist.org/observations/105283398	ZA	Limpopo	-24.6451	28.7001	7	1	2022	Andre Harmse	Andre Harmse	GBIF
1239	3456988060	https://www.inaturalist.org/observations/104191147	AE	Ras Al Khaymah	25.106	56.0431	8	10	2021	Angela Manthorpe	Angela Manthorpe	GBIF
1240	3456985691	https://www.inaturalist.org/observations/102727239	ES	AndalucÃ­a	36.8829	-4.85082	26	5	2021	elbebiber	elbebiber	GBIF
1241	3456979674	https://www.inaturalist.org/observations/104980549	MA	Tadla - Azilal	32.0185	-6.72423	16	5	2021	Oleg Kosterin	Oleg Kosterin	GBIF
1242	3456937310	https://www.inaturalist.org/observations/102104167	TZ	Tanga	-4.76517	38.3041	9	11	2021	dpparsons	Robert Taylor	GBIF
1243	3456837145	https://www.inaturalist.org/observations/103058049	ZM	Lusaka	-15.5379	28.3351	25	9	2021	nicovr	nicovr	GBIF
1244	3456826468	https://www.inaturalist.org/observations/102681597	ZA	North West	-25.7354	27.211	5	11	2021	Andre Harmse	Andre Harmse	GBIF
1245	3456791278	https://www.inaturalist.org/observations/103885384	ZA	Northern Cape	-31.3201	19.1188	22	3	2021	Heather and Andrew Hodgson	Heather and Andrew Hodgson	GBIF
1246	3456771412	https://www.inaturalist.org/observations/104756952	OM	Ad Dakhliyah	23.194	57.394	18	2	2019	Maarten Sluijter	Kevin S. Zebua	GBIF
1247	3456737945	https://www.inaturalist.org/observations/95323478	ES	AndalucÃ­a	37.1385	-1.85007	29	8	2021	Mina Zaki	Ronan A.	GBIF
1248	3456686224	https://www.inaturalist.org/observations/103086724	ZA	Gauteng	-25.9871	27.544	21	3	2021	Andre Harmse	sharon stanton	GBIF
1249	3456677710	https://www.inaturalist.org/observations/97537555	IN	Karnataka	12.2133	76.6253	28	9	2021	shivaprakash	Amila P Sumanapala	GBIF
1250	3456658189	https://www.inaturalist.org/observations/102896193	ZA	Limpopo	-24.0365	31.5007	27	4	2021	Andre Harmse	Andre Harmse	GBIF
1251	3456541653	https://www.inaturalist.org/observations/104375512	TZ	Mara	-2.19002	34.834	11	6	2016	Frank Model	Frank Model	GBIF
1252	3456513866	https://www.inaturalist.org/observations/104915230	ZA	Limpopo	-23.8248	27.9536	8	9	2009	Kelly Abram	Kelly Abram	GBIF
1253	3456444967	https://www.inaturalist.org/observations/102896192	ZA	Limpopo	-24.0365	31.5007	27	4	2021	Andre Harmse	Andre Harmse	GBIF
1254	3456436912	https://www.inaturalist.org/observations/105114663	ZA	Western Cape	-34.0817	18.894	11	1	2022	Maritza Van Rensburg	Maritza Van Rensburg	GBIF
1255	3456425792	https://www.inaturalist.org/observations/103246625	ZM	Lusaka	-15.3865	28.4876	3	10	2021	nicovr	nicovr	GBIF
1256	3456397802	https://www.inaturalist.org/observations/103868811	ZA	Limpopo	-22.8828	30.0615	28	12	2021	mashudu	Colin Ralston	GBIF
1257	3456133683	https://www.inaturalist.org/observations/103745629	ZA	KwaZulu-Natal	-29.7727	30.8461	27	12	2021	bruce_crouch	Seth	GBIF
1258	3456106687	https://www.inaturalist.org/observations/104964504	SZ	Lubombo	-26.1564	31.9824	15	1	2022	Phil White	Robert Taylor	GBIF
1259	3456053614	https://www.inaturalist.org/observations/103531327	ZA	Limpopo	-24.7998	26.4606	16	3	2005	Paul Asman	Paul Asman	GBIF
1260	3456026197	https://www.inaturalist.org/observations/102780784	ZA	North West	-25.1485	27.8024	23	10	2021	Andre Harmse	Andre Harmse	GBIF
1261	3456018201	https://www.inaturalist.org/observations/104896494	IN	Rajasthan	24.353	73.7325	3	1	2022	SONU KUMAR	Amila P Sumanapala	GBIF
1262	3456012547	https://www.inaturalist.org/observations/104477515	TZ	Iringa	-7.72586	34.9445	18	11	2021	markusgmeiner	markusgmeiner	GBIF
1263	3455974591	https://www.inaturalist.org/observations/82540872	ZA	Northern Cape	-28.3063	17.2914	10	5	2021	Gigi Laidler	John Wilkinson	GBIF
1264	3455974167	https://www.inaturalist.org/observations/105210743	NA	Khomas	-22.5583	17.1029	19	1	2022	Peter Erb	Peter Erb	GBIF
1265	3455956319	https://www.inaturalist.org/observations/104269156	TZ	Arusha	-3.40032	36.8784	10	3	2019	Alex R	Alex R	GBIF
1266	3455942189	https://www.inaturalist.org/observations/102893977	ZA	Mpumalanga	-24.0633	31.4083	26	4	2021	Andre Harmse	Andre Harmse	GBIF
1267	3455911874	https://www.inaturalist.org/observations/102546197	ZM	Lusaka	-15.3699	28.3158	17	9	2021	nicovr	nicovr	GBIF
1268	3455899423	https://www.inaturalist.org/observations/103086734	ZA	Gauteng	-25.9871	27.544	21	3	2021	Andre Harmse	Andre Harmse	GBIF
1269	3455881565	https://www.inaturalist.org/observations/104841740	IN	Rajasthan	25.2225	75.8371	9	1	2022	SONU KUMAR	SONU KUMAR	GBIF
1270	3455858346	https://www.inaturalist.org/observations/93763522	ES	AndalucÃ­a	37.0349	-3.74014	5	9	2021	Inma Torres	Inma Torres	GBIF
1271	3455853891	https://www.inaturalist.org/observations/104915292	ZA	Limpopo	-23.8245	27.9535	2	9	2009	Kelly Abram	Kelly Abram	GBIF
1272	3455812579	https://www.inaturalist.org/observations/102896205	ZA	Limpopo	-24.0365	31.5007	27	4	2021	Andre Harmse	Andre Harmse	GBIF
1273	3455789298	https://www.inaturalist.org/observations/82832587	ZA	Northern Cape	-28.3063	17.2914	11	5	2021	Gigi Laidler	John Wilkinson	GBIF
1274	3455673027	https://www.inaturalist.org/observations/104971462	ZA	Eastern Cape	-32.7218	28.0941	15	1	2022	Gareth Yearsley	Gareth Yearsley	GBIF
1275	3455595698	https://www.inaturalist.org/observations/103279793	ZA	North West	-25.8465	27.3914	12	12	2021	Andre Harmse	Andre Harmse	GBIF
1276	3455575986	https://www.inaturalist.org/observations/93241245	ES	AndalucÃ­a	37.1376	-1.84983	29	8	2021	Alexandra Laking	Ronan A.	GBIF
1277	3455535385	https://www.inaturalist.org/observations/103520751	ZA	Western Cape	-33.8981	18.6479	22	12	2021	Herman Berteler	Herman Berteler	GBIF
1278	3455532000	https://www.inaturalist.org/observations/103945922	ZA	Northern Cape	-28.3759	21.6014	29	12	2021	Jarien	Jarien	GBIF
1279	3455524402	https://www.inaturalist.org/observations/102727181	ES	AndalucÃ­a	36.8765	-4.716	1	6	2021	elbebiber	elbebiber	GBIF
1280	3455519654	https://www.inaturalist.org/observations/94107138	ES	Comunidad Valenciana	38.8538	0.070327	8	9	2021	juliefleur	juliefleur	GBIF
1281	3455482516	https://www.inaturalist.org/observations/103039421	ZA	Mpumalanga	-24.9265	31.4766	7	11	2017	Mike King	Mike King	GBIF
1282	3455402856	https://www.inaturalist.org/observations/103098520	NA	Khomas	-22.3899	17.3983	8	12	2019	Dr. Thomas DÃ¶rner	Dr. Thomas DÃ¶rner	GBIF
1283	3455399621	https://www.inaturalist.org/observations/94095257	ES	AndalucÃ­a	36.7915	-4.44854	8	9	2021	sjfjarvis	sjfjarvis	GBIF
1284	3455353169	https://www.inaturalist.org/observations/102657081	IN	Rajasthan	25.2342	75.8361	25	11	2021	SONU KUMAR	Amila P Sumanapala	GBIF
1285	3455295986	https://www.inaturalist.org/observations/73212214	NA	Erongo	-22.1099	15.8496	7	4	2021	Martin Weigand	Martin Weigand	GBIF
1286	3455265897	https://www.inaturalist.org/observations/68332139	ZW	Harare	-17.8013	31.1124	16	1	2021	Michael Pelham	Robert Taylor	GBIF
1287	3455228789	https://www.inaturalist.org/observations/65576979	ZA	Limpopo	-24.0511	28.3458	5	9	2014	Roelof van der Breggen	Roelof van der Breggen	GBIF
1288	3455224970	https://www.inaturalist.org/observations/69147565	ZA	Western Cape	-33.8774	18.5995	6	2	2021	Timothy Whitehead	Robert Taylor	GBIF
1289	3455199092	https://www.inaturalist.org/observations/74504514	ZA	Limpopo	-22.6966	28.2567	31	3	2021	Nick Helme	John Wilkinson	GBIF
1290	3416246254	https://www.inaturalist.org/observations/101008916	ES	AndalucÃ­a	36.8776	-4.71547	29	5	2021	Julia Wittmann	Julia Wittmann	GBIF
1291	3416245330	https://www.inaturalist.org/observations/100405628	MW	Nkhotakota	-12.8007	34.1897	5	11	2021	Stefaneakame	Robert Taylor	GBIF
1292	3416227680	https://www.inaturalist.org/observations/100591551	ES	AndalucÃ­a	37.0126	-2.44417	7	11	2021	jorgejuanrueda	jorgejuanrueda	GBIF
1293	3416224956	https://www.inaturalist.org/observations/101252153	MA	Souss - Massa - DraÃ¢	30.6051	-9.47634	11	11	2021	joaobrito	joaobrito	GBIF
1294	3416162598	https://www.inaturalist.org/observations/100762032	ZA	Western Cape	-33.483	18.6746	13	2	2021	Gaylen Carelse	Robert Taylor	GBIF
1295	3415863437	https://www.inaturalist.org/observations/100451167	GN	LabÃ©	11.3373	-12.5045	31	10	2021	lmartinezinigo	Robert Taylor	GBIF
1296	3415845011	https://www.inaturalist.org/observations/100791570	MA	Marrakech - Tensift - Al Haouz	31.6855	-7.99423	10	11	2021	Rytis	Rytis	GBIF
1297	3415842324	https://www.inaturalist.org/observations/100404694	ZA	KwaZulu-Natal	-29.8647	30.9869	6	11	2021	Erwin Sieben	sharon stanton	GBIF
1298	3415726106	https://www.inaturalist.org/observations/100579395	ES	AndalucÃ­a	36.4291	-5.46003	26	5	2021	Julia Wittmann	Julia Wittmann	GBIF
1299	3415605365	https://www.inaturalist.org/observations/100432647	ES	AndalucÃ­a	36.9817	-3.12073	5	11	2021	Simon Oliver	Simon Oliver	GBIF
1300	3415587430	https://www.inaturalist.org/observations/100492283	MA	Oriental	34.7169	-2.83412	26	7	2020		Amouddou TV	GBIF
1301	3415460382	https://www.inaturalist.org/observations/39600051	ZA	Mpumalanga	-24.9279	31.5249	19	7	2017	Ben Zerante	Ben Zerante	GBIF
1302	3415437268	https://www.inaturalist.org/observations/100493970	MA	Oriental	34.7045	-2.84944	26	7	2020		Amouddou TV	GBIF
1303	3415379135	https://www.inaturalist.org/observations/100458891	ZM	Lusaka	-15.3699	28.3158	15	10	2021	nicovr	nicovr	GBIF
1304	3408231949	https://www.inaturalist.org/observations/99947489	NA	Erongo	-22.6683	14.8182	31	10	2021	Martin Weigand	Martin Weigand	GBIF
1305	3408225682	https://www.inaturalist.org/observations/99708921	ZA	Limpopo	-24.2826	28.106	29	10	2021	caitypid_wa_gr_7	sharon stanton	GBIF
1306	3407916994	https://www.inaturalist.org/observations/99958615	ZW	Matabeleland South	-20.5484	28.8951	31	10	2021	Kurt van Wyk	Kurt van Wyk	GBIF
1307	3407912071	https://www.inaturalist.org/observations/100056063	ES	AndalucÃ­a	36.9821	-3.15446	28	10	2021	Simon Oliver	Simon Oliver	GBIF
1308	3399438454	https://www.inaturalist.org/observations/98687853	KE	Nairobi	-1.37672	36.7536	17	10	2021	Stephanie Dolrenry	Stephanie Dolrenry	GBIF
1309	3399436387	https://www.inaturalist.org/observations/99605875	ZA	Gauteng	-25.304	28.617	13	12	2020	Niall Perrins	Niall Perrins	GBIF
1310	3399403623	https://www.inaturalist.org/observations/98876392	ZA	North West	-25.8171	27.464	9	3	2019	Jonathan Breytenbach	Jonathan Breytenbach	GBIF
1311	3399368710	https://www.inaturalist.org/observations/98893479	ZW	Masvingo	-20.6805	31.9128	15	10	2021	Doug Macdonald	Doug Macdonald	GBIF
1312	3399289635	https://www.inaturalist.org/observations/98876376	ZA	North West	-25.8171	27.464	9	3	2019	Jonathan Breytenbach	Jonathan Breytenbach	GBIF
1313	3399246723	https://www.inaturalist.org/observations/98976271	ZW	Bulawayo	-20.2092	28.5789	22	10	2021	davidrykreason	Robert Taylor	GBIF
1314	3399230786	https://www.inaturalist.org/observations/99066944	ZW	Bulawayo	-20.1946	28.6136	22	10	2021	Moira FitzPatrick	sharon stanton	GBIF
1315	3399080940	https://www.inaturalist.org/observations/99122981	NA	Hardap	-24.4303	18.1005	4	10	2021	divebullshark	divebullshark	GBIF
1316	3398976184	https://www.inaturalist.org/observations/98374170	MA	Marrakech - Tensift - Al Haouz	31.6509	-7.97939	16	10	2021	molh	molh	GBIF
1317	3398938565	https://www.inaturalist.org/observations/98771697	ZM	Lusaka	-15.9371	28.9261	5	7	2021	nicovr	sharon stanton	GBIF
1318	3398830509	https://www.inaturalist.org/observations/98771698	ZM	Lusaka	-15.9371	28.9261	5	7	2021	nicovr	sharon stanton	GBIF
1319	3398797539	https://www.inaturalist.org/observations/98799024	ZW	Manicaland	-18.5118	32.8053	26	11	2003	Bart Wursten	Bart Wursten	GBIF
1320	3398764782	https://www.inaturalist.org/observations/94095658	ES	AndalucÃ­a	36.7915	-4.44854	8	9	2021	sjfjarvis	sjfjarvis	GBIF
1321	3398723856	https://www.inaturalist.org/observations/95254374	ES	Comunidad Valenciana	38.046	-0.656904	18	9	2021	ormhoej	Ronan A.	GBIF
1322	3398719416	https://www.inaturalist.org/observations/32755161	AE	Sharjah	25.2908	56.2448	28	8	2019	Altaf Habib	Altaf Habib	GBIF
1323	3398688886	https://www.inaturalist.org/observations/96378810	ES	AndalucÃ­a	36.7671	-2.11115	24	9	2021	J.J JimÃ©nez Albarral	Ronan A.	GBIF
1324	3391684086	https://www.inaturalist.org/observations/98016082	ES	AndalucÃ­a	37.0251	-4.53948	12	10	2021	Susanne Vogel	Susanne Vogel	GBIF
1325	3391644207	https://www.inaturalist.org/observations/98116735	IN	Rajasthan	25.2307	75.8343	4	10	2020	SONU KUMAR	SONU KUMAR	GBIF
1326	3391510206	https://www.inaturalist.org/observations/98116953	IN	Rajasthan	25.2055	75.8391	7	10	2020	SONU KUMAR	SONU KUMAR	GBIF
1327	3391410396	https://www.inaturalist.org/observations/72599317	MA	Oriental	34.682	-1.90016	1	4	2021	Khadija El bouchikhi	Robert Taylor	GBIF
1328	3391319764	https://www.inaturalist.org/observations/97639401	ES	Comunidad Valenciana	38.9092	-0.229156	9	10	2021	supergan	supergan	GBIF
1329	3389529400		ZM		-17.979	25.9103	15	12	2011	1319392442		GBIF
1330	3389514252		TZ		-7.70895	34.8747	26	9	2015	870619392		GBIF
1331	3389305337		GR		40.9347	24.4123	25	8	2021	-896856356		GBIF
1332	3388690561		UG		2.41689	31.7704	31	7	2021	408793982		GBIF
1333	3385159651	https://www.inaturalist.org/observations/95524139	ES	AndalucÃ­a	37.0253	-3.79903	20	9	2021	Inma Torres	Inma Torres	GBIF
1334	3385136077	https://www.inaturalist.org/observations/96884933	ZW	Masvingo	-20.6676	32.0633	20	4	2013	GLENN STOCKIL	GLENN STOCKIL	GBIF
1335	3385116799	https://www.inaturalist.org/observations/96711802	ZA	KwaZulu-Natal	-28.7166	30.0633	24	9	2021	suncana	Paul G. Schrijvershof	GBIF
1336	3385090482	https://www.inaturalist.org/observations/94430449	ES	AndalucÃ­a	37.0606	-4.86697	11	9	2021	empaor	empaor	GBIF
1337	3385086751	https://www.inaturalist.org/observations/96611182	ZA	Gauteng	-26.0506	28.245	30	10	2017	glandarius	glandarius	GBIF
1338	3385046132	https://www.inaturalist.org/observations/95074395	BW	Central	-20.214	26.1862	19	4	2017	billneve	Colin Ralston	GBIF
1339	3385020000	https://www.inaturalist.org/observations/96878419	ZW	Mashonaland Central	-17.0719	31.8575	26	12	2012	Bart Wursten	Bart Wursten	GBIF
1340	3384867480	https://www.inaturalist.org/observations/97321769	ES	AndalucÃ­a	37.2494	-1.88207	4	10	2021	Elios Garcia	Elios Garcia	GBIF
1341	3384852433	https://www.inaturalist.org/observations/97321278	ES	AndalucÃ­a	37.2494	-1.88273	4	10	2021	Elios Garcia	Elios Garcia	GBIF
1342	3384825308	https://www.inaturalist.org/observations/94301670	ES	CataluÃ±a	40.5488	0.507481	7	8	2021	joan-f	joan-f	GBIF
1343	3384806019	https://www.inaturalist.org/observations/96863901	ZM	Lusaka	-15.3951	28.4806	18	7	2021	nicovr	Robert Taylor	GBIF
1344	3384754404	https://www.inaturalist.org/observations/95316574	ES	AndalucÃ­a	36.9846	-4.53408	18	9	2021	Susanne Vogel	Susanne Vogel	GBIF
1345	3384718159	https://www.inaturalist.org/observations/95119558	IN	Rajasthan	26.9177	75.8566	17	11	2015	Olga Eremenko	Olga Eremenko	GBIF
1346	3384702584	https://www.inaturalist.org/observations/94583177	ES	Comunidad Valenciana	38.9117	-0.235234	12	9	2021	supergan	supergan	GBIF
1347	3384693240	https://www.inaturalist.org/observations/95125423	ZW	Mashonaland Central	-16.5886	30.8449	15	1	2012	Bart Wursten	Bart Wursten	GBIF
1348	3384678897	https://www.inaturalist.org/observations/94824966	ES	AndalucÃ­a	36.8591	-3.6287	24	8	2021	beabellon	beabellon	GBIF
1349	3384567690	https://www.inaturalist.org/observations/97475448	ES	AndalucÃ­a	36.1086	-5.44522	7	10	2021	whodden	Ronan A.	GBIF
1350	3384537322	https://www.inaturalist.org/observations/97265245	ES	AndalucÃ­a	36.8257	-4.70887	14	9	2021	Manuel R.G	Manuel R.G	GBIF
1351	3384439274	https://www.inaturalist.org/observations/97109542	ZM	Lusaka	-15.3699	28.3158	27	9	2021	nicovr	nicovr	GBIF
1352	3384306532	https://www.inaturalist.org/observations/96417809	ES	Comunidad Valenciana	38.9092	-0.229156	26	9	2021	supergan	supergan	GBIF
1353	3384255687	https://www.inaturalist.org/observations/95549284	SN	ThiÃ¨s	14.9871	-17.0048	18	9	2021	Luis PÃ©rez Berrocal	Robert Taylor	GBIF
1354	3384172389	https://www.inaturalist.org/observations/96272112	ES	AndalucÃ­a	37.0147	-4.56754	26	9	2021	Susanne Vogel	Susanne Vogel	GBIF
1355	3384046329	https://www.inaturalist.org/observations/94322794	ES	AndalucÃ­a	37.0113	-4.55505	10	9	2021	Susanne Vogel	Susanne Vogel	GBIF
1356	3383975428	https://www.inaturalist.org/observations/94447034	ES	AndalucÃ­a	37.3441	-6.35086	11	9	2021	alzzal	alzzal	GBIF
1357	3383898444	https://www.inaturalist.org/observations/37967989	NA	!Karas	-27.5291	17.2106	20	10	2015	ajott	ajott	GBIF
1358	3355551283	https://www.inaturalist.org/observations/94034914	NG	Jigawa	11.7033	9.37128	28	8	2021	Abubakar S. Ringim	Abubakar S. Ringim	GBIF
1359	3355489117	https://www.inaturalist.org/observations/92900167	ES	Comunidad Valenciana	38.9207	-0.19686	29	8	2021	supergan	supergan	GBIF
1360	3355448516	https://www.inaturalist.org/observations/94221522	ES	AndalucÃ­a	37.3462	-2.16258	17	8	2021	atalanta43	Ronan A.	GBIF
1361	3355327201	https://www.inaturalist.org/observations/93864456	ES	AndalucÃ­a	37.0251	-4.53948	4	9	2021	Susanne Vogel	Susanne Vogel	GBIF
1362	3355288998	https://www.inaturalist.org/observations/93733459	NA	Erongo	-21.7884	15.6274	2	9	2021	Peter Erb	Peter Erb	GBIF
1363	3355271176	https://www.inaturalist.org/observations/93860751	ES	AndalucÃ­a	36.7615	-3.8459	6	9	2021	Roderic Page	Inma Torres	GBIF
1364	3355053015	https://www.inaturalist.org/observations/92762375	ES	AndalucÃ­a	36.9817	-3.12652	25	8	2021	Simon Oliver	Simon Oliver	GBIF
1365	3355037001	https://www.inaturalist.org/observations/92761722	ES	AndalucÃ­a	36.979	-3.12311	25	8	2021	Simon Oliver	Simon Oliver	GBIF
1366	3354994636	https://www.inaturalist.org/observations/87578852	ES	Islas Baleares	38.9581	1.39961	18	7	2021	Carlos Crespo	Arne Fahrenholz	GBIF
1367	3349478587	MT298678	MA		29.1	-10.3				A. Galimberti, G. Assandri	Giacomo Assandri	GBIF
1368	3349277461	MT298677	MA		28.5	-10				A. Galimberti, G. Assandri	Giacomo Assandri	GBIF
1369	3348261468	KU566440	AO		-14.94	17.72	20	11	2011	J. Kipping	J. Kipping	GBIF
1370	3347255817	KC912300	TZ									GBIF
1371	3347222926	KC912296	NA									GBIF
1372	3347183655	KC912297	NA									GBIF
1373	3347176752	KC912298	KE									GBIF
1374	3347167754	KC912299	TZ									GBIF
1375	3347138759	KC912295	NA									GBIF
1376	3344058681	https://www.inaturalist.org/observations/92457149	ES	AndalucÃ­a	36.7212	-4.42127	25	8	2021	JosÃ© Antonio LeÃ³n Mangado	JosÃ© Antonio LeÃ³n Mangado	GBIF
1377	3343948056	https://www.inaturalist.org/observations/91942437	ES	AndalucÃ­a	36.979	-3.12312	18	8	2021	Simon Oliver	Simon Oliver	GBIF
1378	3343935756	https://www.inaturalist.org/observations/92348633	MA	Marrakech - Tensift - Al Haouz	31.426	-9.71175	27	7	2021	ilafrance	ilafrance	GBIF
1379	3343870078	https://www.inaturalist.org/observations/92136522	KE	Baringo	0.598075	35.8556	11	8	2021	Bert Harris	Bert Harris	GBIF
1380	3343743397	https://www.inaturalist.org/observations/57448978	ES	Comunidad Valenciana	40.3783	0.387386	23	8	2020	Angel	Ronan A.	GBIF
1381	3338743260	dvs_odo_75900	OM									GBIF
1382	3338743258	dvs_odo_75901	OM									GBIF
1383	3338743257	dvs_odo_75902	OM		24.0914	56.1192	22	3	2010			GBIF
1384	3338743255	dvs_odo_75903	OM									GBIF
1385	3338743253	dvs_odo_75904	OM									GBIF
1386	3338743250	dvs_odo_75905	OM									GBIF
1387	3338743248	dvs_odo_75907	OM									GBIF
1388	3338743247	dvs_odo_75906	OM									GBIF
1389	3338743174	dvs_odo_75930	SA									GBIF
1390	3338743170	dvs_odo_75931	SA									GBIF
1391	3338743164	dvs_odo_75932	SA									GBIF
1392	3338743163	dvs_odo_75933	SA									GBIF
1393	3338743161	dvs_odo_75934	SA									GBIF
1394	3338743159	dvs_odo_75935	SA									GBIF
1395	3338743158	dvs_odo_75936	SA									GBIF
1396	3338743156	dvs_odo_75937	SA									GBIF
1397	3338743155	dvs_odo_75938	SA									GBIF
1398	3338743150	dvs_odo_75939	SA									GBIF
1399	3338743115	dvs_odo_75940	SA									GBIF
1400	3338743112	dvs_odo_75941	SA									GBIF
1401	3338743109	dvs_odo_75942	SA									GBIF
1402	3338743108	dvs_odo_75944	OM									GBIF
1403	3338743104	dvs_odo_75943	OM		17.054	54.6082	27	2	2013			GBIF
1404	3338743102	dvs_odo_75945	OM									GBIF
1405	3338743099	dvs_odo_75946	OM									GBIF
1406	3338743097	dvs_odo_75947	OM									GBIF
1407	3338743096	dvs_odo_75948	AE									GBIF
1408	3338743094	dvs_odo_75908	OM									GBIF
1409	3338743093	dvs_odo_75949	AE									GBIF
1410	3338743092	dvs_odo_75909	OM									GBIF
1411	3338743059	dvs_odo_75911	OM									GBIF
1412	3338743054	dvs_odo_75910	OM									GBIF
1413	3338743052	dvs_odo_75912	OM									GBIF
1414	3338743049	dvs_odo_75914	OM									GBIF
1415	3338743047	dvs_odo_75913	IR									GBIF
1416	3338743046	dvs_odo_75916	OM		23.408	58.1226	25	2	2011			GBIF
1417	3338743045	dvs_odo_75915	OM									GBIF
1418	3338743044	dvs_odo_75919	OM									GBIF
1419	3338743042	dvs_odo_75918	OM									GBIF
1420	3338743041	dvs_odo_75917	OM									GBIF
1421	3338743012	dvs_odo_75920	OM									GBIF
1422	3338743009	dvs_odo_75921	OM		23.4664	57.6694	31	3	2012			GBIF
1423	3338743005	dvs_odo_75924	OM		23.4389	57.6728	4	4	2012			GBIF
1424	3338743004	dvs_odo_75923	OM		23.4433	57.6539	2	4	2012			GBIF
1425	3338743002	dvs_odo_75922	OM		23.4447	57.6572	1	4	2012			GBIF
1426	3338742999	dvs_odo_75925	OM									GBIF
1427	3338742996	dvs_odo_75926	IR		30.6479	51.6171	12	7	2012			GBIF
1428	3338742994	dvs_odo_75927	OM									GBIF
1429	3338742992	dvs_odo_75928	IR									GBIF
1430	3338742991	dvs_odo_75929	SA									GBIF
1431	3338742979	dvs_odo_75970	OM									GBIF
1432	3338742977	dvs_odo_75971	OM		23.8556	58.0881	14	3	2014			GBIF
1433	3338742976	dvs_odo_75973	AE									GBIF
1434	3338742974	dvs_odo_75972	AE									GBIF
1435	3338742973	dvs_odo_75974	OM									GBIF
1436	3338742970	dvs_odo_75975	OM									GBIF
1437	3338742969	dvs_odo_75979	OM									GBIF
1438	3338742968	dvs_odo_75976	OM									GBIF
1439	3338742965	dvs_odo_75978	OM									GBIF
1440	3338742964	dvs_odo_75977	OM		22.6055	59.0887	8	4	2014			GBIF
1441	3338742950	dvs_odo_75981	OM									GBIF
1442	3338742949	dvs_odo_75980	OM									GBIF
1443	3338742947	dvs_odo_75983	OM									GBIF
1444	3338742946	dvs_odo_75982	OM									GBIF
1445	3338742942	dvs_odo_75984	OM									GBIF
1446	3338742941	dvs_odo_75985	OM									GBIF
1447	3338742940	dvs_odo_75986	OM									GBIF
1448	3338742936	dvs_odo_75988	OM									GBIF
1449	3338742935	dvs_odo_75989	OM									GBIF
1450	3338742934	dvs_odo_75987	OM									GBIF
1451	3338742906	dvs_odo_75950	AE		25.1368	56.2978	17	6	2013			GBIF
1452	3338742905	dvs_odo_75951	AE		25.3487	56.3104	21	6	2013			GBIF
1453	3338742903	dvs_odo_75954	OM									GBIF
1454	3338742902	dvs_odo_75952	AE		25.137	56.298	8	8	2013			GBIF
1455	3338742901	dvs_odo_75953	AE									GBIF
1456	3338742898	dvs_odo_75955	OM									GBIF
1457	3338742897	dvs_odo_75959	OM		23.2327	57.0718	18	10	2013			GBIF
1458	3338742896	dvs_odo_75957	AE		25.1418	56.3143	11	10	2013			GBIF
1459	3338742895	dvs_odo_75956	OM									GBIF
1460	3338742894	dvs_odo_75958	AE		25.1369	56.2969	11	10	2013			GBIF
1461	3338742878	dvs_odo_75960	AE		25.1418	56.3143	25	10	2013			GBIF
1462	3338742876	dvs_odo_75961	AE		25.1374	56.298	25	10	2013			GBIF
1463	3338742874	dvs_odo_75962	AE									GBIF
1464	3338742871	dvs_odo_75968	AE									GBIF
1465	3338742867	dvs_odo_75963	AE		25.2819	56.3164	2	11	2013			GBIF
1466	3338742866	dvs_odo_75964	AE									GBIF
1467	3338742865	dvs_odo_75965	OM									GBIF
1468	3338742863	dvs_odo_75966	OM									GBIF
1469	3338742862	dvs_odo_75967	AE									GBIF
1470	3338742858	dvs_odo_75969	OM									GBIF
1471	3338742830	dvs_odo_75991	IR									GBIF
1472	3338742829	dvs_odo_75990	IR									GBIF
1473	3338742828	dvs_odo_75994	IR									GBIF
1474	3338742827	dvs_odo_75992	IR									GBIF
1475	3338742826	dvs_odo_75993	IR									GBIF
1476	3338742823	dvs_odo_75995	IR									GBIF
1477	3338742822	dvs_odo_75996	OM									GBIF
1478	3338742821	dvs_odo_75997	IR									GBIF
1479	3338742819	dvs_odo_75999	OM									GBIF
1480	3338742818	dvs_odo_75998	IR									GBIF
1481	3338742673	dvs_odo_75809	YE		15.1834	43.3889	10	5	1988			GBIF
1482	3338742628	dvs_odo_75810	YE		15.3069	43.2524	11	5	1988			GBIF
1483	3338742622	dvs_odo_75811	YE		15.6572	43.2009	12	5	1988			GBIF
1484	3338742619	dvs_odo_75812	YE		15.7202	43.6407	13	5	1988			GBIF
1485	3338742618	dvs_odo_75813	YE									GBIF
1486	3338742617	dvs_odo_75814	YE		15.3918	45.2878	20	5	1988			GBIF
1487	3338742616	dvs_odo_75815	YE		15.2	44.2167	3	6	1988			GBIF
1488	3338742615	dvs_odo_75817	YE		13.4156	44.2447	5	6	1988			GBIF
1489	3338742614	dvs_odo_75816	YE		14.2751	44.5597	4	6	1988			GBIF
1490	3338742613	dvs_odo_75818	YE		15.3069	43.2524	8	6	1988			GBIF
1491	3338742611	dvs_odo_75819	YE		15.6572	43.2009	9	6	1988			GBIF
1492	3338742572	dvs_odo_75820	YE									GBIF
1493	3338742567	dvs_odo_75821	YE		15.2	44.2167	5	10	1988			GBIF
1494	3338742563	dvs_odo_75822	YE		14.2751	44.5597	6	10	1988			GBIF
1495	3338742560	dvs_odo_75824	YE		13.4443	43.7032	8	10	1988			GBIF
1496	3338742559	dvs_odo_75826	YE		15.6572	43.2009	11	10	1988			GBIF
1497	3338742558	dvs_odo_75823	YE		13.4156	44.2447	7	10	1988			GBIF
1498	3338742556	dvs_odo_75825	YE		15.1834	43.3889	9	10	1988			GBIF
1499	3338742553	dvs_odo_75828	YE									GBIF
1500	3338742552	dvs_odo_75829	YE		13.4156	44.2447	4	11	1988			GBIF
1501	3338742550	dvs_odo_75827	OM		23.503	58.1114	14	10	1988			GBIF
1502	3338742475	dvs_odo_75800	YE		13.4156	44.2447	3	4	1988			GBIF
1503	3338742474	dvs_odo_75801	YE		13.4443	43.7032	4	4	1988			GBIF
1504	3338742472	dvs_odo_75802	YE		13.4443	43.7032	6	4	1988			GBIF
1505	3338742469	dvs_odo_75803	YE									GBIF
1506	3338742467	dvs_odo_75804	YE		15.3918	45.2878	15	4	1988			GBIF
1507	3338742465	dvs_odo_75805	YE		15.2	44.2167	6	5	1988			GBIF
1508	3338742462	dvs_odo_75806	YE		14.2751	44.5597	7	5	1988			GBIF
1509	3338742461	dvs_odo_75808	YE		13.4443	43.7032	9	5	1988			GBIF
1510	3338742456	dvs_odo_75807	YE		13.4156	44.2447	8	5	1988			GBIF
1511	3338742439	dvs_odo_75850	YE		15.2563	44.7416	24	6	1990			GBIF
1512	3338742438	dvs_odo_75853	YE		13.4156	44.2447	24	6	1990			GBIF
1513	3338742435	dvs_odo_75851	YE									GBIF
1514	3338742433	dvs_odo_75855	OM		23.5599	58.1094	15	12	1994			GBIF
1515	3338742432	dvs_odo_75854	YE		14.0934	44.6831	10	2	1993			GBIF
1516	3338742431	dvs_odo_75856	OM		23.5498	58.4003	17	12	1994			GBIF
1517	3338742430	dvs_odo_75852	YE		13.4574	43.983	24	6	1990			GBIF
1518	3338742427	dvs_odo_75857	OM		23.4299	58.5381	17	12	1994			GBIF
1519	3338742424	dvs_odo_75858	OM		23.5599	58.1094	20	12	1994			GBIF
1520	3338742423	dvs_odo_75859	OM									GBIF
1521	3338742410	dvs_odo_75862	OM		23.3821	57.6639	24	12	1994			GBIF
1522	3338742409	dvs_odo_75861	OM		23.5599	58.1094	23	12	1994			GBIF
1523	3338742408	dvs_odo_75860	OM		23.2408	57.4366	21	12	1994			GBIF
1524	3338742404	dvs_odo_75863	OM		22.9894	57.6711	29	12	1994			GBIF
1525	3338742402	dvs_odo_75864	OM		23.1585	57.2031	30	12	1994			GBIF
1526	3338742399	dvs_odo_75865	OM		23.3886	57.3163	31	12	1994			GBIF
1527	3338742398	dvs_odo_75866	IR		27.1556	57.0624	26	4	1995			GBIF
1528	3338742396	dvs_odo_75867	IR		29.4611	60.8522	28	4	1995			GBIF
1529	3338742395	dvs_odo_75868	IR		26.6683	61.1718	28	4	1995			GBIF
1530	3338742394	dvs_odo_75869	IR									GBIF
1531	3338742374	dvs_odo_75830	YE		13.4156	44.2447	16	12	1988			GBIF
1532	3338742373	dvs_odo_75831	OM									GBIF
1533	3338742372	dvs_odo_75832	OM		23.1798	57.6462	15	3	1990			GBIF
1534	3338742371	dvs_odo_75833	OM		23.4271	57.6683	16	3	1990			GBIF
1535	3338742367	dvs_odo_75834	SA		18.0831	42.5117	16	3	1990			GBIF
1536	3338742366	dvs_odo_75836	SA		19.4248	41.0875	17	3	1990			GBIF
1537	3338742365	dvs_odo_75835	SA		18.0494	42.4852	16	3	1990			GBIF
1538	3338742363	dvs_odo_75837	OM									GBIF
1539	3338742362	dvs_odo_75839	SA		20.5954	41.4057	20	3	1990			GBIF
1540	3338742360	dvs_odo_75838	SA		20.6627	41.4179	20	3	1990			GBIF
1541	3338742336	dvs_odo_75844	OM		23.3112	57.3193	1	6	1990			GBIF
1542	3338742335	dvs_odo_75843	EG									GBIF
1543	3338742334	dvs_odo_75840	SA		20.7301	41.1094	21	3	1990			GBIF
1544	3338742332	dvs_odo_75842	OM		23.4271	57.6683	30	3	1990			GBIF
1545	3338742331	dvs_odo_75841	SA		20.75	41.1333	21	3	1990			GBIF
1546	3338742327	dvs_odo_75845	YE		15.2563	44.7416	19	6	1990			GBIF
1547	3338742325	dvs_odo_75846	YE									GBIF
1548	3338742324	dvs_odo_75847	YE		13.4574	43.983	19	6	1990			GBIF
1549	3338742323	dvs_odo_75849	YE		13.4156	44.2447	19	6	1990			GBIF
1550	3338742321	dvs_odo_75848	YE		15.3918	45.2878	19	6	1990			GBIF
1551	3338742311	dvs_odo_75890	OM									GBIF
1552	3338742310	dvs_odo_75898	AE		24.9247	56.173	10	4	2009			GBIF
1553	3338742309	dvs_odo_75899	OM									GBIF
1554	3338742308	dvs_odo_75893	IR		28.5317	56.035	13	7	2008			GBIF
1555	3338742307	dvs_odo_75897	OM		23.4182	57.67	20	2	2009			GBIF
1556	3338742306	dvs_odo_75891	IR									GBIF
1557	3338742305	dvs_odo_75895	IR									GBIF
1558	3338742304	dvs_odo_75894	IR		29.5505	52.2341	1	8	2008			GBIF
1559	3338742303	dvs_odo_75892	IR		28.81	56.205	10	7	2008			GBIF
1560	3338742301	dvs_odo_75896	IR		29.8887	52.3067	11	8	2008			GBIF
1561	3338742261	dvs_odo_75870	IR		26.7682	61.0709	29	4	1995			GBIF
1562	3338742260	dvs_odo_75871	OM		23.3	57.85	12	7	1995			GBIF
1563	3338742256	dvs_odo_75872	AE		25.3487	56.3104	13	1	2001			GBIF
1564	3338742255	dvs_odo_75873	OM									GBIF
1565	3338742254	dvs_odo_75874	YE		15.1895	43.4457	29	3	2004			GBIF
1566	3338742253	dvs_odo_75886	OM		24.3832	56.0443	12	1	2007			GBIF
1567	3338742249	dvs_odo_75876	YE		15.1433	48.4486	31	5	2005			GBIF
1568	3338742238	dvs_odo_75875	YE		14.0725	43.6502	10	4	2004			GBIF
1569	3338742237	dvs_odo_75877	YE		15.1433	48.4486	31	5	2005			GBIF
1570	3338742236	dvs_odo_75879	YE		15.6808	48.8664	2	6	2005			GBIF
1571	3338742235	dvs_odo_75878	YE		15.6808	48.8664	2	6	2005			GBIF
1572	3338742221	dvs_odo_75880	IR									GBIF
1573	3338742220	dvs_odo_75881	IR		28.81	56.205	10	7	2006			GBIF
1574	3338742219	dvs_odo_75882	IR		28.5317	56.035	13	7	2006			GBIF
1575	3338742217	dvs_odo_75883	IR									GBIF
1576	3338742215	dvs_odo_75884	OM		24.265	56.1602	17	11	2006			GBIF
1577	3338742213	dvs_odo_75885	YE		13.35	45.2961	8	1	2007			GBIF
1578	3338742211	dvs_odo_75887	IR									GBIF
1579	3338742209	dvs_odo_75889	YE									GBIF
1580	3338742208	dvs_odo_75888	IR									GBIF
1581	3338741596	dvs_odo_75770	IR		28.859	60.6874	16	5	1948			GBIF
1582	3338741595	dvs_odo_75771	IR		27.203	60.6962	16	3	1949			GBIF
1583	3338741593	dvs_odo_75773	SA		19.4248	41.0875	15	4	1950			GBIF
1584	3338741592	dvs_odo_75774	SA		20.236	40.3917	22	6	1962			GBIF
1585	3338741589	dvs_odo_75776	AE		25.1849	56.2363	7	3	1970			GBIF
1586	3338741586	dvs_odo_75772	YE		15.7134	48.9032	9	7	1949			GBIF
1587	3338741585	dvs_odo_75775	AE		25.1849	56.2363	7	3	1970			GBIF
1588	3338741584	dvs_odo_75779	SA		18.2637	42.5477	15	4	1976			GBIF
1589	3338741582	dvs_odo_75777	YE		13.359	44.2931	2	5	1971			GBIF
1590	3338741581	dvs_odo_75778	OM		23.221	58.6211	20	4	1975			GBIF
1591	3338741565	dvs_odo_75780	SA		18.0499	42.3614	23	4	1976			GBIF
1592	3338741564	dvs_odo_75781	OM		23.542	58.1894	5	11	1976			GBIF
1593	3338741553	dvs_odo_75782	OM									GBIF
1594	3338741552	dvs_odo_75784	YE		17.2472	43.6234	19	11	1979			GBIF
1595	3338741550	dvs_odo_75783	OM		23.6123	58.5419	30	9	1979			GBIF
1596	3338741547	dvs_odo_75785	YE		16.173	43.9819	23	11	1979			GBIF
1597	3338741546	dvs_odo_75788	OM		23.1648	57.8618	24	7	1981			GBIF
1598	3338741545	dvs_odo_75787	SA		16.8907	42.5423	21	12	1980			GBIF
1599	3338741543	dvs_odo_75789	OM									GBIF
1600	3338741542	dvs_odo_75786	YE		17.1084	43.6855	10	9	1980			GBIF
1601	3338741490	dvs_odo_75757	SD		13.55	33.6333	27	2	1914			GBIF
1602	3338741489	dvs_odo_75758	SA		21.2389	42.8504	30	3	1932			GBIF
1603	3338741486	dvs_odo_75759	SD		12.9658	24.2679	20	5	1932			GBIF
1604	3338741467	dvs_odo_75760	SD		13.2833	24.5	4	7	1932			GBIF
1605	3338741463	dvs_odo_75763	YE		15.3503	44.1502	28	2	1938			GBIF
1606	3338741462	dvs_odo_75761	YE		13.5039	44.8507	11	9	1937			GBIF
1607	3338741459	dvs_odo_75762	YE		13.7879	44.5764	21	10	1937			GBIF
1608	3338741455	dvs_odo_75764	YE		14.9219	43.6345	11	3	1938			GBIF
1609	3338741454	dvs_odo_75765	SA		21.4421	39.5814	14	10	1939			GBIF
1610	3338741452	dvs_odo_75766	YE		13.0875	44.363	7	2	1940			GBIF
1611	3338741449	dvs_odo_75768	YE		13.3	43.9667	11	8	1946			GBIF
1612	3338741448	dvs_odo_75767	SA		21.4421	39.5814	24	3	1940			GBIF
1613	3338741447	dvs_odo_75769	IR		29.4938	60.9147	15	5	1948			GBIF
1614	3338741409	dvs_odo_75790	SA		21.2749	40.4214	27	8	1982			GBIF
1615	3338741408	dvs_odo_75793	OM		23.45	58.1191	9	4	1985			GBIF
1616	3338741407	dvs_odo_75795	OM		22.9778	58.0872	18	4	1985			GBIF
1617	3338741406	dvs_odo_75796	SD		15.0941	26.1837	15	11	1985			GBIF
1618	3338741405	dvs_odo_75792	SA		19.3366	41.8117	28	9	1983			GBIF
1619	3338741404	dvs_odo_75794	OM		22.9778	58.0872	17	4	1985			GBIF
1620	3338741403	dvs_odo_75791	SA		21.4113	39.4943	28	1	1983			GBIF
1621	3338741402	dvs_odo_75798	OM		22.9691	57.2934	16	4	1987			GBIF
1622	3338741401	dvs_odo_75797	SD		12.8898	24.161	3	12	1985			GBIF
1623	3338741400	dvs_odo_75799	OM		23.1064	57.2922	16	4	1987			GBIF
1624	3338715679	dvs_odo_76099	OM									GBIF
1625	3338715677	dvs_odo_76096	OM									GBIF
1626	3338715676	dvs_odo_76097	OM									GBIF
1627	3338715675	dvs_odo_76098	OM									GBIF
1628	3338715674	dvs_odo_76095	OM									GBIF
1629	3338715672	dvs_odo_76094	OM									GBIF
1630	3338715671	dvs_odo_76092	OM									GBIF
1631	3338715670	dvs_odo_76091	OM									GBIF
1632	3338715669	dvs_odo_76093	OM									GBIF
1633	3338715668	dvs_odo_76090	OM									GBIF
1634	3338715659	dvs_odo_76088	OM									GBIF
1635	3338715658	dvs_odo_76089	OM									GBIF
1636	3338715657	dvs_odo_76086	OM									GBIF
1637	3338715656	dvs_odo_76087	OM									GBIF
1638	3338715655	dvs_odo_76084	IR									GBIF
1639	3338715654	dvs_odo_76085	IR									GBIF
1640	3338715653	dvs_odo_76083	OM									GBIF
1641	3338715652	dvs_odo_76082	AE		25.3745	56.3486	25	4	2015			GBIF
1642	3338715650	dvs_odo_76080	IR									GBIF
1643	3338715648	dvs_odo_76081	AE		25.3492	56.3095	25	4	2015			GBIF
1644	3338715162	dvs_odo_76119	IR									GBIF
1645	3338715156	dvs_odo_76118	IR									GBIF
1646	3338715153	dvs_odo_76117	IR									GBIF
1647	3338715152	dvs_odo_76116	IR									GBIF
1648	3338715148	dvs_odo_76115	OM									GBIF
1649	3338715147	dvs_odo_76113	OM									GBIF
1650	3338715146	dvs_odo_76114	OM									GBIF
1651	3338715144	dvs_odo_76110	OM									GBIF
1652	3338715139	dvs_odo_76111	OM									GBIF
1653	3338715137	dvs_odo_76112	OM									GBIF
1654	3338715113	dvs_odo_76109	IR									GBIF
1655	3338715112	dvs_odo_76108	IR									GBIF
1656	3338715110	dvs_odo_76105	OM									GBIF
1657	3338715109	dvs_odo_76107	OM									GBIF
1658	3338715104	dvs_odo_76106	OM									GBIF
1659	3338715099	dvs_odo_76104	OM									GBIF
1660	3338715096	dvs_odo_76103	OM									GBIF
1661	3338715094	dvs_odo_76102	OM									GBIF
1662	3338715086	dvs_odo_76101	OM									GBIF
1663	3338715085	dvs_odo_76100	OM		22.6055	59.0887	28	3	2016			GBIF
1664	3338715081	dvs_odo_76139	OM		22.633	59.093	2	6	2010			GBIF
1665	3338715076	dvs_odo_76138	OM									GBIF
1666	3338715074	dvs_odo_76137	IR									GBIF
1667	3338715073	dvs_odo_76136	SD		16.7583	33.6194	17	2	2019			GBIF
1668	3338715071	dvs_odo_76135	SD		14.4203	33.6572	10	2	2019			GBIF
1669	3338715067	dvs_odo_76130	IR									GBIF
1670	3338715066	dvs_odo_76134	IR									GBIF
1671	3338715065	dvs_odo_76133	IR									GBIF
1672	3338715063	dvs_odo_76132	IR									GBIF
1673	3338715062	dvs_odo_76131	IR									GBIF
1674	3338715059	dvs_odo_76128	IR									GBIF
1675	3338715057	dvs_odo_76129	IR									GBIF
1676	3338715055	dvs_odo_76127	IR									GBIF
1677	3338715053	dvs_odo_76126	IR									GBIF
1678	3338715052	dvs_odo_76123	IR									GBIF
1679	3338715051	dvs_odo_76125	IR									GBIF
1680	3338715049	dvs_odo_76124	IR									GBIF
1681	3338715048	dvs_odo_76122	IR									GBIF
1682	3338715046	dvs_odo_76121	IR									GBIF
1683	3338715045	dvs_odo_76120	IR									GBIF
1684	3338715035	dvs_odo_76159	IR									GBIF
1685	3338715032	dvs_odo_76158	IR									GBIF
1686	3338715031	dvs_odo_76157	IR									GBIF
1687	3338715029	dvs_odo_76156	IR									GBIF
1688	3338715027	dvs_odo_76155	IR									GBIF
1689	3338715025	dvs_odo_76154	IR									GBIF
1690	3338715024	dvs_odo_76153	IR									GBIF
1691	3338715022	dvs_odo_76151	OM									GBIF
1692	3338715021	dvs_odo_76152	OM		23.0735	57.3661			2012			GBIF
1693	3338715019	dvs_odo_76146	OM		23.4182	57.67	15	2	2009			GBIF
1694	3338715016	dvs_odo_76150	AE									GBIF
1695	3338715015	dvs_odo_76148	SA		22.1484	40.6825			1980			GBIF
1696	3338715013	dvs_odo_76147	OM									GBIF
1697	3338715011	dvs_odo_76149	YE		15.3822	45.2372			1989			GBIF
1698	3338715010	dvs_odo_76143	AE									GBIF
1699	3338715009	dvs_odo_76144	IR									GBIF
1700	3338715005	dvs_odo_76140	OM		23.5157	58.7014	2	6	2010			GBIF
1701	3338715002	dvs_odo_76145	OM		22.5174	59.7823	15	2	2009			GBIF
1702	3338715001	dvs_odo_76142	OM									GBIF
1703	3338715000	dvs_odo_76141	OM									GBIF
1704	3338714998	dvs_odo_76164	OM		23.0735	57.3661		2	2013			GBIF
1705	3338714997	dvs_odo_76178	SD		12.9378	24.0925		11	1964			GBIF
1706	3338714996	dvs_odo_76179	SD		12.8898	24.161		11	1964			GBIF
1707	3338714994	dvs_odo_76182	SD		12.8957	24.3018		11	1964			GBIF
1708	3338714990	dvs_odo_76160	OM		23.0735	57.3661		4	2013			GBIF
1709	3338714986	dvs_odo_76166	YE		17.2592	43.4684		7	1981			GBIF
1710	3338714985	dvs_odo_76168	YE		17.0737	43.543		6	1981			GBIF
1711	3338714975	dvs_odo_76176	SD		12.9879	24.1821		11	1964			GBIF
1712	3338714974	dvs_odo_76177	SD		12.9484	24.1247		11	1964			GBIF
1713	3338714973	dvs_odo_76175	AE									GBIF
1714	3338714972	dvs_odo_76174	OM									GBIF
1715	3338714971	dvs_odo_76173	SA		21.1556	40.7528		5	2002			GBIF
1716	3338714970	dvs_odo_76172	YE		17.1289	43.5234		6	1981			GBIF
1717	3338714969	dvs_odo_76171	AE		25.3487	56.3104		6	2010			GBIF
1718	3338714968	dvs_odo_76170	YE									GBIF
1719	3338714967	dvs_odo_76169	YE									GBIF
1720	3338714966	dvs_odo_76165	SA		20.1495	40.2648		1	1945			GBIF
1721	3338714965	dvs_odo_76167	YE		16.3555	44.0949		6	1981			GBIF
1722	3338714964	dvs_odo_76162	ER		14.3144	36.7295		2	1906			GBIF
1723	3338714963	dvs_odo_76161	OM		23.5881	58.1571		12	1994			GBIF
1724	3338714962	dvs_odo_76163	ET		11.181	39.9005		2	1989			GBIF
1725	3338714950	dvs_odo_76186	YE		17.1787	43.5054		9	1980			GBIF
1726	3338714949	dvs_odo_76185	YE									GBIF
1727	3338714948	dvs_odo_76184	YE		17.0843	43.5677		9	1980			GBIF
1728	3338714947	dvs_odo_76183	SD		12.9272	24.3012		11	1964			GBIF
1729	3338714946	dvs_odo_76181	SD		12.9448	24.3108		11	1964			GBIF
1730	3338714945	dvs_odo_76180	SD		12.8138	24.2871		11	1964			GBIF
1731	3338714447	dvs_odo_76019	OM									GBIF
1732	3338714445	dvs_odo_76017	OM		23.691	56.9178	24	10	2014			GBIF
1733	3338714444	dvs_odo_76014	OM									GBIF
1734	3338714443	dvs_odo_76018	OM		23.7071	56.9089	24	10	2014			GBIF
1735	3338714442	dvs_odo_76015	OM		24.2586	56.167	20	10	2014			GBIF
1736	3338714440	dvs_odo_76016	OM									GBIF
1737	3338714436	dvs_odo_76013	OM									GBIF
1738	3338714435	dvs_odo_76012	AE									GBIF
1739	3338714433	dvs_odo_76011	OM									GBIF
1740	3338714432	dvs_odo_76010	AE									GBIF
1741	3338714427	dvs_odo_76008	AE									GBIF
1742	3338714426	dvs_odo_76009	AE									GBIF
1743	3338714424	dvs_odo_76007	OM									GBIF
1744	3338714423	dvs_odo_76005	OM									GBIF
1745	3338714421	dvs_odo_76003	IR									GBIF
1746	3338714418	dvs_odo_76006	OM									GBIF
1747	3338714416	dvs_odo_76002	IR									GBIF
1748	3338714415	dvs_odo_76001	IR									GBIF
1749	3338714414	dvs_odo_76004	OM									GBIF
1750	3338714410	dvs_odo_76000	AE		25.3957	56.2689	2	6	2014			GBIF
1751	3338714400	dvs_odo_76039	OM									GBIF
1752	3338714398	dvs_odo_76038	OM									GBIF
1753	3338714395	dvs_odo_76037	OM									GBIF
1754	3338714394	dvs_odo_76035	OM									GBIF
1755	3338714392	dvs_odo_76036	OM									GBIF
1756	3338714389	dvs_odo_76034	OM									GBIF
1757	3338714388	dvs_odo_76033	OM									GBIF
1758	3338714386	dvs_odo_76032	OM									GBIF
1759	3338714384	dvs_odo_76030	OM									GBIF
1760	3338714383	dvs_odo_76031	OM									GBIF
1761	3338714370	dvs_odo_76028	OM									GBIF
1762	3338714368	dvs_odo_76027	OM									GBIF
1763	3338714366	dvs_odo_76029	OM									GBIF
1764	3338714365	dvs_odo_76026	OM									GBIF
1765	3338714363	dvs_odo_76025	OM									GBIF
1766	3338714360	dvs_odo_76024	OM		23.3914	57.2184	27	10	2014			GBIF
1767	3338714359	dvs_odo_76023	OM									GBIF
1768	3338714356	dvs_odo_76022	OM									GBIF
1769	3338714355	dvs_odo_76021	OM									GBIF
1770	3338714352	dvs_odo_76020	OM									GBIF
1771	3338714342	dvs_odo_76058	OM									GBIF
1772	3338714336	dvs_odo_76057	OM									GBIF
1773	3338714335	dvs_odo_76059	OM									GBIF
1774	3338714334	dvs_odo_76056	OM									GBIF
1775	3338714333	dvs_odo_76055	OM									GBIF
1776	3338714332	dvs_odo_76054	OM									GBIF
1777	3338714331	dvs_odo_76051	AE									GBIF
1778	3338714330	dvs_odo_76053	OM									GBIF
1779	3338714329	dvs_odo_76052	OM									GBIF
1780	3338714328	dvs_odo_76048	OM		23.0822	57.6077	20	3	2015			GBIF
1781	3338714327	dvs_odo_76049	OM		23.3936	57.8272	21	3	2015			GBIF
1782	3338714326	dvs_odo_76050	AE									GBIF
1783	3338714325	dvs_odo_76047	OM		23.0754	57.6285	20	3	2015			GBIF
1784	3338714324	dvs_odo_76042	OM		22.7727	59.2205	16	3	2015			GBIF
1785	3338714323	dvs_odo_76041	OM		22.6211	59.0943	14	3	2015			GBIF
1786	3338714322	dvs_odo_76044	OM		22.8222	59.2578	17	3	2015			GBIF
1787	3338714321	dvs_odo_76046	AE									GBIF
1788	3338714320	dvs_odo_76045	AE									GBIF
1789	3338714319	dvs_odo_76079	IR									GBIF
1790	3338714318	dvs_odo_76040	OM		22.6192	59.0932	14	3	2015			GBIF
1791	3338714317	dvs_odo_76043	OM		22.7917	59.2288	17	3	2015			GBIF
1792	3338714315	dvs_odo_76078	IR									GBIF
1793	3338714313	dvs_odo_76077	IR									GBIF
1794	3338714310	dvs_odo_76076	IR									GBIF
1795	3338714308	dvs_odo_76075	IR									GBIF
1796	3338714305	dvs_odo_76074	IR									GBIF
1797	3338714304	dvs_odo_76073	AE									GBIF
1798	3338714295	dvs_odo_76072	IR									GBIF
1799	3338714291	dvs_odo_76071	IR									GBIF
1800	3338714290	dvs_odo_76069	AE									GBIF
1801	3338714287	dvs_odo_76070	IR									GBIF
1802	3338714282	dvs_odo_76068	AE									GBIF
1803	3338714281	dvs_odo_76067	IR									GBIF
1804	3338714280	dvs_odo_76066	IR									GBIF
1805	3338714276	dvs_odo_76065	IR									GBIF
1806	3338714275	dvs_odo_76064	AE									GBIF
1807	3338714274	dvs_odo_76063	OM									GBIF
1808	3338714272	dvs_odo_76062	OM									GBIF
1809	3338714270	dvs_odo_76061	OM									GBIF
1810	3338714269	dvs_odo_76060	OM									GBIF
1811	3338125630	https://www.inaturalist.org/observations/91106736	ES	Comunidad Valenciana	40.2314	0.258005	14	8	2021	BenJee	BenJee	GBIF
1812	3338056541	https://www.inaturalist.org/observations/91778903	ES	Comunidad Valenciana	39.6654	-0.411442	19	8	2021	David FernÃ¡ndez Huerta	David FernÃ¡ndez Huerta	GBIF
1813	3338014742	https://www.inaturalist.org/observations/91388912	ES	AndalucÃ­a	37.3441	-6.35068	16	8	2021	alzzal	alzzal	GBIF
1814	3338004559	https://www.inaturalist.org/observations/91014676	IN	Himachal Pradesh	30.9298	77.154	30	7	2015	Prosenjit Dawn	Prosenjit Dawn	GBIF
1815	3337984356	https://www.inaturalist.org/observations/91410985	ES	AndalucÃ­a	37.1056	-3.77444	16	8	2021	Inma Torres	Inma Torres	GBIF
1816	3337980943	https://www.inaturalist.org/observations/90547008	ES	Comunidad Valenciana	38.2885	-0.808417	9	8	2021	Andrew Lamb	Andrew Lamb	GBIF
1817	3337933753	https://www.inaturalist.org/observations/91728471	ES	AndalucÃ­a	37.2518	-1.89592	18	8	2021	Elios Garcia	Elios Garcia	GBIF
1818	3337867687	https://www.inaturalist.org/observations/91518319	ES	AndalucÃ­a	37.3441	-6.35072	17	8	2021	alzzal	alzzal	GBIF
1819	3337860003	https://www.inaturalist.org/observations/91727531	ES	AndalucÃ­a	37.2456	-1.88329	18	8	2021	Elios Garcia	Elios Garcia	GBIF
1820	3337850653	https://www.inaturalist.org/observations/91037455	IN	Rajasthan	26.9157	70.9083	26	6	2016	Prosenjit Dawn	Amila P Sumanapala	GBIF
1821	3337830868	https://www.inaturalist.org/observations/91137654	ES	Castilla-La Mancha	38.6959	-4.12843	14	8	2021	ricote	ricote	GBIF
1822	3337812312	https://www.inaturalist.org/observations/13820309	IN	Maharashtra	18.4934	73.8057	24	6	2018	swanand kesari	arajush_payra	GBIF
1823	3337790558	https://www.inaturalist.org/observations/91037454	IN	Rajasthan	26.9157	70.9083	29	6	2016	Prosenjit Dawn	Prosenjit Dawn	GBIF
1824	3337773830	https://www.inaturalist.org/observations/91147958	ES	AndalucÃ­a	36.8132	-4.23272	13	8	2021	abeschin	abeschin	GBIF
1825	3337749112	https://www.inaturalist.org/observations/91037460	IN	Maharashtra	17.1707	74.6869	25	6	2016	Prosenjit Dawn	Prosenjit Dawn	GBIF
1826	3337747642	https://www.inaturalist.org/observations/91113480	ES	AndalucÃ­a	37.3451	-6.32999	14	8	2021	alzzal	alzzal	GBIF
1827	3337744273	https://www.inaturalist.org/observations/91728068	ES	AndalucÃ­a	37.2512	-1.89589	18	8	2021	Elios Garcia	Elios Garcia	GBIF
1828	3337711938	https://www.inaturalist.org/observations/91787428	ES	AndalucÃ­a	37.0113	-4.55509	16	8	2021	Susanne Vogel	Susanne Vogel	GBIF
1829	3337670454	https://www.inaturalist.org/observations/90937881	ES	Comunidad Valenciana	39.4586	-0.37843	12	8	2021	David FernÃ¡ndez Huerta	Vhalteix	GBIF
1830	3337617572	https://www.inaturalist.org/observations/91756084	ES	AndalucÃ­a	37.2514	-6.09612	19	8	2021	adremix	adremix	GBIF
1831	3337612858	https://www.inaturalist.org/observations/91658926	ES	AndalucÃ­a	37.0183	-4.54968	18	8	2021	Susanne Vogel	Susanne Vogel	GBIF
1832	3337592538	https://www.inaturalist.org/observations/91233421	ES	AndalucÃ­a	36.9817	-3.1266	12	8	2021	Simon Oliver	Simon Oliver	GBIF
1833	3337575354	https://www.inaturalist.org/observations/90320628	ES	AndalucÃ­a	37.0251	-4.53948	7	8	2021	Susanne Vogel	Susanne Vogel	GBIF
1834	3337554607	https://www.inaturalist.org/observations/91658923	ES	AndalucÃ­a	37.0172	-4.55502	18	8	2021	Susanne Vogel	Susanne Vogel	GBIF
1835	3337542762	https://www.inaturalist.org/observations/91117323	ES	AndalucÃ­a	37.4013	-6.00254	14	8	2021	wildchroma	wildchroma	GBIF
1836	3337424714	https://www.inaturalist.org/observations/89789785	ES	AndalucÃ­a	37.0177	-4.55454	3	8	2021	Susanne Vogel	Susanne Vogel	GBIF
1837	3337411264	https://www.inaturalist.org/observations/91102074	ES	AndalucÃ­a	37.2515	-6.09612	14	8	2021	adremix	Ronan A.	GBIF
1838	3335371076	https://www.inaturalist.org/observations/89561021	ES	AndalucÃ­a	36.9842	-4.53388	1	8	2021	Susanne Vogel	Susanne Vogel	GBIF
1839	3335086757	https://www.inaturalist.org/observations/89230231	MA	Oriental	34.4887	-2.04447	30	7	2021	Khadija El bouchikhi	Khadija El bouchikhi	GBIF
1840	3333458584	https://www.inaturalist.org/observations/89110301	ZA	Limpopo	-24.0172	31.6676	7	5	2013	Hans BÃ¶ckler	Hans BÃ¶ckler	GBIF
1841	3333135956	https://www.inaturalist.org/observations/88501800	IN	Karnataka	12.2753	76.6701	21	9	2017	shivaprakash	Swarochi Tathagath	GBIF
1842	3333040383	https://www.inaturalist.org/observations/62858772	MW	Lilongwe	-13.9298	33.8096	26	11	2017	IIDA Toshimasa	IIDA Toshimasa	GBIF
1843	3330551376	https://www.inaturalist.org/observations/87967123	ES	AndalucÃ­a	37.3365	-1.70622	19	7	2021	Josep MÂª Albesa Gasulla	Josep MÂª Albesa Gasulla	GBIF
1844	3330445543	https://www.inaturalist.org/observations/86440641	ES	AndalucÃ­a	37.0251	-4.53948	10	7	2021	Susanne Vogel	Susanne Vogel	GBIF
1845	3330426888	https://www.inaturalist.org/observations/87459466	ES	AndalucÃ­a	37.0252	-4.53953	17	7	2021	Susanne Vogel	Susanne Vogel	GBIF
1846	3330409547	https://www.inaturalist.org/observations/86377626	ES	Comunidad Valenciana	39.6778	-0.342978	10	7	2021	mangili_pablo	Ronan A.	GBIF
1847	3327814568	https://www.inaturalist.org/observations/87137724	PT	Beja	38.1755	-7.03947	13	7	2021	camila1975	camila1975	GBIF
1848	3325812074	https://www.inaturalist.org/observations/85759598	ZA	Gauteng	-25.6168	29.0157	26	12	2017	Niall Perrins	Niall Perrins	GBIF
1849	3325665295	https://www.inaturalist.org/observations/85961003	ES	AndalucÃ­a	37.0111	-4.55537	6	7	2021	Susanne Vogel	Susanne Vogel	GBIF
1850	3325528061	https://www.inaturalist.org/observations/85755357	ES	AndalucÃ­a	37.0112	-4.55535	5	7	2021	Susanne Vogel	Susanne Vogel	GBIF
1851	3325472678	https://www.inaturalist.org/observations/85370967	NG	Kogi	7.79044	6.73132	2	7	2021	Lucky Atabo Okpanachi	Lucky Atabo Okpanachi	GBIF
1852	3321178538	https://www.inaturalist.org/observations/85183736	ES	RegiÃ³n de Murcia	38.0799	-1.17697	26	9	2019	Juan Bautista Vera Perez	Juan Bautista Vera Perez	GBIF
1853	3320893047	https://www.inaturalist.org/observations/84730074	ES	AndalucÃ­a	37.0231	-4.5426	27	6	2021	Susanne Vogel	Susanne Vogel	GBIF
1854	3320863972	https://www.inaturalist.org/observations/84722630	NA	Kunene	-19.6773	14.5809	25	9	2017	cramsiana	cramsiana	GBIF
1855	3314635329	https://www.inaturalist.org/observations/84093325	ES	AndalucÃ­a	37.0111	-4.55536	22	6	2021	Susanne Vogel	Susanne Vogel	GBIF
1856	3314585483	https://www.inaturalist.org/observations/84228718	ES	AndalucÃ­a	37.0148	-4.56763	23	6	2021	Susanne Vogel	Susanne Vogel	GBIF
1857	3314566509	https://www.inaturalist.org/observations/84342030	ES	AndalucÃ­a	37.0231	-4.54258	24	6	2021	Susanne Vogel	Susanne Vogel	GBIF
1858	3314538455	https://www.inaturalist.org/observations/84285003	IN	Karnataka	12.8806	77.4647	24	6	2021	akhilesh	Kevin S. Zebua	GBIF
1859	3314398142	https://www.inaturalist.org/observations/83942481	ZA	Limpopo	-24.2477	30.6311	7	5	2021	GVI Limpopo	sharon stanton	GBIF
1860	3307458826	https://www.inaturalist.org/observations/83236649	ES	AndalucÃ­a	36.4291	-5.45997	26	5	2021	Christoph Moning	Christoph Moning	GBIF
1861	3307395879	https://www.inaturalist.org/observations/83302720	ES	AndalucÃ­a	36.8774	-4.71552	29	5	2021	Christoph Moning	Christoph Moning	GBIF
1862	3307392031	https://www.inaturalist.org/observations/82754133	ES	AndalucÃ­a	37.0112	-4.5553	12	6	2021	Susanne Vogel	Susanne Vogel	GBIF
1863	3307367280	https://www.inaturalist.org/observations/82815193	ES	AndalucÃ­a	36.9844	-4.53415	12	6	2021	Susanne Vogel	Susanne Vogel	GBIF
1864	3307239424	https://www.inaturalist.org/observations/82899104	ZA	Northern Cape	-28.3069	17.2891	11	5	2021	Gigi Laidler	sharon stanton	GBIF
1865	3307233957	https://www.inaturalist.org/observations/82885258	ZM	Lusaka	-15.4965	28.4534	27	3	2021	nicovr	Robert Taylor	GBIF
1866	3307199814	https://www.inaturalist.org/observations/83006136	ES	AndalucÃ­a	37.0111	-4.55532	14	6	2021	Susanne Vogel	Susanne Vogel	GBIF
1867	3302568858	https://www.inaturalist.org/observations/81900670	ES	AndalucÃ­a	37.2455	-1.88556	24	5	2021	Elios Garcia	Elios Garcia	GBIF
1868	3302321498	https://www.inaturalist.org/observations/74248627	BW	Central	-22.653	28.2497	29	3	2021	Nick Helme	Colin Ralston	GBIF
1869	3302304976	https://www.inaturalist.org/observations/81838156	ZW	Harare	-17.7767	31.029	5	6	2021	Susan Gammon	Robert Taylor	GBIF
1870	3302200920	https://www.inaturalist.org/observations/80609063	ES	AndalucÃ­a	38.2473	-4.21625	25	5	2021	santibiologist	Ronan A.	GBIF
1871	3302086344	https://www.inaturalist.org/observations/82427181					8	7	2018	Ritu	Amila P Sumanapala	GBIF
1872	3302041527	https://www.inaturalist.org/observations/81202672	ZA	Northern Cape	-28.1882	17.1787	5	5	2021	Gigi Laidler	Gigi Laidler	GBIF
1873	3301972518	https://www.inaturalist.org/observations/73018010	MG	Mahajanga	-16.7128	47.0605	26	12	2019	rfoquet	Robert Taylor	GBIF
1874	3301951439	https://www.inaturalist.org/observations/82324335	ZA	Northern Cape	-27.2846	22.5347	10	5	2021	tanderson	tanderson	GBIF
1875	3301876945	https://www.inaturalist.org/observations/82246692	ES	Comunidad Valenciana	38.0129	-0.655921	9	9	2017	Kristian Leahy	Kristian Leahy	GBIF
1876	3301871152	https://www.inaturalist.org/observations/81709191	IN	Kerala	10.2851	76.5698	13	1	2018	Renjith Jacob Mathews	Renjith Jacob Mathews	GBIF
1877	3301822731	https://www.inaturalist.org/observations/82220370	ES	Comunidad Valenciana	38.0255	-0.66131	26	7	2020	Kristian Leahy	Kristian Leahy	GBIF
1878	3301786993	https://www.inaturalist.org/observations/80896528	ES	AndalucÃ­a	37.0112	-4.55533	30	5	2021	Susanne Vogel	Susanne Vogel	GBIF
1879	3124910861	https://www.inaturalist.org/observations/80266470	ZA	Northern Cape	-28.0641	16.9789	4	5	2021	Daryl de Beer	Brian Gooding	GBIF
1880	3124902248	https://www.inaturalist.org/observations/80521691	ZA	Northern Cape	-28.0749	16.9621	4	5	2021	Gigi Laidler	Gigi Laidler	GBIF
1881	3124826676	https://www.inaturalist.org/observations/79913023	NA	Kunene	-20.3942	15.4306	14	5	2021	Dave U	Robert Taylor	GBIF
1882	3124675512	https://www.inaturalist.org/observations/80474496	ZW	Masvingo	-21.4391	32.0899	2	5	2021	Alan Manson	Robert Taylor	GBIF
1883	3124559725	https://www.inaturalist.org/observations/79702418	TN	Tozeur	34.3169	7.93954	16	9	2016	Leoksa	Leoksa	GBIF
1884	3124552914	https://www.inaturalist.org/observations/80218012	ES	AndalucÃ­a	37.4199	-5.99946	22	5	2021	VÃ­ctor GonzÃ¡lez GarcÃ­a	G. VIGO	GBIF
1885	3124520288	https://www.inaturalist.org/observations/80097746	ZA	Gauteng	-25.5753	28.5892	22	5	2021	Richard Gill	Colin Ralston	GBIF
1886	3124497606	https://www.inaturalist.org/observations/79836789	ES	AndalucÃ­a	37.0131	-4.5721	22	5	2021	Susanne Vogel	Susanne Vogel	GBIF
1887	3118476652	https://www.inaturalist.org/observations/79506920	ZA	Western Cape	-34.307	21.0226	1	5	2021	Adam Welz	Robert Taylor	GBIF
1888	3118392869	https://www.inaturalist.org/observations/78848737	AE	Fujayrah	25.5479	56.1455	30	4	2021	Angela Manthorpe	Angela Manthorpe	GBIF
1889	3118293447	https://www.inaturalist.org/observations/74637521	NA	Erongo	-21.2186	14.8679	31	12	2013	Martin Weigand	Martin Weigand	GBIF
1890	3118256797	https://www.inaturalist.org/observations/78812116	NA	Kunene	-19.9009	13.8272	13	5	2021	Peter Erb	Peter Erb	GBIF
1891	3118193633	https://www.inaturalist.org/observations/79512004	NA	Erongo	-21.219	14.8681	26	12	2018	Martin Weigand	Martin Weigand	GBIF
1892	3117855854	https://www.inaturalist.org/observations/78878683	ZA	KwaZulu-Natal	-28.0867	32.0249	9	5	2021	magdastlucia	sharon stanton	GBIF
1893	3117827419	https://www.inaturalist.org/observations/69557541	BJ	Atakora	10.8823	1.48711	15	9	2020	ONG OeBenin	Robert Taylor	GBIF
1894	3117817911	https://www.inaturalist.org/observations/78878685	ZA	KwaZulu-Natal	-28.0867	32.0249	9	5	2021	magdastlucia	sharon stanton	GBIF
1895	3117817295	https://www.inaturalist.org/observations/79177071	AE	Ras Al Khaymah	25.352	56.0886	7	5	2021	Angela Manthorpe	Angela Manthorpe	GBIF
1896	3117784112	https://www.inaturalist.org/observations/79047285	ES	AndalucÃ­a	37.0094	-4.56363	16	5	2021	Susanne Vogel	Susanne Vogel	GBIF
1897	3117767870	https://www.inaturalist.org/observations/78878680	ZA	KwaZulu-Natal	-28.0874	32.0239	9	5	2021	magdastlucia	sharon stanton	GBIF
1898	3113666572	https://www.inaturalist.org/observations/78365625	ZA	Western Cape	-32.1402	19.2984	20	3	2021	peterswart	sharon stanton	GBIF
1899	3113475903	https://www.inaturalist.org/observations/77897080	NA	!Karas	-27.8463	17.5404	5	5	2021	holger_heye	holger_heye	GBIF
1900	3113451399	https://www.inaturalist.org/observations/62715756	IN	Karnataka	12.2753	76.6701	21	9	2017	shivaprakash	shivaprakash	GBIF
1901	3113416288	https://www.inaturalist.org/observations/78173751	ZA	Limpopo	-23.8533	31.5741	26	8	2010	Ken Harris EntSocVic	Ken Harris EntSocVic	GBIF
1902	3112906410	https://www.inaturalist.org/observations/76514747	ZA	Eastern Cape	-32.7072	28.3458	2	5	2021	Gareth Yearsley	Gareth Yearsley	GBIF
1903	3112761530	https://www.inaturalist.org/observations/76610088	ZA	Western Cape	-34.076	18.8897	1	5	2021	Maritza Van Rensburg	Maritza Van Rensburg	GBIF
1904	3112745023	https://www.inaturalist.org/observations/77017420	ES	Comunidad Valenciana	39.2355	-0.580715	8	6	2020	Josep	Josep	GBIF
1905	3112668925	https://www.inaturalist.org/observations/76999916	ZA	Western Cape	-34.054	22.2298	3	5	2021	Tersia	Brian Gooding	GBIF
1906	3112664375	https://www.inaturalist.org/observations/59562396	IN	Maharashtra	18.1937	74.0844	12	9	2020	swanand kesari	arajush_payra	GBIF
1907	3112618933	https://www.inaturalist.org/observations/76977042	SN	ThiÃ¨s	15.4592	-16.724	23	4	2021	Lucy Keith-Diagne	Robert Taylor	GBIF
1908	3112609424	https://www.inaturalist.org/observations/77347847	ZA	Western Cape	-33.998	22.8254	3	5	2021	hirons	hirons	GBIF
1909	3112498625	https://www.inaturalist.org/observations/77494316	TZ	Arusha	-3.01064	35.3023	27	4	2021	Elliot Kinsey	Brian Gooding	GBIF
1910	3112421812	https://www.inaturalist.org/observations/76932198	ZA	Western Cape	-34.066	18.8698	3	5	2021	Vuyokazi Rubushe	sharon stanton	GBIF
1911	3112405480	https://www.inaturalist.org/observations/76598303	ZA	KwaZulu-Natal	-29.8269	30.7786	2	5	2021	Erwin Sieben	Erwin Sieben	GBIF
1912	3112380913	https://www.inaturalist.org/observations/76080593	ZA	Western Cape	-33.887	18.5513	1	5	2021	kelvin666	sharon stanton	GBIF
1913	3112364303	http://www.inaturalist.org/observations/4393107	IN	Maharashtra	18.5704	73.7021	2	10	2016	Virag Rokde	Amila P Sumanapala	GBIF
1914	3109398352	https://www.inaturalist.org/observations/75531300	ZA	Limpopo	-22.4231	31.2472	13	6	2016	BenoÃ®t Segerer	BenoÃ®t Segerer	GBIF
1915	3109208246	https://www.inaturalist.org/observations/75445369	KE	Kajiado	-2.96898	37.6544	23	4	2021	nadia_r_desouza	Brian Gooding	GBIF
1916	3109119558	https://www.inaturalist.org/observations/75659809	ES	Comunidad Valenciana	39.3635	-0.328088	15	8	2020	joseproma	joseproma	GBIF
1917	3109030277	https://www.inaturalist.org/observations/75440708	NA	!Karas	-27.3309	18.5687	21	10	2019	Martin Weigand	Martin Weigand	GBIF
1918	3109006239	https://www.inaturalist.org/observations/75413797	NA	Hardap	-24.6192	15.9911	24	3	2006	Martin Weigand	Martin Weigand	GBIF
1919	3097396660	https://www.inaturalist.org/observations/74863958	ZA	Western Cape	-33.2179	19.6979	21	4	2021	Daryl de Beer	Daryl de Beer	GBIF
1920	3097287783	https://www.inaturalist.org/observations/74231010	IN	Gujarat	21.1595	70.5646	16	4	2021	priyank kapdi	priyank kapdi	GBIF
1921	3097198481	https://www.inaturalist.org/observations/74707757	NA	Khomas	-22.4872	17.4649	8	1	2014	Martin Weigand	katharinareddig	GBIF
1922	3097077563	https://www.inaturalist.org/observations/73525810	ZA	Free State	-27.6607	27.6408	29	3	2008	Dewald du Plessis	Dewald du Plessis	GBIF
1923	3097050563	https://www.inaturalist.org/observations/73525811	ZA	Free State	-27.6224	27.6604	21	11	2009	Dewald du Plessis	Dewald du Plessis	GBIF
1924	3090827911	https://www.inaturalist.org/observations/71303207	ZA	Western Cape	-34.0782	20.4513	6	3	2021	sharon stanton	sharon stanton	GBIF
1925	3090804516	https://www.inaturalist.org/observations/25430620	ZA	Western Cape	-33.9099	19.8827	18	5	2019	sharon stanton	sharon stanton	GBIF
1926	3090765930	https://www.inaturalist.org/observations/69981872	ZA	Western Cape	-33.7677	20.1157	5	2	2021	sharon stanton	sharon stanton	GBIF
1927	3090752643	https://www.inaturalist.org/observations/73831179	ZW	Masvingo	-21.8833	31.4167	5	4	2021	Michael Pelham	Robert Taylor	GBIF
1928	3090734386	https://www.inaturalist.org/observations/12415536	ZA	Western Cape	-33.8892	18.6295	13	5	2018	sharon stanton	sharon stanton	GBIF
1929	3090734384	https://www.inaturalist.org/observations/12322601	ZA	Limpopo	-24.0636	28.3377	2	12	2017	sharon stanton	sharon stanton	GBIF
1930	3090712572	https://www.inaturalist.org/observations/73736435	NA	Erongo	-22.6582	14.5297	12	4	2021	Martin Weigand	Martin Weigand	GBIF
1931	3090707925	https://www.inaturalist.org/observations/69981502	ZA	Western Cape	-33.7231	20.2791	4	2	2021	sharon stanton	sharon stanton	GBIF
1932	3090664992	https://www.inaturalist.org/observations/74031040	SZ	Lubombo	-26.1564	31.9824	15	4	2021	Phil White	Colin Ralston	GBIF
1933	3090623371	https://www.inaturalist.org/observations/11128364	ZA	KwaZulu-Natal	-27.6358	32.2092	1	1	2015	sharon stanton	sharon stanton	GBIF
1934	3090622183	https://www.inaturalist.org/observations/73484153	ZA	Eastern Cape	-32.673	28.3902	10	4	2021	Gareth Yearsley	Gareth Yearsley	GBIF
1935	3090586694	https://www.inaturalist.org/observations/41572354	ET	Afar	8.99174	40.1632	23	1	2013	Paddy Kemner	Paddy Kemner	GBIF
1936	3090553918	https://www.inaturalist.org/observations/70610716	ZW	Harare	-17.8423	31.0867	3	3	2021	Jonathan Whitaker	Robert Taylor	GBIF
1937	3079910731	https://www.inaturalist.org/observations/73000283	NA	Otjozondjupa	-20.3798	17.4631	25	4	2019	Martin Weigand	Robert Taylor	GBIF
1938	3079910689	https://www.inaturalist.org/observations/72974040	SZ	Lubombo	-26.1564	31.9824	4	4	2021	Phil White	Colin Ralston	GBIF
1939	3079840897	https://www.inaturalist.org/observations/73087516	NA	Khomas	-23.2887	16.1114	19	5	2019	Martin Weigand	Colin Ralston	GBIF
1940	3079838821	https://www.inaturalist.org/observations/73032242	NA	Khomas	-23.2892	16.1118	19	5	2019	Martin Weigand	Robert Taylor	GBIF
1941	3079811897	https://www.inaturalist.org/observations/73122693	ES	AndalucÃ­a	37.2495	-1.88281	5	4	2021	Elios Garcia	Elios Garcia	GBIF
1942	3079787557	https://www.inaturalist.org/observations/72888521	SZ	Lubombo	-26.989	31.9454	4	4	2021	Kim Roques	Robert Taylor	GBIF
1943	3079740010	https://www.inaturalist.org/observations/73198367	ES	AndalucÃ­a	37.3859	-5.96071	7	4	2021	David AragonÃ©s Borrego	David AragonÃ©s Borrego	GBIF
1944	3079635787	https://www.inaturalist.org/observations/47819526	DZ	Tamanghasset	22.547	5.67567	28	9	2019	Karim Haddad	Artyom Matrokov	GBIF
1945	3079549780	https://www.inaturalist.org/observations/47819511	DZ	Tamanghasset	22.5496	5.67665	28	9	2019	Karim Haddad	Artyom Matrokov	GBIF
1946	3079532683	https://www.inaturalist.org/observations/34973970	ZA	KwaZulu-Natal	-29.7154	30.7897	27	10	2019	suncana	Colin Ralston	GBIF
1947	3070643738	https://www.inaturalist.org/observations/72154360	SZ	Lubombo	-26.1564	31.9824	27	3	2021	Phil White	Robert Taylor	GBIF
1948	3070579943	https://www.inaturalist.org/observations/72599378	MA	Oriental	34.682	-1.90016	1	4	2021	Khadija El bouchikhi	Robert Taylor	GBIF
1949	3070484821	https://www.inaturalist.org/observations/39965189	ZA	Eastern Cape	-33.9446	25.4744	14	3	2020	Abdul-lateef Ismail	Robert Taylor	GBIF
1950	3070432603	https://www.inaturalist.org/observations/72096589	ZA	Limpopo	-24.9204	27.6406	25	3	2021	Elaine Bester	Elaine Bester	GBIF
1951	3070430983	https://www.inaturalist.org/observations/72251419	SZ	Lubombo	-26.1564	31.9824	28	3	2021	Phil White	Colin Ralston	GBIF
1952	3070367594	https://www.inaturalist.org/observations/72137463	ZM	Lusaka	-15.5379	28.3351	14	3	2021	nicovr	Robert Taylor	GBIF
1953	3070359535	https://www.inaturalist.org/observations/72137458	ZM	Lusaka	-15.5379	28.3351	14	3	2021	nicovr	nicovr	GBIF
1954	3068068728	https://www.inaturalist.org/observations/71596570	ZA	Western Cape	-33.8631	18.6115	18	3	2021	deonfriis	deonfriis	GBIF
1955	3067943434	https://www.inaturalist.org/observations/13906444	ZA	North West	-25.8255	27.4795	26	11	2006	Henry de Lange	Henry de Lange	GBIF
1956	3067801714	https://www.inaturalist.org/observations/71535534	ZA	KwaZulu-Natal	-30.3	30.7495	18	3	2021	Peter Vos	Peter Vos	GBIF
1957	3067780703	https://www.inaturalist.org/observations/34686717	ZA	Limpopo	-22.6925	31.0165	2	11	2015	Will Sweet	Robert Taylor	GBIF
1958	3067741594	https://www.inaturalist.org/observations/71619397	NA	Erongo	-22.3192	15.2089	20	3	2021	Martin Weigand	Martin Weigand	GBIF
1959	3067714927	https://www.inaturalist.org/observations/71943031	NA	Hardap	-24.058	17.616	23	12	2019	Martin Weigand	Martin Weigand	GBIF
1960	3067667408	https://www.inaturalist.org/observations/13906211	ZA	North West	-25.8254	27.4797	10	12	2003	Henry de Lange	Shaun Swanepoel	GBIF
1961	3061786776	https://www.inaturalist.org/observations/71463247	ZA	North West	-25.2418	27.09	30	12	2018	hermanvw	hermanvw	GBIF
1962	3061660896	https://www.inaturalist.org/observations/71217413	ZA	Limpopo	-24.7856	28.492	28	2	2021	Sarie T	Sarie T	GBIF
1963	3061632636	https://www.inaturalist.org/observations/71433355	NA	Kunene	-19.2579	13.8771	5	8	2013	vanilendil	vanilendil	GBIF
1964	3061608754	https://www.inaturalist.org/observations/71238938	NA	Hardap	-24.4303	18.1005	11	3	2021	Jacob Henry	Jacob Henry	GBIF
1965	3061598165	https://www.inaturalist.org/observations/71339672	ZA	Limpopo	-24.7681	27.7069	1	7	2017	hermanvw	Colin Ralston	GBIF
1966	3059155759	https://www.inaturalist.org/observations/70591916	ZM	Lusaka	-15.5092	28.6506	14	2	2021	nicovr	nicovr	GBIF
1967	3059150902	https://www.inaturalist.org/observations/70931355	SZ	Lubombo	-26.1564	31.9824	10	3	2021	Phil White	Colin Ralston	GBIF
1968	3059094001	https://www.inaturalist.org/observations/70868543	IN	Maharashtra	20.9689	75.538	9	3	2021	Aditya Bari	Kevin S. Zebua	GBIF
1969	3059077787	https://www.inaturalist.org/observations/70593023	ZM	Lusaka	-15.4965	28.4534	20	2	2021	nicovr	nicovr	GBIF
1970	3059062685	https://www.inaturalist.org/observations/70477104	ZM	Lusaka	-15.7057	29.3785	2	8	2016	Guenther Eichhorn	Colin Ralston	GBIF
1971	3059062627	https://www.inaturalist.org/observations/70451463	UG	Bushenyi	-0.383578	29.876	8	8	2009	Giff Beaton	Giff Beaton	GBIF
1972	3058955084	https://www.inaturalist.org/observations/70738905	NA	Hardap	-24.5024	16.1141	25	2	2021	Martin Weigand	Martin Weigand	GBIF
1973	3058949784	https://www.inaturalist.org/observations/70871523	ZA	Western Cape	-33.8826	18.6001	9	3	2021	Timothy Whitehead	Colin Ralston	GBIF
1974	3058947464	https://www.inaturalist.org/observations/70803238	ZW	Masvingo	-20.6739	31.9937	6	3	2021	GLENN STOCKIL	Robert Taylor	GBIF
1975	3058941386	https://www.inaturalist.org/observations/70499074	NA	Erongo	-21.5131	15.5792	28	2	2021	Nick Helme	Nick Helme	GBIF
1976	3058848727	https://www.inaturalist.org/observations/70871522	ZA	Western Cape	-33.8816	18.6036	9	3	2021	Timothy Whitehead	Colin Ralston	GBIF
1977	3058847910	https://www.inaturalist.org/observations/70873109	AE	Fujayrah	25.1865	56.237	22	2	2021	Altaf Habib	Altaf Habib	GBIF
1978	3058711027	https://www.inaturalist.org/observations/70268605	MA	Marrakech - Tensift - Al Haouz	31.432	-9.71205	21	8	2020	ilafrance	C. and N. Percsy	GBIF
1979	3047434770	ICO:ornitho.cat:6828300	ES	Catalonia	41.228	0.728	1	9	2020			GBIF
1980	3047421395	ICO:ornitho.cat:6642793	ES	Catalonia	42.061	0.952	4	8	2020			GBIF
1981	3047415796	ICO:ornitho.cat:6673479	ES	Catalonia	42.016	1.557	14	8	2020			GBIF
1982	3047415570	ICO:ornitho.cat:6652076	ES	Catalonia	42.086	2.318	9	8	2020			GBIF
1983	3047411619	ICO:ornitho.cat:6671725	ES	Catalonia	41.513	1.7	19	8	2020			GBIF
1984	3047408747	ICO:ornitho.cat:6689849	ES	Catalonia	42.023	2.258	28	8	2020			GBIF
1985	3047402875	ICO:ornitho.cat:6679375	ES	Catalonia	42.077	2.33	23	8	2020			GBIF
1986	3047395431	ICO:ornitho.cat:6642812	ES	Catalonia	40.585	0.561	4	8	2020			GBIF
1987	3047375074	ICO:ornitho.cat:6532929	ES	Catalonia	40.701	0.521	6	6	2020			GBIF
1988	3047251349	ICO:ornitho.cat:4946559	ES	Catalonia	41.31	0.797	7	8	2018			GBIF
1989	3047115793	ICO:ornitho.cat:6828339	ES	Catalonia	41.237	0.727	1	9	2020			GBIF
1990	3047098366	ICO:ornitho.cat:6640532	ES	Catalonia	41.97	2.427	3	8	2020			GBIF
1991	3047087445	ICO:ornitho.cat:6652280	ES	Catalonia	42.123	0.926	9	8	2020			GBIF
1992	3047084510	ICO:ornitho.cat:6647289	ES	Catalonia	42.086	2.354	6	8	2020			GBIF
1993	3047078775	ICO:ornitho.cat:6681057	ES	Catalonia	41.32	1.358	22	8	2020			GBIF
1994	3047063347	ICO:ornitho.cat:6564884	ES	Catalonia	40.624	0.299	20	6	2020			GBIF
1995	3046884120	ICO:ornitho.cat:5736635	ES	Catalonia	40.894	0.288	13	8	2019			GBIF
1996	3044840095	https://www.inaturalist.org/observations/70096526	ZA	Western Cape	-33.8789	18.6008	24	2	2021	HendrÃ©	Robert Taylor	GBIF
1997	3044824258	https://www.inaturalist.org/observations/70160345	NA	Khomas	-23.7682	16.2937	27	11	2017	Andrew Thompson	Andrew Thompson	GBIF
1998	3044823945	https://www.inaturalist.org/observations/69978166	ZW	Harare	-17.7164	31.1424	21	2	2021	Doug Macdonald	Doug Macdonald	GBIF
1999	3044760477	https://www.inaturalist.org/observations/39979509	OM	Ad Dakhliyah	22.9357	57.5294	23	2	2020	Joey Bom	Joey Bom	GBIF
[truncated: 1,666 more rows]
