# Supplementary material for: Climate change as a driver of insect invasions: Dispersal patterns of a dragonfly species colonizing a new region
Source: PLoS One. 2023 Sep 14;18(9):e0291270. doi: 10.1371/journal.pone.0291270 (PMC10501572; doi:10.1371/journal.pone.0291270)
Supplement: S2 Table — (XLSX) [file pone.0291270.s008.xlsx]

## Sheet: Kirbyi
OBJECTID	Longitude	Latitude	bio2	bio3	bio5	bio14	bio16
1	16.9625	-28.0708	13.025	61.1502	31.5	1	15
2	16.9792	-28.0625	12.9667	60.8764	31.6	1	14
3	16.8208	-25.8875	14.9583	54.9939	29.2	1	111
4	16.1792	-24.8708	14.2083	59.9508	26.3	1	104
5	15.3542	-24.7208	15.725	68.9693	30.7	0	29
6	15.8125	-24.6792	15.0583	65.471	31	1	48
7	15.9875	-24.6208	14.475	62.9348	29.9	1	64
8	16.3042	-24.5292	14.1	60	27.4	1	110
9	15.7875	-24.5208	15.8583	66.9128	31.3	1	51
10	16.1125	-24.5042	13.5	61.086	28	1	84
11	15.8042	-24.4875	15.4833	66.4521	30.9	1	53
12	16.3375	-24.4792	14.4833	60.3472	27.4	1	119
13	16.1708	-24.4458	14.85	61.875	28.8	1	93
14	16.3292	-24.4125	14.575	60.9833	27.6	1	123
15	16.2375	-24.2708	13.1917	59.4219	25.2	0	136
16	16.2292	-24.2625	13.225	59.5721	24.9	0	140
17	16.0042	-23.8958	15.4583	67.2101	29.8	0	96
18	16.2958	-23.7708	15.3083	61.4792	26.4	0	160
19	16.1292	-23.6542	14.975	66.5556	29.3	0	119
20	16.5292	-23.6125	15.1417	60.8099	27.1	0	177
21	15.7708	-23.3042	14.7833	69.7327	31.5	0	80
22	15.7542	-23.2958	14.8417	69.6792	31.5	0	80
23	15.7625	-23.2958	14.825	69.6009	31.5	0	81
24	16.1125	-23.2875	15.1583	67.0723	30.3	0	133
25	15.8458	-23.0875	15.2667	68.4604	31.7	0	103
26	15.9125	-23.0708	15.15	67.9372	31.5	0	111
27	14.8208	-22.6708	12.8333	70.9024	28.8	0	19
28	14.5292	-22.6542	9.9	65.5629	25.2	0	13
29	17.1042	-22.5625	15	58.5938	31.4	0	246
30	17.1042	-22.5542	15.0167	58.6589	31.2	0	247
31	16.9458	-22.5375	15.4167	58.8422	31.4	0	239
32	17.0042	-22.5292	15.5833	59.4784	31.8	0	231
33	17.0542	-22.3792	16.0333	59.8259	32.4	0	231
34	15.1792	-22.3458	13.6167	70.189	30.6	0	59
35	15.2125	-22.3208	13.575	69.9742	30.7	0	62
36	17.0625	-22.3042	16.1333	59.9752	32.6	0	235
37	17.0708	-22.2958	15.9333	59.8997	32.3	0	241
38	16.8958	-22.2708	15.8	59.6226	32.6	0	219
39	16.9042	-22.2708	15.8167	59.6855	32.7	0	216
40	15.8458	-22.1125	15.4333	65.3955	32.5	0	157
41	15.9792	-21.8458	16.2167	64.3519	33.4	0	182
42	15.5125	-21.7875	15.4167	66.4511	32.6	0	139
43	15.6292	-21.7875	15.0583	65.471	32.8	0	144
44	15.5792	-21.5125	15.3917	66.3434	32.1	0	175
45	15.8042	-21.4958	15.8917	64.3387	32.4	0	194
46	15.8792	-21.4708	16.0833	63.3202	32.5	0	202
47	15.8708	-21.4458	16.35	63.6187	32.9	0	195
48	15.9458	-21.4125	16.65	63.5496	32.9	0	206
49	14.8708	-21.2208	15.4167	68.8244	33	0	104
50	14.6792	-21.0958	13.25	65.9204	31.5	0	82
51	14.4708	-21.0875	11.875	65.6077	28.5	0	102
52	16.6208	-20.8208	16.475	61.7041	30.6	0	288
53	15.4292	-20.3958	15.9167	64.966	33.5	0	178
54	15.7208	-20.1208	15.6917	63.7873	31.7	0	250
55	14.7625	-19.9708	13.725	64.1355	31.9	0	155
56	15.1208	-19.9458	15.925	63.9558	32.7	0	197
57	13.8292	-19.9042	13.125	69.0789	30	0	96
58	13.9375	-19.8875	13.1083	68.2726	29.9	0	114
59	14.5792	-19.6792	13.95	63.9908	30.5	0	195
60	15.7208	-19.6792	16.525	61.2037	33.6	0	249
61	14.3708	-19.3292	13.2167	62.0501	31.1	0	179
62	13.8792	-19.2542	11.05	60.7143	30.7	0	114
63	16.4708	-19.0375	16.5583	59.7774	34.9	0	292
64	14.8625	-18.9708	15.4833	59.7812	33.1	0	229
65	17.1208	-18.8125	15.7833	58.4568	33.9	0	319
66	16.9375	-18.8042	16.1583	59.188	34.3	0	311
67	17.0875	-18.7542	15.6833	58.3024	33.9	0	316
68	14.2125	-17.4042	11.7333	58.0858	32.3	0	236
69	14.2208	-17.4042	11.7333	58.0858	32.3	0	236
70	21.0208	-34.3042	10.975	54.3317	27.6	23	126
71	18.8875	-34.0792	10.3167	52.1044	27.2	19	332
72	18.8958	-34.0792	10.375	52.1357	27.2	20	337
73	20.4542	-34.0792	11.8583	51.7831	30.3	18	123
74	18.8125	-34.0708	10.1917	51.2144	27.6	18	314
75	18.8375	-34.0708	10.25	51.5075	27.4	19	328
76	18.8958	-34.0708	10.4083	52.0417	27.2	20	338
77	18.8292	-34.0625	10.4083	51.7828	27.5	19	332
78	18.8708	-34.0625	10.4667	52.073	27.2	21	343
79	22.2292	-34.0542	9.975	60.0904	25.8	33	127
80	23.0208	-34.0292	9.65	54.2135	25.9	48	207
81	22.5458	-33.9958	9.68333	58.6869	25.2	38	189
82	22.8292	-33.9958	9.825	56.4655	25.8	44	188
83	18.4292	-33.9875	8.26667	51.3458	24.8	18	281
84	18.7292	-33.9875	10.8833	52.3237	27.9	16	308
85	25.5208	-33.9875	9.74167	55.0377	25.4	40	173
86	22.7208	-33.9792	9.84167	56.5613	25.9	41	180
87	19.8208	-33.9458	11.8083	51.7909	29.1	19	183
88	22.4625	-33.9458	10.3417	59.0952	25.5	35	199
89	25.4708	-33.9458	10.3917	55.2748	26.1	38	167
90	18.4792	-33.9375	9.43333	52.9963	26.9	14	276
91	18.5042	-33.9375	9.69167	53.2509	27.1	14	276
92	18.6208	-33.9375	10.8583	53.4893	27.9	15	293
93	22.4625	-33.9375	10.3333	58.7121	25.2	34	192
94	18.8875	-33.9292	11.1167	51.7054	28.3	21	347
95	18.6792	-33.9125	11.1583	53.1349	28.4	16	299
96	19.8792	-33.9125	12.2667	52.1986	30	18	170
97	18.6458	-33.8958	10.8667	52.7508	28.2	16	296
98	18.5542	-33.8875	10.1833	53.0382	27.5	14	276
99	18.6292	-33.8875	10.7	52.7094	28	16	294
100	18.5125	-33.8792	9.40833	52.5605	26.6	13	273
101	18.5958	-33.8792	10.65	53.5176	27.4	18	304
102	18.6042	-33.8792	10.675	53.1095	27.6	17	304
103	18.7125	-33.8792	11.5	53.2407	28.6	17	314
104	21.6375	-33.8792	12.175	54.5964	29.2	22	93
105	18.5208	-33.8708	9.54167	52.4267	26.8	13	270
106	18.6375	-33.8708	10.75	52.6961	27.9	16	298
107	18.5542	-33.8625	10.0583	52.6614	27.4	15	277
108	18.6125	-33.8625	10.5583	52.7917	27.5	17	300
109	25.6291	-33.8542	10.1583	55.2083	26.8	33	151
110	18.6542	-33.8125	10.9583	52.4322	28.2	16	297
111	19.8958	-33.8042	12.5167	51.7218	30.3	18	164
112	20.1125	-33.7708	11.8583	50.461	29.2	16	129
113	20.2792	-33.7208	13.1917	52.3479	30.2	16	110
114	25.8208	-33.6958	10.3333	56.4663	26.8	33	144
115	21.8958	-33.6625	13.875	55.2789	30.2	20	87
116	22.2042	-33.6042	14.125	54.1188	30.8	22	91
117	21.5708	-33.5875	12.8833	55.057	28.5	20	86
118	21.7292	-33.5542	14.075	55.8532	30.6	17	79
119	21.6708	-33.5458	13.8	55.8704	30.3	16	78
120	21.6875	-33.5125	13.575	55.8642	30	16	77
121	21.8792	-33.4958	13.5417	55.4986	29	18	84
122	18.6708	-33.4792	11.975	53.2222	29.9	13	243
123	22.0208	-33.4792	13.4	55.144	28.9	18	84
124	22.0292	-33.4792	13.3583	54.7473	29	18	84
125	25.7541	-33.4208	12.2833	57.1318	28.7	23	126
126	25.7791	-33.4042	11.9667	57.5321	28.1	24	132
127	20.7875	-33.3625	14.65	53.0797	30.9	15	72
128	22.5458	-33.3542	13.6167	53.1901	28.7	18	100
129	24.3375	-33.3292	13.5333	52.4548	31	22	130
130	26.5208	-33.3125	11.825	60.641	26.7	28	231
131	21.7958	-33.2875	13.4583	53.4061	29.4	13	72
132	19.6958	-33.2208	13.6083	51.7427	29.5	10	115
133	23.9041	-33.1708	13	52.2088	29.5	16	125
134	24.6708	-32.9958	15.2667	53.9458	32.7	12	111
135	21.9958	-32.9375	16.2917	53.4153	33.4	9	67
136	28.0125	-32.8292	9.13333	57.4423	26.2	31	312
137	28.0958	-32.7208	9.36667	58.1781	26.1	28	321
138	28.3208	-32.7125	8.34167	57.1347	25.4	31	321
139	28.3208	-32.7042	8.45833	57.5397	25.5	31	323
140	28.3458	-32.7042	8.075	56.8662	25.4	31	317
141	20.3708	-32.6958	15.9917	52.7778	33.4	5	56
142	28.3291	-32.6958	8.475	57.2635	25.7	32	323
143	28.3375	-32.6958	8.375	57.363	25.6	32	320
144	28.3541	-32.6875	8.33333	57.0776	25.5	31	323
145	28.3791	-32.6875	8.16667	56.713	25.6	32	316
146	28.3708	-32.6792	8.39167	57.0862	25.6	32	320
147	28.3791	-32.6792	8.35	56.8027	25.7	33	317
148	28.3875	-32.6708	8.35	56.8027	25.7	32	320
149	22.4042	-32.4875	16.0583	54.435	33.3	8	78
150	23.8208	-32.4708	15.45	54.9822	31.2	10	110
151	22.5625	-32.3458	15.3417	54.9881	32.1	9	89
152	22.5042	-32.3292	14.4167	53.995	30.6	9	90
153	25.4541	-32.2625	14.7833	55.7862	26.9	15	186
154	19.2958	-32.1375	15.0833	53.869	33.8	5	110
155	25.5125	-32.1375	16.2	55.2901	30.6	14	164
156	19.0792	-32.0708	15.0583	54.7576	33.2	5	120
157	18.7292	-31.6042	16.2	59.5588	34	3	103
158	19.1458	-31.3958	15.7917	55.9988	31.9	6	120
159	19.1208	-31.3208	15.325	55.7273	31.8	6	117
160	25.6458	-30.7458	15.875	50.0789	31.4	10	198
161	22.1292	-30.6625	17.3417	51.7662	33.9	6	101
162	22.4458	-30.6125	16.1333	49.9484	32.2	5	112
163	30.7375	-30.3042	8.31667	51.9792	27.4	25	365
164	30.7458	-30.3042	8.25	51.8868	27.5	24	359
165	30.7458	-30.2958	8.31667	51.6563	27.5	24	361
166	30.7375	-30.2875	8.46667	52.2634	27.6	25	364
167	30.7375	-30.2792	8.55	52.454	27.5	25	367
168	30.7458	-30.2792	8.45833	52.2119	27.6	25	362
169	30.8875	-30.0458	8.48333	50.7984	27.7	23	361
170	30.9375	-29.9125	9.21667	52.0716	27.9	22	373
171	30.9875	-29.8625	9.125	52.1429	28.1	23	387
173	30.8875	-29.8375	9.725	53.4341	27.4	20	381
174	30.7791	-29.8292	10.4083	54.2101	27.1	19	379
175	30.9291	-29.8208	9.45	53.0899	27.7	21	379
176	30.8458	-29.7708	10.3	54.2105	27.1	19	383
177	30.7875	-29.7125	10.5417	54.62	27.3	18	367
178	30.6125	-29.5792	11.5167	53.3179	27.5	14	354
179	30.2791	-29.3958	12.6667	57.3152	25.4	10	385
180	21.1875	-29.1125	17.1083	51.8434	35.5	3	101
181	23.7708	-29.0542	17.375	51.1029	35.1	4	187
182	26.1958	-29.0458	16.9333	52.2634	30.5	8	248
183	31.5875	-29.0292	11.4167	57.6599	29.6	36	399
184	23.4125	-28.9125	17.3	52.4242	32.9	4	189
185	30.1708	-28.7875	13.65	54.3825	29.3	6	317
186	18.8792	-28.7625	15.6667	53.8373	34.9	2	57
187	29.6958	-28.7458	14.325	54.6756	28.9	7	369
188	30.0625	-28.7125	13.35	53.8306	29.2	7	325
189	29.5041	-28.7042	13.9833	55.0525	28.2	8	383
190	17.4958	-28.6958	14.7167	56.1705	36.8	2	23
191	20.3125	-28.6042	17.1333	53.5417	36.3	2	83
192	20.3375	-28.5958	16.8917	53.286	36.1	2	84
193	20.2708	-28.5875	17.2333	53.354	36.5	2	86
194	22.4875	-28.5625	16.65	52.1944	33.3	5	164
195	21.5208	-28.3875	16.9583	52.5026	35.6	3	118
196	21.6042	-28.3792	17.1583	52.6329	35.9	4	122
197	21.1875	-28.3708	17.55	53.1818	36.2	3	114
198	32.3625	-28.3292	9.23333	55.2894	29.5	53	426
199	31.9208	-28.3125	10.9417	58.5116	29.7	33	379
200	17.2875	-28.3042	12.9083	55.8802	31.8	2	37
201	17.1792	-28.1875	12.7417	57.6546	32.9	1	17
202	32.0458	-28.1458	10.4083	58.4738	29	31	374
203	32.0208	-28.0875	10.3583	59.5307	28.4	28	369
204	31.2125	-28.0125	12.2	61	27.8	15	351
205	31.2125	-27.9958	12.3417	60.7964	28.1	15	350
206	22.8625	-27.9125	16.7417	52.3177	33.2	4	192
207	17.5375	-27.8458	14.575	56.7121	35.3	1	26
208	32.2375	-27.7875	10.4	56.8306	29.7	22	333
209	17.5792	-27.7708	13.5333	55.0135	34.4	1	28
210	32.2791	-27.6875	11.2083	56.3233	30.8	19	311
211	17.7792	-27.6625	14.7583	56.3295	32.9	1	53
212	27.6375	-27.6625	16.2333	54.8423	28.1	7	303
213	32.2125	-27.6375	11.4833	56.8482	30.7	17	305
214	27.6625	-27.6208	16.3	55.0676	28.1	7	300
215	32.0791	-27.5792	10.4667	59.1337	28.1	18	332
216	32.0875	-27.5625	10.425	59.9138	27.6	18	349
217	17.2125	-27.5292	13.075	54.2531	29.3	2	61
218	17.8125	-27.5208	15.2167	55.9436	33.3	1	59
219	31.2541	-27.4792	12.4167	60.866	28.6	11	334
220	18.5708	-27.3292	15.7417	54.6586	31.6	1	115
221	22.4708	-27.3208	15.9	51.9608	32.7	3	192
222	22.5375	-27.2875	15.6833	51.9316	32.2	3	199
223	22.4375	-27.2125	16.9917	53.099	34.3	3	180
224	18.7542	-27.1542	15.175	53.4331	30.7	1	135
225	31.9458	-26.9875	13.125	59.3891	31.8	9	289
226	32.2875	-26.8792	12.475	59.1232	32.6	8	277
227	17.8042	-26.8125	15.8583	55.6433	35.5	1	64
228	17.7875	-26.8042	15.5333	55.2788	35.3	1	62
229	20.6125	-26.4708	18.0833	52.5678	35.9	2	118
230	28.0125	-26.2875	13.875	53.9883	26.1	4	343
231	26.8541	-26.2792	15.975	57.2581	27.9	5	311
232	28.0541	-26.1708	12.7833	54.1667	25.5	4	372
233	28.0708	-26.1625	12.9083	54.4655	25.7	4	369
234	31.9791	-26.1542	12.5333	60.5475	31.7	9	370
235	27.8458	-26.0875	14.0333	55.2493	26.9	3	343
236	27.9375	-26.0792	13.5	54.878	26.5	3	349
237	28.1958	-26.0792	13.1583	57.46	25.4	3	373
238	27.9791	-26.0625	13.625	54.0675	27.5	3	340
239	27.9375	-26.0542	13.8583	55.2125	27	3	352
240	28.2458	-26.0542	13.6833	57.7356	25.9	4	370
241	27.5458	-25.9875	14.65	55.7034	27.8	4	332
242	27.8541	-25.9625	14.8417	56.2184	28.1	3	341
243	28.1541	-25.9625	13.7	57.0833	26.4	3	364
244	17.9375	-25.9208	15.6667	54.023	34.7	0	112
245	27.3875	-25.8458	13.725	55.7927	27	5	350
246	27.4791	-25.8292	14.1417	55.8959	28.1	5	340
247	27.4625	-25.8208	14.4333	55.9432	28.5	5	335
248	27.4708	-25.8208	14.3833	55.9663	28.5	5	335
249	28.2875	-25.8208	13.5	57.2034	26.6	3	354
250	20.0208	-25.7875	17.9	52.6471	35.2	1	136
251	27.5791	-25.7875	14.1583	55.9618	28.6	5	339
252	27.7708	-25.7875	14.7417	55.4198	29.3	4	317
253	28.2791	-25.7792	13.575	56.3278	27.7	3	359
254	28.2958	-25.7708	13.4833	56.1806	27.6	3	346
255	29.3208	-25.7625	14.2333	59.8039	26.4	4	337
256	28.1541	-25.7542	14.15	56.8273	28.4	3	356
257	27.1875	-25.7375	14.0917	55.9193	27.2	5	358
258	27.2125	-25.7375	14.1667	55.7743	27.6	5	355
259	27.2208	-25.7292	14.275	55.9804	28	6	349
260	27.8458	-25.7208	13.6667	54.6667	28.9	4	311
261	29.4041	-25.7042	14.3583	59.8264	27	4	337
262	27.2708	-25.6958	15.225	56.3889	30	7	342
263	27.9625	-25.6958	13.775	56.9215	27.2	3	351
264	27.9958	-25.6875	13.55	57.173	26.7	3	362
265	29.0125	-25.6208	14.775	59.3373	28.5	4	337
266	29.0291	-25.6125	14.8583	59.1965	28.7	4	336
267	28.5875	-25.5792	14.375	58.6735	27.8	4	338
268	26.1875	-25.5208	15.3	55.4348	30.6	2	291
269	30.9625	-25.4292	13.575	58.0128	30.7	8	363
270	31.4541	-25.4292	13.6917	57.528	31.9	8	314
271	31.7625	-25.3708	13.8167	57.8103	32.4	7	316
272	31.7541	-25.3625	13.925	57.7801	32.5	7	315
273	31.7541	-25.3542	13.95	57.8838	32.5	7	315
274	28.3541	-25.3458	15.2667	57.3935	29.8	5	292
275	29.0375	-25.3375	14.925	59.7	29.6	4	332
276	31.0625	-25.3375	13.2833	59.3006	29.3	11	394
277	31.7875	-25.3375	13.825	57.8452	32.4	6	305
278	27.4458	-25.3042	15.1333	54.4365	30.7	6	307
279	28.6208	-25.3042	14.6333	58.5333	29	4	313
280	27.0958	-25.2792	15.0083	56.4223	29.3	6	353
281	30.7875	-25.2792	12.3917	58.1768	26.3	11	427
282	31.6208	-25.2792	14.25	57.9268	32.2	7	307
283	29.0541	-25.2708	14.6917	59.4804	29.5	4	325
284	27.0791	-25.2458	15.1833	56.0271	29.9	5	338
285	27.0875	-25.2458	15.1583	56.142	29.7	5	345
286	27.1125	-25.2292	15.25	55.8608	30.1	5	329
287	31.2291	-25.1875	13.725	59.4156	30.3	12	336
288	28.1458	-25.1792	15.8083	56.8645	30.3	5	296
289	26.9791	-25.1625	15.1167	55.7811	30.5	5	338
290	27.8041	-25.1625	15.2833	54.976	30.8	6	300
291	27.8041	-25.1458	15.0667	54.7879	30.6	6	297
292	31.5708	-25.0542	13.95	57.6446	31.4	8	313
293	31.1541	-25.0292	13.4	58.2609	30.9	10	337
294	31.6625	-25.0292	13.8	58.2278	31.1	8	319
295	31.5958	-24.9958	13.9083	57.2359	31.5	7	310
296	31.4791	-24.9292	14.1583	58.9931	31.2	9	323
297	31.5208	-24.9292	14.15	58.2305	31.4	8	313
298	27.6375	-24.9208	14.7333	53.1889	30.7	6	301
299	28.3958	-24.8958	15.5917	58.1779	29.4	3	332
300	28.2791	-24.8542	14.6083	56.8418	28.9	3	332
301	28.3541	-24.8042	14.6	57.7075	28.2	3	342
302	26.4625	-24.7958	15.5917	54.9002	32.3	2	284
303	28.4958	-24.7875	15.5833	58.3645	29.4	3	326
304	27.7041	-24.7708	15.45	54.7872	30	6	317
305	28.6541	-24.7042	15.975	58.5165	29.8	3	314
306	28.4041	-24.6958	15.6167	57.8395	29.5	3	322
307	25.9208	-24.6792	15.275	54.946	32.6	1	243
308	30.8125	-24.6792	12.5417	60.5878	26.6	10	501
309	30.8125	-24.6708	12.5583	60.3766	26.7	10	501
310	30.8291	-24.6542	12.0667	59.736	26	11	514
311	28.6958	-24.6458	15.9833	58.547	29.9	3	312
312	28.7041	-24.6458	15.9583	58.6703	29.9	3	312
313	28.6541	-24.6375	15.6833	58.5199	29.6	3	316
314	28.4625	-24.6292	14.5583	57.5428	28.5	3	330
315	28.4125	-24.6208	14.5667	57.8042	28.2	3	338
316	31.4041	-24.5375	13.7833	62.0871	30.7	9	346
317	31.2458	-24.5208	13.3667	61.5975	30.3	9	373
318	30.8125	-24.5125	12.1833	59.4309	29.5	7	404
319	17.8708	-24.4958	15.9167	56.2426	32.9	0	159
320	18.1042	-24.4292	17.05	57.0234	33.4	0	166
321	31.1708	-24.4125	13.3833	61.9599	30.8	7	364
322	31.7791	-24.3958	14.3583	62.9751	31.8	6	282
323	30.9791	-24.3458	13.3083	61.8992	31.2	6	366
324	30.7458	-24.3292	13.775	60.1528	31.9	5	328
325	31.6375	-24.3292	13.65	62.0455	31.1	6	303
326	18.8458	-24.3208	17.9417	58.2522	33.3	0	154
327	28.1041	-24.2792	16.1417	56.8369	29.9	5	314
328	31.8375	-24.2625	14.5583	63.0231	32.3	6	278
329	30.6291	-24.2458	13.8833	60.101	31.3	6	339
330	27.7458	-24.2125	15.025	55.239	29.4	4	310
331	30.8875	-24.2042	13.6667	60.2056	32.1	5	311
332	30.8791	-24.1958	13.65	60.1322	32	5	311
333	30.8875	-24.1958	13.6667	60.2056	32.1	5	310
334	27.7541	-24.1875	14.8167	55.2861	29.1	4	314
335	27.8625	-24.1542	15.9333	55.711	30.8	3	283
336	30.5958	-24.1542	13.9333	59.7997	31.3	5	320
337	17.9375	-24.1042	17.45	58.3612	33.3	0	166
338	31.0625	-24.0958	13.3167	59.716	31.8	4	284
339	28.3375	-24.0625	14.95	57.0611	29.1	4	303
340	31.4041	-24.0625	13.4583	59.8148	32.1	5	265
341	17.6125	-24.0542	17.05	58.1911	32.5	0	160
342	28.3458	-24.0542	14.8583	56.9285	29.2	4	298
343	31.4291	-24.0542	13.5167	60.0741	32.1	5	261
344	28.3458	-24.0458	14.7833	56.859	29.1	4	298
345	31.1291	-24.0375	13.2667	59.2262	32	4	276
346	31.5041	-24.0375	13.525	60.3795	32.1	5	261
347	31.6708	-24.0208	13.9167	60.5073	32.6	5	257
348	31.7458	-24.0042	13.9167	60.7715	32.8	5	272
349	31.1541	-23.8875	13.3	59.6413	31.3	5	291
350	31.5625	-23.8708	14.0917	59.9645	32.8	4	251
351	31.5708	-23.8542	14.0333	59.9715	32.8	4	247
352	31.5791	-23.8542	14	59.8291	32.8	4	245
353	27.9541	-23.8208	14.7667	56.147	30.3	3	265
354	31.3708	-23.7625	13.8333	58.8653	32.6	4	245
355	30.1041	-23.5875	13.7667	60.3801	30	9	368
356	32.7458	-23.5792	13.2333	59.8793	33.7	5	286
357	31.3958	-23.5208	14.0333	58.7169	32.4	4	252
358	31.5291	-23.2958	13.8167	57.8103	32.9	4	255
359	27.5791	-23.2792	16.1	56.2937	33	1	227
360	31.1708	-23.2625	13.8917	58.1241	32.5	4	290
361	18.3875	-23.2375	17.6167	59.1163	32.7	0	173
362	31.5541	-23.2208	13.675	57.2176	33	3	220
363	31.5125	-23.1792	14.3333	57.3333	33.4	3	222
364	31.5041	-23.1708	14.3917	57.5667	33.4	3	222
365	31.4291	-23.1125	14.525	57.185	33.6	4	227
366	31.4375	-23.1125	14.55	57.2835	33.6	4	226
367	27.9958	-23.0792	15.1333	56.4677	32.5	1	218
368	29.6208	-22.9625	11.8667	56.7783	28.5	3	267
369	29.4625	-22.9458	13.0083	58.0729	29.3	2	252
370	29.8708	-22.9458	11.6333	58.459	26.4	11	486
371	29.6125	-22.9125	12.85	58.1448	29.7	3	260
372	30.0625	-22.8792	13.05	60.1382	30	7	407
373	17.2208	-22.8125	15.5833	58.805	30.5	0	235
374	28.2541	-22.6958	14.4333	55.9432	32.1	0	187
375	31.0125	-22.6958	13.2083	60.8679	32.5	3	337
376	31.0208	-22.6875	13.175	60.7143	32.2	4	359
377	28.2458	-22.6542	14.6333	56.0664	32.4	0	177
378	30.3958	-22.6375	12.7083	59.1085	31.2	4	383
379	31.1125	-22.5875	13.7083	59.8617	33.8	3	299
380	17.4625	-22.4875	16.7333	58.7135	31.6	1	250
381	17.4125	-22.4792	16.475	58.422	31.4	1	254
382	30.9791	-22.4458	13.5417	59.9189	33.5	3	288
383	31.0375	-22.4292	13.9417	60.0934	34.1	2	270
384	31.2458	-22.4208	14.85	60.8607	35.3	2	254
385	26.6625	-22.3958	15.025	56.0634	30.3	1	239
386	17.3958	-22.3875	16.6833	58.9517	31	1	268
387	17.1875	-22.3625	15.6417	59.0252	29.4	1	289
388	29.3625	-22.2208	14.5333	54.2289	33.1	1	191
389	29.3541	-22.1958	14.8167	54.2735	33.6	1	189
390	31.4208	-21.8792	14.2417	62.4635	33.5	2	304
391	31.7208	-21.8042	13.65	62.3288	31.9	5	357
392	21.6792	-21.7375	17.2833	58.5876	34.6	0	226
393	32.0875	-21.4375	14.0083	61.4401	33.5	3	305
394	32.1875	-21.3542	14.0417	61.3173	33.3	3	299
395	31.9125	-21.2958	14.325	62.013	33.3	3	310
396	27.4625	-21.0792	14.7333	57.3281	31.8	1	258
397	31.9125	-20.6792	13.8833	59.5851	31.8	5	371
398	31.9958	-20.6708	13.8167	59.8124	31.4	4	372
399	32.0625	-20.6708	13.8917	59.8779	31.5	4	359
400	31.9958	-20.5875	13.8917	59.8779	31.5	4	372
401	28.8958	-20.5458	12.65	57.7626	28.5	1	355
402	28.4625	-20.5292	12.7167	57.0254	28.7	1	376
403	17.2792	-20.4792	15.7667	60.4087	30.8	0	293
404	17.4625	-20.3792	15.5833	60.1673	31.3	0	279
405	28.7791	-20.2458	13.4	59.292	28.3	1	390
406	28.7375	-20.2208	13.5417	59.3933	28.5	1	391
407	26.1875	-20.2125	16.3167	58.0664	36.4	0	249
408	28.5791	-20.2125	13.7083	60.3891	28.9	1	397
409	28.6125	-20.1958	13.7583	60.6094	29	1	391
410	28.6125	-20.1708	13.9333	60.8442	29.2	1	385
411	26.1708	-20.1375	16.2083	57.6809	36.2	0	269
412	24.7791	-19.9375	16.425	58.6607	36.8	0	260
413	17.1375	-19.3792	15.9333	58.3639	33	0	333
414	17.7125	-19.2458	14.9083	58.4641	33.1	0	340
415	23.1042	-19.0792	14.5083	58.977	33.3	0	305
416	34.0875	-18.9958	12.725	61.4734	34.2	7	564
417	27.1625	-18.8708	15.9583	56.7912	33.3	0	408
418	29.0541	-18.8042	14.8167	56.9872	32	0	448
419	32.5875	-18.8042	12.8583	59.5293	28.2	5	493
420	26.1875	-18.6625	15.5667	55.3974	35	0	412
421	32.8041	-18.5125	12.3417	61.7083	28	6	602
422	21.3292	-17.9875	15.7667	56.5113	34.4	0	371
423	25.9125	-17.9792	15.1167	55.3724	35.2	0	429
424	25.8458	-17.9708	15.1333	55.6373	35.2	0	446
425	25.8208	-17.9292	14.9	55.597	34.5	0	451
426	25.8458	-17.9292	14.7833	55.5764	34.8	0	437
427	25.8541	-17.9292	14.875	55.7116	35	0	430
428	31.1708	-17.9208	12.9333	58.2583	28	1	531
429	31.1625	-17.8958	12.85	58.6758	27.8	1	535
430	25.8208	-17.8625	15.275	55.9524	35.3	0	452
431	31.0791	-17.8458	12.875	59.6065	28.1	1	555
432	31.0875	-17.8458	12.8083	59.5736	28	1	554
433	31.0958	-17.8208	12.4667	59.0837	27.6	2	558
434	31.1125	-17.8042	12.2833	58.4921	27.3	2	564
435	31.0291	-17.7792	12.6583	59.4288	27.8	1	560
436	31.1458	-17.7125	12.8583	58.447	27.9	1	575
437	31.0291	-17.5875	13.075	58.1111	28.1	1	560
438	24.2875	-17.4875	15.3167	53.5548	34.7	0	433
439	46.4208	-25.1542	13.6417	66.2217	33.6	20	248
440	46.3041	-25.0042	15.1167	68.0931	34.4	16	259
441	46.6291	-24.9458	13.1917	66.2898	32.4	21	344
442	44.2625	-23.0542	16.3167	66.3279	35.2	3	461
443	45.3625	-22.6208	13.4833	63.302	31.6	4	516
444	45.3458	-22.5625	12.7333	62.7258	30.6	3	522
445	45.3875	-22.5208	13.5417	62.9845	32.2	3	519
446	45.2625	-22.4625	12.3167	62.5211	30.2	4	531
447	46.1208	-22.3958	12.5	61.2745	31.4	3	575
448	46.1291	-22.3708	12.1417	61.0134	30.2	4	577
449	13.4792	-17.0375	10.9583	62.2633	31.2	0	181
450	13.0875	-16.9958	9.58333	64.7523	29.7	0	144
451	14.0042	-13.0625	10.975	66.9207	29.8	0	449
452	15.8042	-8.64584	12.85	70.2186	28.3	1	523
453	28.4125	-17.0708	13.1833	53.5908	35.2	0	524
454	31.8541	-17.0708	13.4	58.2609	31.1	0	507
455	27.0291	-16.6625	14.4083	55.8463	30.9	0	558
456	30.8458	-16.5875	12.1833	55.3788	25.1	0	601
457	28.9291	-15.9375	13.7667	52.1465	37.5	0	505
458	29.3791	-15.7042	13.0583	52.2333	37	0	555
459	28.2708	-15.6792	13.4667	54.966	32.5	0	554
460	28.3375	-15.5375	13.1917	55.8969	31	0	571
461	28.6541	-15.5125	13.5167	54.5027	32.5	0	570
462	28.4541	-15.4958	13.2083	55.4972	31	0	578
463	28.3125	-15.3958	13.0833	57.383	31.1	0	563
464	28.4791	-15.3958	13.4	54.918	32.2	0	573
465	28.4875	-15.3875	13.4667	54.966	32.3	0	571
466	28.3125	-15.3708	13.1083	57.2416	31.2	0	564
467	17.7208	-14.9375	15.9417	58.6091	32.5	0	522
468	33.4458	-14.2542	11.5583	57.7917	28.8	1	676
469	33.8125	-13.9292	12.025	58.9461	29.5	0	604
470	31.7958	-13.1042	14.1833	59.0972	35.7	0	600
471	34.1541	-12.8292	9.625	54.6875	31.4	2	869
472	34.1875	-12.8042	9.90833	55.0463	32.1	1	892
473	20.3792	-12.6208	14.6833	61.955	30.7	0	586
474	31.3208	-12.3958	11.6917	59.6514	28.3	0	714
475	32.2625	-11.9125	12.7833	58.9094	34	1	648
476	30.7458	-6.49585	11.2667	68.2828	31.8	0	539
477	29.8791	-0.387514	10.3667	90.1449	28.5	24	334
478	35.0458	-16.7208	12.0417	57.6156	35.2	9	479
479	47.0625	-16.7125	12.775	71.7697	36	1	1022
480	35.0541	-16.6625	11.9167	57.0175	35.3	9	470
481	35.0458	-16.6542	11.85	56.9711	35.2	9	472
482	34.7375	-15.8875	11.75	54.9065	35.4	9	475
483	34.7208	-15.8625	11.6833	55.1101	35.1	9	482
484	34.9958	-15.7375	10.5417	58.892	29.9	7	606
485	34.9708	-15.7292	10.15	57.6705	28.8	11	670
486	34.9958	-15.7292	10.65	58.8398	30.2	6	598
487	34.9875	-15.7208	10.6083	58.6096	30.3	5	596
488	34.3291	-13.7375	11.0167	57.6789	32.5	0	710
489	34.9458	-7.72918	11.7083	68.4698	31.2	0	360
490	34.8708	-7.71251	11.8417	68.0555	31.1	0	363
491	37.9791	-7.71251	8.7	66.4122	32.4	7	525
492	36.5708	-7.49584	9.225	63.1849	31.4	3	583
493	37.1375	-7.34584	9.45833	60.6303	31	7	650
494	37.7958	-7.01251	8.81667	64.8284	31.8	40	716
495	37.7875	-6.99585	8.85833	64.6594	31.7	39	693
496	39.2458	-6.77918	9.075	68.2331	32.6	23	565
497	38.6875	-5.12918	8.28333	63.2315	31.6	38	451
498	38.7458	-4.87085	9.01667	64.8681	32.3	30	337
499	38.7958	-4.86251	8.35	64.2308	31.3	28	360
500	38.3041	-4.76251	9.25	60.4575	24	17	431
501	35.8625	-3.77085	12.125	72.1726	30.5	1	320
502	36.8791	-3.40418	11.2417	66.9147	30.4	10	491
503	38.5958	-3.37085	10.6917	69.8802	31.8	19	343
504	35.3041	-3.01251	13.2917	75.9524	28.7	3	251
505	37.6541	-2.97085	11.9417	70.2451	29.8	16	455
506	37.2291	-2.67085	13.1	73.5955	31.2	4	289
507	37.2875	-2.42918	11.975	71.7066	30.6	2	262
508	36.0458	-2.34585	10.3917	72.669	32.5	1	191
509	34.8375	-2.18751	12.225	78.871	28.1	20	350
510	39.1208	-1.57918	9.99167	70.3638	34	5	315
511	35.3375	-1.42918	12.9583	81.499	27.5	23	360
512	34.9291	-1.40418	12.6083	81.8723	27.6	35	432
513	35.3458	-1.39585	13.0583	82.1279	27.3	23	358
514	36.7541	-1.37918	11.425	72.3101	27.7	19	460
515	36.8791	-1.37085	12.0583	73.0808	28.6	12	333
516	36.8791	-1.12085	11.725	73.2812	28	21	474
517	36.3208	-0.895848	14.1833	77.0833	27.4	26	307
518	36.3791	-0.870848	14.4417	77.6434	26.7	27	298
519	-7.64584	7.44582	12.5167	73.1969	30.7	16	770
520	-3.78751	8.77082	9.79167	64.4189	35.5	3	452
521	-2.93751	10.6458	11.9583	62.283	37.6	1	567
522	-12.5042	11.3375	10.6167	60.6667	31.7	2	1062
523	-13.9375	11.8541	12.5333	56.4565	38.3	0	1262
524	-14.3125	13.3041	13.8667	56.8306	38.9	0	646
525	-13.3375	13.3458	12.675	55.5921	39	0	610
526	-16.7625	13.3625	11.0917	67.6321	33.8	0	751
527	-16.7542	13.3708	11.15	67.5758	33.9	0	752
528	-15.6792	13.4125	13.525	61.1991	37.8	0	619
529	-16.7208	13.4458	10.4583	69.7222	33.1	0	734
530	-17.0042	14.9875	12.225	66.4402	33.8	0	389
531	-16.7208	15.4625	11.0583	63.1905	33.2	0	317
532	3.54582	6.46248	7.1	69.6078	32.6	18	742
533	5.02916	7.12915	8.45	69.2623	32.4	8	637
534	5.13749	7.28748	8.90833	69.0568	32.3	8	610
535	5.12082	7.34582	8.75833	68.4245	32	8	602
536	4.52916	7.50415	9.24167	67.4574	33.8	8	535
537	4.52916	7.52082	9.13333	66.6667	33.6	8	536
538	5.11249	7.58748	8.95833	68.3842	31.7	8	568
539	6.72916	7.78748	8.99167	59.5475	35.6	1	580
540	6.73749	7.79582	8.925	59.5	35.4	2	581
541	9.33749	9.34581	10.975	62.0056	31.4	0	728
542	10.5042	9.75415	12.1083	57.1148	37.4	0	647
543	4.61249	9.86248	11.3833	59.5986	37	1	615
544	10.0792	10.4958	12.4333	56.7732	36.9	0	637
545	1.24583	10.6125	11.8583	64.4475	38	0	643
546	1.48749	10.8791	11.8583	63.4136	37.6	0	650
547	14.1375	11.0458	13.55	59.4298	38.4	0	543
548	9.94582	11.1041	13.75	55.8943	38.2	0	621
549	9.37082	11.7041	14.175	56.0277	38.8	0	596
550	31.6875	2.27915	10.7	71.8121	32.6	22	399
551	31.7708	2.42082	11.7083	69.2801	32.9	19	438
552	33.6708	2.75415	12.2917	77.7954	32.1	10	434
553	31.8208	3.76248	12.2833	73.1151	35.5	7	429
554	32.5541	3.80415	13.125	74.5739	35.3	11	494
555	24.2875	12.8125	17.3167	64.1358	33.9	0	462
556	24.1625	12.8875	17.4833	62.8897	34.4	0	488
557	24.3041	12.8958	16.9917	64.6071	31.3	0	474
558	24.3041	12.9291	17.1083	65.0507	30.2	0	481
559	24.0958	12.9375	18.1333	62.5287	35.4	0	497
560	24.1208	12.9458	17.5	62.5	34.5	0	493
561	24.3125	12.9458	17.2167	65.2146	29	0	494
562	24.2708	12.9625	17.2833	64.9749	29.5	0	490
563	24.1791	12.9875	16.9	62.8253	32.7	0	479
564	24.3291	13.0791	16.975	63.3396	31.4	0	457
565	24.5041	13.2875	17.4833	63.1167	33.5	0	384
566	33.6375	13.5541	15.975	60.0564	41.2	0	349
567	21.6292	13.6208	16.075	61.1217	39.4	0	363
568	33.6541	14.4208	16.8417	62.3765	41.3	0	239
569	26.1875	15.0958	17.8333	59.247	38.8	0	159
570	33.6208	16.7625	15.1583	54.9215	41.7	0	71
571	36.6958	0.279152	15.6333	80.1709	27.2	20	247
572	36.8208	0.479152	14.7417	82.3557	27.8	22	369
573	37.5375	0.570819	13.2167	83.1237	32.2	4	215
574	35.5541	0.579152	13.4833	84.2708	31.2	25	336
575	35.8541	0.595818	13.0417	84.6861	28.9	24	342
576	37.5208	0.604152	13.1333	83.1224	31.8	4	240
577	37.5208	0.612485	13.1167	83.5456	31.7	4	240
578	37.7291	0.654152	13.0833	84.4086	32.1	2	209
579	35.0125	1.47915	13.275	84.019	30.1	20	346
580	35.0208	1.47915	13.2667	83.9662	30.1	20	344
581	37.2791	1.72915	10.6083	79.7619	29.7	3	207
582	39.5791	5.32915	12.625	71.3277	29.8	11	397
583	40.8541	6.89582	13.6333	75.3223	30.6	10	321
584	40.0125	8.84582	15.4583	68.3997	36	4	316
585	40.1625	8.99582	15.6083	67.8623	36.8	4	308
586	40.4875	9.14582	14.5917	69.4841	33	3	395
587	40.3875	9.32082	15.3667	65.9514	37.2	4	303
588	39.8041	9.57081	13.6833	70.1709	30.3	5	482
589	38.9208	9.91248	14.5	74.7423	32.3	15	364
590	38.9291	9.91248	14.45	74.8705	32.2	16	360
591	38.3541	10.1375	13.3167	72.3732	32.2	19	352
592	39.9041	11.1791	13.3667	64.5733	31	18	551
593	44.3625	13.0875	10.1083	54.9366	36.5	4	49
594	43.9708	13.3041	10.225	57.4438	32.7	5	110
595	45.2958	13.3541	9.21667	51.4898	37.5	2	21
596	44.2958	13.3625	10.0833	54.5045	32.4	5	132
597	44.2458	13.4125	10.925	57.5	33	5	129
598	43.7041	13.4458	9.23333	56.6462	35	3	51
599	43.9791	13.4541	10.2833	57.7715	31.6	5	143
600	44.8541	13.5041	9.60833	52.2192	35.6	3	54
601	44.5791	13.7875	10.775	55.2564	33.3	3	116
602	43.6541	14.0708	9.05	55.1829	35	3	45
603	44.6791	14.0958	11.775	56.0714	30.3	5	157
604	44.5625	14.2791	12.3417	57.6713	28.5	6	171
605	36.7291	14.3125	14.6667	66.0661	39.8	0	449
606	43.6375	14.9208	9.91667	55.0926	35.2	3	42
607	48.4458	15.1458	9.73333	43.2593	34.9	1	45
608	43.3875	15.1875	9.09167	52.553	36	1	27
609	43.4458	15.1875	9.075	52.4567	35.5	2	30
610	44.2208	15.2041	14.4167	60.3208	29.7	6	124
611	44.7375	15.2541	12.375	53.3405	31.3	4	104
612	43.2541	15.3041	9.50833	52.8241	37.3	1	23
613	44.1541	15.3541	13.6833	58.9799	29.4	5	118
614	45.2375	15.3791	10.7667	43.5897	38.3	2	51
615	45.2875	15.3958	11.4417	44.694	38.9	2	51
616	43.2041	15.6541	10.6	55.2083	37.8	1	23
617	48.8625	15.6791	9.66667	40.4463	38.5	0	36
618	48.9041	15.7125	9.78333	40.7639	38.5	0	36
619	43.6375	15.7208	10.7083	53.8107	33.6	3	47
620	43.9791	16.1708	12.65	54.5259	30.2	1	87
621	44.0958	16.3541	12.3333	52.2599	33.7	1	61
622	42.5458	16.8875	11.5083	54.2846	35.4	2	35
623	76.5708	10.2875	7.84167	64.8072	33.2	7	1880
624	76.0541	11.6708	8.59167	60.5047	30.3	4	2422
625	78.1791	11.6875	10.7917	62.0211	36.7	8	455
626	76.6291	12.2125	10.775	60.5337	34.4	2	310
627	76.6708	12.2791	10.2667	60.7495	32.6	2	288
628	77.4625	12.8791	10.875	56.3472	34.8	1	442
629	77.4708	12.9125	10.7917	56.2066	34.6	1	447
630	74.6458	16.8125	12.4417	54.0942	37.3	0	330
631	-9.99584	28.5041	10.6167	43.8705	30.8	1	48
632	-13.8458	28.5208	7.90833	53.4347	28.5	0	63
633	-9.7875	28.6125	11.325	44.9405	31.3	1	50
634	-10.1125	28.9625	12.2917	53.9108	30.9	1	54
635	-9.9875	28.9625	11.8333	51.9006	30.7	1	54
636	-10.0458	29.0041	11.4667	52.1212	30.2	1	57
637	-10.2958	29.1041	11.0167	57.0812	28.9	0	62
638	-9.0375	29.7208	11.1083	42.077	30.7	1	103
639	-7.97084	29.7375	12.5333	39.2894	37.2	0	88
640	-7.22084	29.8458	13.9167	39.7619	41	0	63
641	-9.64584	30.0291	10.6333	54.811	28.1	0	100
642	-9.20417	30.0625	11.2833	46.0544	30.5	0	115
643	-5.83751	30.3208	14.1583	37.6551	42.6	1	41
644	-5.82917	30.3291	13.925	37.3324	42.3	1	41
645	-8.87917	30.4708	11.4083	46.3753	31.7	0	141
646	-8.87084	30.4708	11.4083	46.3753	31.7	0	140
647	-9.55417	30.5541	9.35	46.75	27.7	0	128
648	-8.6875	30.5541	12.1417	45.4744	33.1	1	131
649	-9.49584	30.6041	9.575	43.5227	27.2	1	138
650	-9.47917	30.6041	9.60833	43.6742	27.4	1	137
651	-6.69584	30.7625	13.6917	38.8968	35.7	1	85
652	-9.07084	30.8458	11.925	44.8308	30.3	1	136
653	-8.04584	30.9875	12.125	40.4167	28.2	3	185
654	-8.1375	31.0291	12.075	41.4948	30.7	2	168
655	-7.14584	31.0708	13.3667	39.7817	34.7	1	114
656	-9.67084	31.0875	9.73333	48.1848	28.6	0	140
657	-9.6625	31.0875	9.74167	47.9885	28.7	0	140
658	-7.14584	31.0875	13.225	39.5958	34.6	1	111
659	-8.09584	31.1375	11.275	40.4122	30.8	2	163
660	-4.32084	31.2875	14.7917	38.7216	41.6	2	39
661	-4.27917	31.3125	14.2417	37.7763	41	2	40
662	-8.1375	31.3541	12.0333	41.928	33.2	1	132
663	-7.77084	31.3541	11.9417	40.8961	32.1	2	160
664	-7.7625	31.3541	11.7667	40.7151	32	2	157
665	-7.77084	31.3625	12.025	41.041	32.5	2	153
666	-5.98751	31.3625	13.925	40.2457	33.1	2	71
667	-7.82917	31.3958	12.7917	42.0779	34.1	2	145
668	-7.8125	31.3958	12.6	41.8605	33.8	2	144
669	-7.82084	31.4041	12.6583	42.0543	33.9	2	143
670	-8.12084	31.4125	12.4083	42.6403	33.7	1	129
671	-8.0625	31.4125	12.6333	42.6802	33.7	1	138
672	-9.7125	31.4291	9.5	52.4862	27.2	0	149
673	-8.1375	31.4375	12.2917	42.3851	34	1	118
674	-9.7625	31.4875	6.80833	51.5783	23.6	0	149
675	-7.72917	31.4958	12.9417	42.1553	35.1	2	130
676	-7.82084	31.5041	12.6667	42.2222	34.5	2	126
677	-9.6375	31.5125	9.7	50	27.9	0	150
678	-6.92917	31.5125	13.1667	40.0203	30.7	3	154
679	-4.18751	31.5208	14.0167	37.5782	40.4	1	41
680	-7.50417	31.5375	12.9	41.7476	33.9	2	164
681	-8.02084	31.5625	12.45	42.0608	34.8	1	114
682	-4.18751	31.5625	13.4917	36.6621	39.9	1	42
683	-8.02917	31.5791	12.1583	41.496	34.7	1	110
684	-8.0125	31.5875	12.0833	41.3813	34.7	1	110
685	-8.02084	31.6125	11.7917	40.8016	34.7	1	106
686	-7.9875	31.6208	11.7333	40.8827	34.4	1	106
687	-7.9875	31.6291	11.65	40.7343	34.4	1	106
688	-8.00417	31.6375	11.5917	40.6725	34.5	1	106
689	-7.97917	31.6541	11.7417	40.9117	34.5	1	105
690	-7.99584	31.6875	12.2917	41.9511	35	1	100
691	-7.27917	31.7291	12.9333	41.9913	34.6	2	154
692	-7.0375	31.7875	13.1167	41.7728	34.8	2	161
693	-7.24584	31.8208	12.7	41.3681	34.6	2	144
694	-7.02917	31.8291	13.4583	42.3218	35.4	1	153
695	-6.72084	32.0208	12.5167	39.9894	34.3	1	175
696	-6.72917	32.0291	12.6333	40.1058	34.6	1	172
697	-2.91251	32.0791	13.25	36.9081	38.9	1	83
698	-1.23751	32.1125	13.7167	36.3837	39.7	2	46
699	-7.02917	32.1458	12.9333	41.7204	35.9	0	146
700	-3.47917	32.3208	13.8583	38.2827	37.2	2	106
701	-1.35417	32.3375	13.7	36.3395	39	2	49
702	-7.82917	32.6541	12.2583	45.9114	32.9	0	140
703	-3.09584	32.6791	13.325	38.0714	35.2	3	99
704	-4.60417	32.8125	12.725	38.5606	33.5	4	67
705	-4.96251	32.8208	13.5917	40.3314	32.4	5	85
706	-4.64584	32.8791	13.9167	40.4554	34.1	4	69
707	-4.31251	33.1625	12.8167	39.5576	32	5	69
708	-5.09584	33.5458	11.725	38.4426	29	5	128
709	-7.6375	33.5625	10.1583	49.7957	27.6	1	199
710	-7.6125	33.5625	10.1333	49.4309	27.7	1	201
711	-5.45417	33.8041	13.0833	43.6111	33.1	2	202
712	5.67916	22.5458	13.2667	43.6404	36.1	1	19
713	6.00416	22.9208	14.175	44.5755	36.5	1	18
714	5.71249	23.5041	13.6583	42.9507	34.8	2	21
715	8.32916	25.2791	13.3417	39.4724	36.3	2	18
716	8.64582	25.3541	12.7833	38.504	36.7	1	15
717	8.62082	25.7541	13.4	39.4118	40.7	0	9
718	8.61249	26.1791	12.8583	37.9302	39.6	0	12
719	10.8958	33.7958	9.925	38.469	33.7	0	115
720	7.88749	33.8625	12.1667	36.7573	39.4	0	31
721	8.12082	33.9125	12.2833	37.2222	39.3	0	37
722	8.14582	33.9125	12.1417	37.0173	39.2	0	28
723	28.5041	30.8375	10.9333	45.5556	31.5	0	71
724	43.5458	17.0708	13.3833	54.4038	31.8	2	100
725	43.5708	17.0875	13.425	54.3522	32.4	2	95
726	43.6875	17.1125	12.8583	53.1336	32.6	2	92
727	43.5208	17.1291	12.8	53.3333	31.8	2	98
728	43.5041	17.1791	12.6333	53.0812	32.1	2	97
729	43.6208	17.2458	12.7417	52.87	33.2	2	91
730	43.4708	17.2625	13.0167	53.7879	31.9	2	102
731	42.3625	18.0458	12.2417	54.8954	36.9	8	72
732	42.4875	18.0458	12.175	54.3527	36.2	7	79
733	42.5125	18.0791	12.425	54.7357	35.9	7	85
734	42.5458	18.2625	14.3	55.8594	33.2	5	128
735	41.8125	19.3375	12.3833	54.7935	40.7	9	77
736	41.0875	19.4208	13.0167	58.6336	42	8	72
737	40.2625	20.1458	11.3417	53.4984	40.9	2	67
738	40.3958	20.2375	13.15	55.9574	42.7	2	66
739	41.4041	20.5958	12.9083	49.8391	36.8	8	69
740	41.4208	20.6625	13.025	50.0962	37	7	68
741	41.1125	20.7291	12.4417	48.9829	35.9	7	64
742	41.1375	20.7541	12.5667	49.281	36.2	7	64
743	40.7541	21.1541	13.1917	49.7799	35.3	4	56
744	42.8541	21.2375	15.0583	48.1097	43.1	3	65
745	40.4208	21.2708	12.9833	49.9359	34.2	4	56
746	39.4958	21.4125	13.325	56.2236	41.6	0	58
747	39.5791	21.4458	13.1917	55.4272	41.9	0	58
748	40.6791	22.1458	14.3833	50.1161	40.2	2	39
749	39.2791	22.7958	14.0917	54.8314	41.8	0	42
750	39.6625	24.4708	14.325	44.6262	43.3	0	31
751	54.6041	17.0541	10.1083	52.3748	34	5	73
752	54.2208	17.3625	11.875	52.3128	35	2	43
754	59.1958	22.2791	11.7667	50.0709	39.5	4	59
755	59.1625	22.4625	10.4583	46.4815	33.3	8	276
757	59.0875	22.6041	9.93333	43.5673	35.6	6	139
758	59.0958	22.6208	9.90833	43.0797	35.2	6	146
759	59.0958	22.6291	9.93333	43.1884	34.7	6	173
760	59.2208	22.7708	9.36667	40.3736	36.8	3	70
761	59.2291	22.7958	8.99167	40.6863	37.7	2	61
762	59.2458	22.8041	8.83333	40.5199	38.2	1	54
763	59.2541	22.8208	8.79167	40.7022	38	1	56
764	57.5291	22.9375	11.8	43.8662	39.5	2	85
765	57.2958	22.9708	12.2583	44.4143	40	2	86
766	58.0875	22.9791	11.8583	45.2608	38.6	3	85
767	57.6708	22.9875	10.9667	42.1795	36.7	2	95
768	57.3625	23.0708	11.8917	43.5592	38.5	2	92
769	57.6041	23.0791	11.4917	43.6945	31.3	2	147
770	57.6291	23.0791	11.6583	44.3283	31.1	2	149
771	57.2958	23.1041	12.4667	44.6834	39.2	2	90
772	57.2041	23.1625	11.5917	42.3054	37.2	2	102
773	57.8625	23.1625	10.4083	40.817	37.7	3	86
774	57.6458	23.1791	10.9333	41.1028	35.7	3	108
775	57.3958	23.1958	11.0417	40.8951	36.3	3	111
776	58.6208	23.2208	9.85833	40.7369	38	4	72
777	57.0708	23.2291	12.225	43.1979	38.5	2	97
778	57.4375	23.2375	11.2083	41.9788	38.2	3	94
779	57.8541	23.3041	9.90833	40.1147	32.3	6	278
780	57.3208	23.3125	11.0333	40.8642	38.1	3	92
781	57.6625	23.3791	10.825	41.9574	39.6	3	75
782	57.8291	23.3791	10.9167	41.9872	39.1	3	75
783	57.2208	23.3875	11.5167	42.3407	39.3	3	88
784	57.3125	23.3875	11.4417	42.3765	39.4	3	84
785	57.8291	23.3958	11.0333	42.4359	39.4	3	71
786	58.1208	23.4041	10.775	42.7579	39.3	3	66
787	57.6708	23.4208	10.4417	40.9477	39.4	3	73
788	57.6708	23.4291	10.5833	41.3411	39.4	3	74
789	58.5375	23.4291	9.84167	41.3515	38.7	3	64
790	57.6708	23.4375	10.8	41.6988	39.7	3	72
791	57.6541	23.4458	11.1417	42.6884	39.6	3	77
792	57.6625	23.4541	11.3	42.9658	40.1	3	69
793	58.1208	23.4541	10.4917	42.1352	39.1	3	67
794	57.6708	23.4625	11.5	43.3962	40.3	3	67
795	57.6625	23.4708	11.7417	43.9763	40.4	3	67
796	58.5041	23.4875	9.73333	40.7252	38.8	2	60
797	58.1125	23.5041	10.3667	41.8011	39.3	2	64
798	58.7041	23.5125	8.85	40.2273	38	0	55
799	58.1875	23.5458	10.5333	42.4731	39.4	1	59
800	58.4041	23.5458	9.93333	41.2171	39	1	57
801	58.1125	23.5625	10.725	42.9	39.6	1	59
802	58.3291	23.5625	9.925	41.5272	38.8	0	54
803	58.1541	23.5875	10.7833	43.1333	39.6	1	57
804	58.5458	23.6125	8.84167	39.4717	38.3	0	55
805	58.5708	23.6125	8.74167	39.5551	37.8	1	61
806	56.9208	23.6875	10.9917	41.478	39.5	3	83
807	56.9125	23.7041	11	41.3534	39.6	3	83
808	58.0875	23.8541	6.28333	33.2452	36	1	56
809	56.1208	24.0875	12.5667	43.1844	40.6	2	94
810	55.7125	24.2291	12.6	42.5676	42.6	1	82
811	56.1625	24.2625	11.7167	41.8452	38.9	3	105
812	56.1708	24.2625	11.5583	41.5767	38.5	3	109
813	56.0458	24.3791	12.7917	43.8071	40.7	3	95
814	56.1708	24.9208	11.475	42.9775	40.3	2	90
815	56.0458	25.0541	11.875	43.1818	39.8	3	104
816	56.0458	25.1041	12.175	44.1123	40.3	3	102
817	56.0541	25.1041	12.0167	43.8564	40.1	3	102
818	56.2958	25.1375	10.575	42.3	39.9	1	89
819	56.3125	25.1458	10.3333	41.8354	40	0	84
820	56.2375	25.1875	10.6333	41.5365	39.6	1	96
821	56.3125	25.2791	10.0917	40.857	39.1	1	98
822	56.2458	25.2875	10.0917	40.0463	37.8	3	120
823	56.2541	25.2875	10.05	40.0398	37.8	3	119
824	56.2458	25.2958	10.0333	39.8148	37.7	3	120
825	56.3125	25.3458	9.95	40.4472	38.7	1	104
826	56.0875	25.3541	11.6917	43.3025	39.6	3	113
827	56.3458	25.3708	9.86667	40.9405	39.4	0	92
828	56.2625	25.3875	10.0583	40.2333	38.5	2	111
829	56.2625	25.3958	10.1083	40.4333	38.7	2	109
830	56.2708	25.3958	10.175	40.7	38.8	2	107
831	56.1208	25.4708	11.3167	42.8662	39.3	3	115
832	56.1458	25.5458	10.9833	42.4067	38.9	3	118
833	61.1708	26.6708	12.6833	41.3138	38.2	1	82
834	61.0708	26.7708	13.0083	41.4278	37.7	1	79
835	57.3375	27.0375	8.45	35.8051	37	5	135
836	57.0958	27.1125	8.55	36.2288	37.5	2	132
837	57.0625	27.1541	8.30833	35.5057	37.2	2	134
838	60.6958	27.2041	14.1417	40.637	43.2	1	73
839	56.0375	28.5291	12.175	37.8106	36.5	2	143
840	56.2041	28.8125	12.35	37.3112	34.1	2	125
841	60.6875	28.8625	15.575	42.7885	35.2	0	55
842	60.8541	29.4625	15.9833	42.966	37.3	0	52
843	60.9125	29.4958	16.0667	43.0742	37.5	0	52
844	52.2375	29.5541	15.925	41.2565	36.9	0	123
845	52.3041	29.8875	15.4917	40.1339	36	0	114
846	51.6208	30.6458	14.1917	37.5441	34.5	0	127
847	51.3708	33.9458	12.6333	33.2456	37.9	0	87
848	74.6875	17.1708	12.8667	55.2217	37.6	0	386
849	74.0208	17.6791	11.6917	53.6315	35.7	0	455
850	74.0875	18.1958	12.85	54.2194	37.3	0	263
851	73.7708	18.4541	12.1833	50.9763	36.3	0	800
852	73.7958	18.4541	12.3583	51.4931	36.4	0	705
853	73.8041	18.4958	12.575	51.9628	36.6	0	645
854	73.8208	18.5291	12.425	51.7708	36.5	0	577
855	73.4541	18.5375	9.83333	50.4274	33.3	1	2815
856	73.7791	18.5458	12.7917	51.9986	36.8	0	690
857	73.7041	18.5708	12.7083	52.2977	36.5	0	968
858	73.3875	18.7041	10.5167	52.5833	33.5	1	3373
859	73.4041	18.7458	10.675	52.5862	33.9	1	3290
860	73.5208	19.1458	10.9083	51.4544	35.5	1	2466
861	72.9458	19.2375	9.60833	53.9794	34.2	2	2344
862	73.6791	19.2875	11.4667	51.42	34.5	1	1554
863	73.6708	20.9125	12.7083	48.8782	38.5	0	1397
864	75.5125	20.9625	13.9917	48.2471	42.4	1	571
865	75.5375	20.9708	13.8833	48.206	42.3	1	567
866	75.5375	20.9875	13.8083	48.1127	42.2	1	566
867	70.5625	21.1625	11.05	53.3816	34.6	0	692
868	70.5875	21.1708	10.8833	52.5765	34.4	0	684
869	77.3125	21.4958	11.6083	42.3662	40	6	1036
870	69.7458	21.8458	9.1	48.4043	32.8	0	651
871	74.1125	22.5708	12.0583	44.8265	38.9	0	733
872	69.3291	23.4041	13.125	48.2537	38.1	0	361
873	73.7291	24.3541	12.6583	42.1944	40.5	1	494
874	73.7958	24.4708	12.5083	41.6944	39.6	1	500
875	75.8291	25.1875	12.0167	38.3919	42	3	629
876	75.8375	25.2041	12.1583	38.2337	42.2	3	627
877	75.8375	25.2208	12.3667	38.1687	42.5	3	624
878	75.8375	25.2291	12.4583	38.2157	42.6	3	623
879	75.8375	25.2375	12.5083	38.2518	42.7	3	623
880	70.9125	26.9125	14.5917	43.2987	42.1	1	171
881	75.8541	26.9208	13.05	40.9091	39.5	3	553
882	77.6708	27.0958	13.8333	39.5238	41.9	2	609
883	77.3875	28.5375	13.325	40.1355	40.6	5	613
884	77.2458	28.5958	12.6	39.2523	39.8	5	576
885	77.2125	28.6125	12.6583	39.1899	40	5	568
886	77.2458	28.6125	12.6167	39.1822	40	5	578
887	77.2458	28.6458	12.6167	39.3043	40	5	581
888	77.1541	30.9291	10.9	38.2456	32.7	14	946
889	77.0791	31.2375	10.35	36.0627	33.7	16	923
890	-2.04584	34.0958	13.0833	42.0686	32.5	3	112
891	-2.08751	34.1208	13.025	42.289	32.4	3	111
892	-3.55417	34.1708	11.6583	38.8611	34.6	3	122
893	-3.39584	34.2125	11.2833	38.2486	34.5	2	90
894	-6.6625	34.2208	9.30833	45.8539	27.6	0	286
895	-2.41251	34.2375	11.9083	42.5298	30.8	3	114
896	-2.87917	34.4208	11.1	50.4545	28.3	2	82
897	-2.46251	34.4291	12.0333	43.599	30.6	3	107
898	-2.04584	34.4875	12.8917	43.2606	32	3	115
899	-3.89584	34.5125	11.675	39.3098	32.5	6	200
900	-3.87917	34.5541	11.5583	39.3141	32	6	196
901	-3.02917	34.5625	10.6417	45.6724	29.9	1	87
902	-2.45417	34.5958	12.3333	45.177	31.1	2	101
903	-1.89584	34.6541	12.4917	43.2238	32.3	2	129
904	-1.90417	34.6791	12.325	43.2456	32.2	3	130
905	-2.84584	34.7041	10.3	45.5752	29.5	0	93
906	-2.83751	34.7208	10.3333	45.3216	29.8	0	94
907	-1.88751	34.7875	13.5583	45.1944	33.6	2	136
908	-2.36251	34.8541	11.025	43.75	30.5	1	117
909	-2.35417	34.8791	11.1833	44.0289	31.2	1	120
910	-2.42917	34.9041	11.125	44.8589	31.2	1	123
911	-2.31251	34.9375	11.4333	44.6615	31.8	1	130
912	-2.99584	35.0041	10.1417	42.0816	31	1	116
913	-2.87917	35.0208	10.0583	42.0851	31.3	1	123
914	-2.42917	35.0375	10.9833	44.1098	32.2	0	132
915	-2.90417	35.0625	9.625	41.309	31	1	126
916	-5.31251	35.0708	11.5917	40.8157	33.3	0	405
917	-2.92084	35.0791	9.49167	41.0895	30.9	1	126
918	-2.93751	35.0875	9.40833	40.9058	30.9	1	127
919	-2.92084	35.0958	9.24167	40.3566	30.8	1	129
920	-2.32917	35.0958	10.5333	43.5262	31.6	0	136
921	-2.74584	35.1041	8.19167	38.1008	29.9	0	132
922	-2.33751	35.1208	10.025	42.6596	31.2	0	135
923	-3.08751	35.2708	7.69167	36.8022	29.2	1	146
924	-2.97917	35.3041	7.99167	36.659	29.9	1	161
925	-5.31251	35.6791	7.43333	37.7327	29	1	312
926	-0.59584	35.7208	9.90833	41.6317	29.5	2	150
927	-5.57084	36.0375	7.78333	38.1536	28.6	0	417
928	-5.62084	36.0458	7.65	38.6364	28.6	0	408
929	-5.62917	36.0541	7.55	38.5204	28.5	0	410
930	-5.43751	36.0708	7.29167	38.1763	28.3	1	384
931	-5.48751	36.0958	7.44167	37.3953	27.9	1	409
932	-5.82084	36.1125	7.79167	38.9583	28.5	0	384
933	-5.44584	36.1125	7.575	39.0464	28.8	1	384
934	-5.45417	36.1375	7.7	39.2857	29	1	388
935	-5.48751	36.1541	7.51667	38.547	28.6	0	393
936	-5.34584	36.1625	7.35833	39.7748	28.4	1	366
937	-5.47917	36.1708	7.76667	39.0285	29	0	389
938	-5.50417	36.1791	7.71667	38.7772	28.8	0	395
939	-5.92084	36.1875	7.91667	39.1914	28.7	0	352
940	-5.50417	36.1875	7.68333	38.6097	28.8	0	394
941	-5.49584	36.1875	7.78333	38.9167	28.9	0	394
942	-5.40417	36.2041	7.95833	39.9916	29.1	1	374
943	-5.39584	36.2125	8.01667	40.0833	29.1	1	375
944	-5.38751	36.2125	8.03333	39.9668	29.1	1	378
945	-5.37084	36.2541	8.08333	39.6242	28.9	1	376
946	-5.37084	36.2625	8.14167	39.7155	28.8	1	376
947	-5.37084	36.2708	8.125	39.6341	28.8	1	374
948	-5.34584	36.2875	8.10833	39.9425	28.8	1	366
949	-5.44584	36.3125	7.96667	39.4389	28.8	0	368
950	-5.31251	36.3375	8.31667	40.5691	29.2	1	349
952	-6.17084	36.3541	7.29167	37.2024	27.8	1	286
953	-5.85417	36.3541	9.00833	40.037	30.1	0	338
954	-6.20417	36.3875	6.74167	36.2455	27.3	0	278
955	-6.14584	36.3875	8.04167	38.2937	28.9	1	288
956	-5.26251	36.3875	8.49167	40.63	29.2	1	347
957	-5.32084	36.4041	8.75	41.0798	29.7	0	342
958	-5.32917	36.4125	8.78333	41.0436	29.7	0	341
959	-5.17084	36.4208	8.68333	41.1532	29.6	1	332
960	-5.68751	36.4291	8.24167	39.06	29.4	0	327
961	-5.47084	36.4291	8.625	39.9306	29.2	0	354
962	-5.46251	36.4291	8.71667	40.5426	29.5	0	348
963	-5.45417	36.4291	8.83333	40.7066	29.7	0	346
964	-5.44584	36.4291	8.85	40.9722	29.8	0	343
965	-5.47084	36.4375	8.59167	40.148	29.2	0	348
966	-5.46251	36.4375	8.75833	40.5478	29.6	0	346
967	-5.46251	36.4458	8.89167	40.4167	29.6	0	350
968	-5.13751	36.4458	8.83333	41.4711	29.6	1	333
969	-5.92917	36.4541	9.46667	39.7759	30.6	1	328
970	-5.05417	36.4541	8.45833	41.4624	28.9	1	322
971	-6.12084	36.4625	8.4	38.7097	29.6	1	284
972	-6.1125	36.4625	8.63333	39.0649	29.8	1	287
973	-5.49584	36.4625	8.13333	39.2915	28.3	0	347
974	-5.48751	36.4625	8.38333	39.544	28.5	0	352
975	-5.12917	36.4625	8.79167	41.0826	29.4	1	335
976	-6.20417	36.4708	7.225	36.125	28.4	0	269
977	-5.41251	36.4708	9.08333	41.4764	29.9	0	338
978	-5.40417	36.4708	9.06667	41.4003	29.9	0	338
979	-5.37917	36.4708	9.06667	41.0256	29.7	0	345
980	-5.30417	36.4875	8.7	40.2778	29.2	1	339
981	-5.30417	36.4958	8.63333	40.155	29.2	1	337
982	-5.52084	36.5041	8.28333	39.2575	28.2	0	345
984	-4.65417	36.5125	8.99167	41.6281	29.5	1	299
985	-4.64584	36.5125	8.425	41.299	28.8	1	297
986	-4.63751	36.5125	8.35833	41.3779	28.7	1	296
987	-5.04584	36.5208	9	41.0959	29.3	1	330
988	-4.73751	36.5208	9.05833	41.1742	29	1	314
989	-5.21251	36.5291	8.83333	38.5735	28.4	1	349
990	-5.04584	36.5291	8.975	40.9817	29.3	1	330
991	-4.92084	36.5291	9.075	41.4384	29.2	1	323
992	-5.37917	36.5375	8.85833	39.9024	29	1	345
993	-4.99584	36.5375	9.1	41.3636	29.5	1	327
994	-5.25417	36.5458	8.73333	39.5173	28.8	1	339
995	-4.73751	36.5458	9.175	41.5158	29.5	1	309
996	-4.61251	36.5541	8.73333	40.6202	29.2	1	292
997	-5.24584	36.5625	8.96667	39.8519	28.9	1	339
998	-4.74584	36.5625	9.4	41.048	29.6	1	312
999	-6.2125	36.5708	8.44167	38.3712	29.8	1	262
1000	-5.24584	36.5708	9.03333	39.7944	29	1	339
1001	-5.33751	36.5791	9.68333	40.1798	29.6	1	346
1002	-4.94584	36.5791	9.25	40.2174	29.1	1	326
1003	-4.74584	36.5791	9.43333	41.0145	29.7	1	313
1004	-4.60417	36.5791	8.925	40.3846	29.2	1	297
1005	-4.93751	36.5958	9.28333	40.1876	29.2	1	324
1006	-5.80417	36.6041	9.80833	40.8681	30.9	1	312
1007	-5.31251	36.6041	9.85	40.0406	29.6	1	348
1008	-4.93751	36.6041	9.325	40.368	29.3	1	322
1009	-4.73751	36.6041	9.78333	41.6312	30.1	1	307
1010	-4.75417	36.6125	10.0583	41.3923	30.1	1	309
1011	-4.52084	36.6208	9.38333	40.9753	29.8	1	288
1012	-4.51251	36.6208	9.23333	41.037	29.8	1	284
1013	-4.50417	36.6208	9.225	41.183	29.8	1	282
1014	-6.37917	36.6291	8.85	39.3333	29.9	1	255
1015	-6.20417	36.6291	9.8	40.8333	31	1	269
1016	-5.42084	36.6291	9.54167	38.9456	29.1	1	354
1017	-4.82917	36.6291	10.375	41.3347	30.6	1	316
1018	-4.75417	36.6291	10.3917	41.7336	30.4	1	309
1019	-6.15417	36.6375	9.875	40.6379	31.2	1	278
1020	-4.67917	36.6375	10.275	41.4314	30.4	1	302
1021	-4.70417	36.6458	10.2583	42.2154	30.6	1	302
1022	-4.68751	36.6458	10.325	41.9715	30.6	1	301
1023	-5.28751	36.6541	9.775	39.7358	29.6	1	339
1024	-4.52917	36.6625	10.0583	42.4402	30.5	1	283
1025	-4.46251	36.6625	9.96667	42.7754	30.6	1	275
1026	-6.40417	36.6708	9.13333	39.8836	30	1	252
1027	-4.46251	36.6708	10.1083	43.198	30.7	1	275
1028	-4.45417	36.6708	10.025	43.0258	30.6	1	273
1030	-4.91251	36.6791	9.95833	40.1546	29.8	1	320
1031	-4.83751	36.6791	10.7083	42.6627	31.4	1	308
1032	-6.15417	36.6875	10.1417	41.2263	31.5	1	277
1033	-6.14584	36.6875	10.125	40.9919	31.5	1	280
1034	-5.85417	36.6875	10.2333	42.462	31.1	1	293
1036	-6.42084	36.6958	8.83333	39.4345	29.7	1	252
1037	-4.70417	36.7041	10.8667	43.2935	31.4	2	295
1038	-4.61251	36.7125	10.6583	42.9771	31	1	289
1041	-4.72084	36.7208	10.9083	43.6333	31.6	1	294
1042	-4.69584	36.7208	10.75	43.3468	31.4	1	292
1043	-4.68751	36.7208	10.7417	43.4885	31.3	1	291
1044	-4.42084	36.7208	10.0583	42.4402	30.9	2	273
1045	-4.41251	36.7208	10.0833	42.726	30.8	1	271
1047	-4.37084	36.7208	9.94167	42.6681	30.6	1	262
1048	-3.55417	36.7208	10.1917	42.8221	31.2	2	194
1049	-3.54584	36.7208	10.25	43.0672	31.2	2	193
1050	-5.23751	36.7291	10.6333	40.2778	30.4	1	336
1051	-4.66251	36.7291	10.7083	43.3536	31.4	1	288
1052	-4.53751	36.7291	10.5667	43.4842	31.2	1	279
1053	-4.47084	36.7291	10.5917	43.2313	31.3	1	275
1054	-4.15417	36.7291	10.7333	43.8095	31.5	1	239
1055	-3.57917	36.7291	10.2083	42.8922	31.2	2	195
1056	-5.33751	36.7375	10.3	38.7218	29.3	2	357
1057	-5.14584	36.7375	11.4167	40.92	30.9	2	341
1058	-4.88751	36.7375	10.85	40.9434	30.5	2	321
1059	-4.56251	36.7375	10.6667	43.5374	31.2	2	282
1060	-4.55417	36.7375	10.6583	43.5034	31.2	2	281
1061	-4.54584	36.7375	10.6417	43.6134	31.2	2	278
1062	-4.51251	36.7375	10.8583	43.2603	31.4	2	280
1063	-3.93751	36.7375	10.5083	43.0669	31.4	2	216
1064	-3.52917	36.7375	10.3917	42.9408	31.6	2	192
1065	-3.44584	36.7375	10.7917	41.9909	31.7	2	177
1066	-5.79584	36.7458	10.225	42.2521	31.2	1	293
1067	-4.92084	36.7458	10.675	39.537	29.8	2	332
1068	-4.56251	36.7458	10.725	43.4211	31.3	2	281
1069	-4.55417	36.7458	10.7	43.4959	31.3	2	280
1070	-3.88751	36.7458	10.375	43.0498	31.5	2	214
1071	-3.52084	36.7458	10.5083	42.8912	31.7	2	191
1072	-5.81251	36.7541	10.4333	41.9009	31.4	1	304
1073	-4.71251	36.7541	10.8167	43.4404	31.6	1	290
1074	-4.56251	36.7541	10.825	43.4739	31.4	2	281
1075	-4.17084	36.7541	11.1583	43.5872	31.9	2	240
1076	-3.87084	36.7541	10.375	42.6955	31.5	2	212
1077	-2.95417	36.7541	10.4417	42.1035	31.7	2	130
1078	-6.32917	36.7625	9.74167	40.4219	30.9	1	262
1079	-5.79584	36.7625	10.2583	42.2154	31.3	1	291
1080	-5.50417	36.7625	10.4417	41.6003	30.7	1	323
1081	-5.37084	36.7625	10.1667	38.0774	29.2	2	364
1082	-5.24584	36.7625	11.0083	40.1764	30.3	2	345
1083	-4.42917	36.7625	10.6667	43.1849	31.4	2	269
1084	-4.41251	36.7625	10.7	42.9719	31.2	2	268
1085	-3.84584	36.7625	10.4333	42.4119	31.3	2	208
1086	-5.76251	36.7708	10.125	42.1875	31	1	294
1087	-4.73751	36.7708	10.975	43.3794	31.7	1	292
1088	-4.72917	36.7708	10.925	43.3532	31.7	1	291
1089	-4.43751	36.7708	10.825	43.1275	31.5	2	272
1090	-4.18751	36.7708	11.5	43.3962	32.1	2	240
1091	-2.22917	36.7708	10.3583	41.2683	31.5	1	87
1092	-2.11251	36.7708	10.9417	42.4096	32	1	89
1093	-3.87917	36.7791	10.7417	42.6257	31.6	2	210
1094	-4.95417	36.7875	10.7417	40.3822	30.4	2	320
1095	-4.71251	36.7875	10.9417	43.4193	31.7	1	290
1096	-4.44584	36.7875	11.1417	43.018	31.7	2	272
1097	-3.69584	36.7875	11.225	42.3585	31.8	2	185
1098	-3.68751	36.7875	11.0667	42.401	31.9	2	190
1099	-3.54584	36.7875	10.875	42.4805	32	2	185
1100	-3.09584	36.7875	11.6667	41.6667	32.3	3	149
1101	-5.32917	36.7958	10.4583	40.6939	30.4	1	327
1102	-4.50417	36.7958	11.1167	43.4245	31.8	2	276
1103	-5.32917	36.8041	10.5167	41.2418	30.5	1	321
1104	-4.69584	36.8041	11.0167	43.3727	31.7	2	288
1105	-4.36251	36.8041	11.0083	41.2297	30.6	2	262
1106	-2.25417	36.8041	11.1333	42.3321	32.3	1	84
1107	-4.69584	36.8125	11.0667	43.2292	31.8	2	289
1108	-4.50417	36.8125	11.2667	43.1673	31.9	2	276
1109	-4.37917	36.8125	11.025	40.9851	30.4	2	267
1110	-4.22917	36.8125	11.55	43.5849	32.2	2	244
1111	-4.21251	36.8125	11.4833	43.6629	32.3	2	243
1112	-2.66251	36.8125	10.9333	41.4141	31.9	2	110
1113	-4.50417	36.8208	11.325	43.2252	31.9	2	276
1114	-4.38751	36.8208	11.225	41.2684	30.8	2	264
1115	-4.37917	36.8208	11.1083	40.6899	30.5	2	267
1116	-4.19584	36.8208	11.55	43.75	32.3	2	241
1117	-2.66251	36.8208	11.0333	41.4787	31.8	2	111
1118	-2.64584	36.8208	11.1417	41.4188	31.9	2	113
1119	-2.59584	36.8208	10.65	41.1197	31.8	2	100
1120	-2.25417	36.8208	11.2583	42.4843	32.4	1	84
1121	-2.24584	36.8208	11.2833	42.5786	32.4	1	86
1122	-4.89584	36.8291	10.8	40.9091	30.7	2	309
1123	-4.71251	36.8291	11.4167	42.9198	31.8	2	295
1124	-4.50417	36.8291	11.4	43.1818	32	2	275
1125	-3.02084	36.8291	11.2083	41.5123	32.5	2	135
1126	-2.40417	36.8291	10.6833	41.5694	31.8	1	86
1127	-2.26251	36.8291	11.2917	42.6101	32.4	1	85
1128	-2.25417	36.8291	11.325	42.5752	32.4	1	86
1129	-2.22917	36.8291	11.4083	42.5684	32.5	1	87
1130	-4.39584	36.8375	11.5	41.5162	31.1	2	266
1131	-3.52084	36.8375	11.0583	42.2074	32.3	2	180
1132	-2.86251	36.8375	11.925	41.4062	31.6	3	145
1133	-2.60417	36.8375	11.05	41.0781	31.9	2	107
1134	-2.04584	36.8541	11.2833	42.2597	32.2	1	93
1135	-3.62917	36.8625	11.4917	41.3369	32	2	173
1136	-4.72084	36.8708	11.3083	43.1616	32	2	286
1137	-4.85417	36.8791	11.1	41.7293	31.3	2	300
1138	-4.71251	36.8791	11.4833	43.4975	32.1	2	286
1139	-4.70417	36.8791	11.6417	43.6017	32.2	2	288
1140	-2.01251	36.8791	10.975	42.3745	31.8	1	91
1141	-4.72917	36.8875	11.4	43.346	32	2	286
1142	-4.70417	36.8875	11.6833	43.5945	32.3	2	285
1143	-4.14584	36.8875	11.8583	43.9198	32.7	2	235
1144	-3.86251	36.8958	12.0083	40.0278	31.1	3	212
1145	-4.76251	36.9041	11.0333	42.2733	31.5	2	289
1146	-4.92917	36.9291	11.9583	42.5563	32.1	2	303
1147	-4.25417	36.9458	12.3583	43.211	32.6	2	241
1148	-3.07917	36.9625	12.575	41.6391	33	3	146
1149	-5.87084	36.9708	11.4833	43.8295	32.5	1	277
1150	-3.06251	36.9708	12.5833	41.8051	33	3	145
1151	-3.05417	36.9708	12.5417	41.8056	33	3	144
1152	-4.87917	36.9791	11.775	42.3561	32.1	2	295
1153	-3.15417	36.9791	13.05	41.1672	32.1	5	182
1154	-3.12917	36.9791	13.0167	41.062	32.2	5	179
1155	-3.12084	36.9791	12.975	41.1905	32.5	4	173
1156	-3.11251	36.9791	12.9417	41.7473	32.7	4	162
1157	-3.05417	36.9791	12.6583	41.7767	33	3	146
1158	-3.04584	36.9791	12.6583	41.6393	33	3	146
1159	-4.53751	36.9875	11.7583	40.8275	31.7	2	275
1160	-3.98751	36.9875	13.2833	42.0359	32.7	3	213
1161	-3.89584	36.9958	13.35	42.2468	33.3	3	196
1162	-2.87917	36.9958	12.625	40.207	32.1	4	157
1163	-4.60417	37.0041	12.0833	41.3813	32.1	2	280
1164	-4.60417	37.0125	12.225	41.5816	32.2	2	280
1165	-4.57084	37.0125	12.175	41.4116	32.3	2	277
1166	-4.56251	37.0125	12.1667	41.5245	32.4	2	276
1167	-4.55417	37.0125	12.175	41.6952	32.4	2	275
1168	-3.08751	37.0125	13.0333	40.7292	31.4	6	197
1169	-2.44584	37.0125	11.9833	42.3439	32.9	2	98
1170	-4.59584	37.0208	12.3333	41.6667	32.5	2	278
1171	-4.58751	37.0208	12.3417	42.1217	32.6	2	275
1172	-4.55417	37.0208	12.325	41.9218	32.7	2	273
1173	-4.54584	37.0208	12.3	42.1233	32.6	2	272
1174	-4.53751	37.0208	12.2917	41.9511	32.6	2	272
1175	-4.53751	37.0291	12.4083	42.3493	32.8	2	271
1176	-3.79584	37.0291	13.3083	41.0751	32.7	4	211
1177	-2.42084	37.0291	12.1917	41.8958	33	3	102
1178	-4.72084	37.0375	12.6	43.0034	33.1	2	281
1179	-4.53751	37.0375	12.5833	42.8005	33	2	268
1180	-3.73751	37.0375	13.3083	41.2023	32.9	4	199
1181	-3.61251	37.0375	12.975	41.0601	32	4	204
1182	-6.57084	37.0458	10.7417	41.9596	31.8	2	243
1183	-4.86251	37.0458	12.65	43.0272	32.9	2	293
1184	-3.75417	37.0541	13.5583	41.7179	33.5	3	193
1185	-2.57917	37.0541	12.6833	41.8592	33.4	3	118
1186	-2.40417	37.0541	12.5417	42.0861	33.4	2	103
1187	-2.38751	37.0541	12.6083	41.8881	33.4	3	104
1188	-2.37084	37.0541	12.6667	41.9426	33.3	3	107
1189	-4.87084	37.0625	12.7417	42.9012	33	2	293
1190	-2.37917	37.0625	12.8083	42.1327	33.6	3	107
1191	-2.36251	37.0625	12.8417	41.9662	33.6	3	107
1192	-7.8625	37.0708	10.3417	43.0903	30.8	2	268
1193	-3.60417	37.0708	12.9333	41.0582	32.9	3	175
1194	-4.37084	37.0875	12.9	41.8831	33	3	251
1195	-2.30417	37.0875	13.325	42.5719	33.9	3	110
1196	-2.07084	37.0875	12.375	42.5258	32.8	3	102
1197	-3.54584	37.0958	12.45	39.2744	31.4	5	201
1198	-2.12917	37.0958	12.65	42.5926	32.9	3	106
1199	-3.77084	37.1041	14.275	43.1269	34.9	3	174
1200	-3.60417	37.1208	13.25	41.6667	33.9	3	160
1201	-2.55417	37.1208	13.3917	41.7186	33.7	4	131
1202	-1.92084	37.1208	11.2083	41.0562	32	2	100
1203	-7.69584	37.1375	10.3083	43.1311	30.6	2	262
1204	-3.87084	37.1375	14.0167	42.9959	34.7	3	177
1205	-2.77084	37.1375	12.7083	39.9633	32.3	4	145
1206	-1.93751	37.1375	11.45	41.7883	32.4	2	97
1207	-1.85417	37.1375	11.5333	42.0925	32.3	3	99
1208	-1.84584	37.1375	11.5417	42.4326	32.4	2	96
1209	-6.87917	37.1541	10.425	42.2065	31.6	2	230
1210	-6.87084	37.1541	10.5083	42.2021	31.7	2	230
1211	-8.2375	37.1625	10.0167	43.1753	30.1	2	264
1212	-3.68751	37.1625	13.6667	43.8034	33.8	2	154
1213	-3.57917	37.1625	13.1583	41.6403	33.9	3	159
1214	-3.61251	37.1708	13.2417	42.1709	34.2	3	155
1215	-3.72917	37.1875	13.775	44.0096	34.2	2	150
1216	-3.72084	37.1875	13.7083	43.7966	34.2	2	151
1217	-1.92084	37.1958	12.1417	43.3631	33	2	96
1218	-1.91251	37.1958	12.1583	43.4226	33	2	96
1219	-1.90417	37.1958	12.15	43.5484	33	2	95
1220	-1.89584	37.1958	12.1167	43.4289	33	2	95
1221	-1.87917	37.1958	12.1	43.3692	33.1	2	95
1222	-6.92084	37.2041	10.0083	41.7014	31	2	229
1223	-1.91251	37.2041	12.1417	43.3631	33	2	97
1224	-1.81251	37.2041	11.7583	43.2292	32.8	2	91
1226	-4.14584	37.2125	13.3833	41.954	33.9	3	218
1227	-1.81251	37.2125	11.7833	43.3211	32.8	2	91
1228	-3.68751	37.2208	13.7167	43.1342	34.7	3	153
1229	-1.88751	37.2208	12.1083	43.399	33.1	2	97
1230	-1.91251	37.2375	12.1667	43.4524	33.1	3	98
1231	-1.90417	37.2375	12.175	43.4821	33.1	3	98
1232	-1.89584	37.2375	12.1833	43.5119	33.1	2	97
1233	-1.88751	37.2375	12.2083	43.446	33.1	2	97
1234	-1.87917	37.2375	12.2	43.5714	33.1	3	97
1235	-5.99584	37.2458	11.875	42.7158	33.6	2	255
1236	-1.92084	37.2458	12.175	43.4821	33.1	3	97
1237	-1.91251	37.2458	12.1917	43.3867	33.2	3	98
1238	-1.90417	37.2458	12.2583	43.4693	33.1	3	99
1239	-1.89584	37.2458	12.2333	43.3806	33.2	3	97
1240	-1.88751	37.2458	12.2667	43.3451	33.1	3	99
1241	-1.87917	37.2458	12.275	43.3746	33.2	3	99
1242	-1.85417	37.2458	12.2083	43.446	33.2	3	98
1243	-6.09584	37.2541	11.6167	42.0894	33.5	2	251
1244	-1.93751	37.2541	12.2417	43.2568	33.1	3	99
1245	-1.92084	37.2541	12.25	43.4397	33.2	3	97
1246	-1.89584	37.2541	12.2667	43.4988	33.2	3	97
1247	-8.37917	37.2625	9.19167	42.7519	28.9	2	261
1248	-7.0375	37.2625	10.6083	42.4333	31.6	2	231
1249	-6.9625	37.2625	10.2583	42.0424	31.3	2	227
1250	-1.89584	37.2625	12.275	43.3746	33.2	3	100
1251	-1.87084	37.2625	12.2333	43.3806	33.2	3	98
1252	-7.04584	37.2708	10.6	42.4	31.5	2	231
1253	-6.9875	37.2708	10.325	42.1429	31.3	2	225
1254	-6.9375	37.2708	10.5167	42.2356	31.6	2	230
1255	-3.67917	37.2708	13.6833	42.3633	34.8	3	155
1256	-3.67084	37.2708	13.6417	42.2343	34.8	3	155
1257	-3.27084	37.2708	13.3333	40.282	32.8	5	176
1258	-1.90417	37.2708	12.2	43.2624	33.1	3	101
1259	-1.89584	37.2708	12.225	43.1979	33.1	3	101
1260	-1.87917	37.2708	12.2333	43.3806	33.1	3	99
1261	-7.02917	37.2791	10.8083	42.7207	31.8	2	227
1262	-3.67917	37.2791	13.7833	42.4103	34.9	3	156
1263	-3.67084	37.2791	13.75	42.4383	34.9	3	155
1264	-7.05417	37.2958	10.7667	42.556	31.7	2	230
1265	-7.00417	37.2958	10.8167	42.7536	31.8	2	227
1266	-6.22917	37.2958	11.7583	41.8446	33.8	2	249
1267	-3.12917	37.2958	13.75	41.1677	33.7	4	158
1268	-3.11251	37.2958	13.875	41.2946	33.7	5	158
1269	-3.12084	37.3041	13.775	41.1194	33.8	4	157
1270	-3.25417	37.3125	13.75	41.2913	33.7	4	162
1271	-3.11251	37.3125	13.9583	41.175	33.8	5	162
1272	-1.76251	37.3125	12.1833	43.5119	33.1	2	95
1273	-3.20417	37.3291	13.9667	41.6915	34.2	4	154
1274	-6.02917	37.3375	11.675	41.548	34	2	253
1275	-5.82917	37.3375	12.4333	42.2903	34.8	2	263
1276	-1.92084	37.3375	11.9833	42.7976	32.8	3	97
1277	-1.70417	37.3375	11.85	43.4066	32.8	2	94
1278	-6.62084	37.3458	11.7917	42.5692	33.1	3	249
1279	-6.35417	37.3458	11.9417	41.9006	33.9	2	249
1280	-6.32917	37.3458	11.9583	41.9591	34.1	2	246
1281	-6.0375	37.3458	11.6333	41.253	34.1	2	256
1282	-2.16251	37.3458	12.7917	42.3565	33.6	3	106
1283	-5.93751	37.3541	12.2417	41.9235	34.9	2	253
1284	-5.90417	37.3541	12.4667	42.1171	35.1	2	254
1285	-1.67084	37.3625	11.8833	43.6887	32.9	2	93
1286	-6.97917	37.3708	11.375	43.0871	32.7	2	225
1287	-5.98751	37.3708	11.6917	41.1678	34.5	2	252
1288	-5.98751	37.3791	11.6417	41.1366	34.5	2	253
1289	-1.67917	37.3791	11.975	43.5455	33	2	95
1290	-1.66251	37.3791	11.9917	43.4481	33	2	94
1291	-5.99584	37.3875	11.475	40.6915	34.4	2	255
1292	-5.98751	37.3875	11.625	41.0777	34.5	2	255
1293	-5.96251	37.3875	12	41.6667	34.8	2	256
1294	-2.49584	37.3875	13.3667	41.2551	33	5	137
1295	-6.22917	37.3958	12.2	42.2145	34.4	2	243
1296	-6.1875	37.3958	11.975	41.2931	34.1	2	258
1297	-6.0125	37.3958	11.6083	40.8744	34.5	2	249
1298	-6.00417	37.3958	11.5333	40.8983	34.4	2	250
1299	-6.00417	37.4041	11.65	41.1661	34.4	2	249
1301	-7.79584	37.4125	11.275	42.8707	32.1	2	265
1302	-6.0875	37.4125	12.1917	41.3277	34.6	2	257
1303	-6.07917	37.4125	12.1417	41.2982	34.5	2	259
1304	-5.92084	37.4125	12.4333	42.4346	34.9	2	251
1305	-5.91251	37.4125	12.4833	42.4603	34.9	2	251
1306	-6.07917	37.4208	12.2167	41.4124	34.5	2	259
1307	-5.99584	37.4208	11.8333	41.6667	34.3	2	248
1308	-5.96251	37.4208	12.2417	42.3587	34.6	2	249
1309	-5.95417	37.4208	12.325	42.354	34.7	2	249
1310	-6.2375	37.4375	12.4917	42.4887	34.7	2	244
1311	-6.04584	37.4458	12.175	42.128	34.4	2	246
1312	-6.57084	37.4541	11.625	42.427	33.1	2	237
1313	-5.73751	37.4541	12.6333	42.2519	34.9	2	256
1314	-2.77917	37.4708	13.3833	40.1902	33.4	5	149
1315	-6.80417	37.4791	11.45	42.2509	32.6	3	241
1316	-6.45417	37.4791	11.825	41.6373	33.6	3	247
1317	-1.62084	37.5041	12.7333	42.8732	32.9	4	109
1318	-6.1875	37.5125	12.5667	42.17	35.1	2	243
1319	-6.22084	37.5208	12.3333	41.9501	34.9	3	244
1320	-6.77917	37.5375	11.5	41.8182	32.5	3	250
1321	-6.72084	37.5708	11.7917	41.9632	33	3	246
1322	-6.37084	37.5708	11.7833	41.345	33.4	3	251
1323	-6.75417	37.5791	11.7833	41.9336	32.9	3	255
1324	-1.32917	37.5875	11.8417	43.0606	32.6	3	98
1325	-6.30417	37.5958	11.9667	41.4072	33.8	3	251
1326	-7.6875	37.6208	11.6667	43.6954	32.9	2	244
1327	-4.32084	37.6208	13.3	41.6928	35.1	3	237
1328	-3.69584	37.6208	12.9083	40.465	33	4	177
1329	-4.06251	37.6375	13.5833	41.9239	35.2	3	202
1330	-4.06251	37.6458	13.65	42	35.5	3	203
1331	-6.22917	37.6541	12.2667	41.1633	34.4	3	256
1332	-5.99584	37.6625	12.2917	40.9722	34.1	3	269
1333	-5.72084	37.6625	12.7167	42.6734	34.8	2	245
1334	-1.00417	37.6708	12.4917	44.1402	33.4	4	104
1335	-6.4875	37.6958	11.725	41.1404	33	3	255
1336	-5.28751	37.7041	12.8583	43.7358	34.1	2	243
1337	-5.27084	37.7041	12.8417	43.2379	34.3	2	243
1338	-5.28751	37.7208	12.8333	43.5028	34.1	2	243
1339	-1.82084	37.7375	13.275	42.4121	33.5	5	109
1340	-5.44584	37.7625	12.3667	41.4989	34	2	255
1341	-3.82084	37.7791	13.3917	40.8283	35.1	4	179
1342	-3.24584	37.7791	13.6	41.0876	35.4	4	144
1343	-1.55417	37.7791	12.55	42.1141	32.7	5	106
1344	-4.86251	37.7958	13.5417	42.3177	35.5	3	250
1345	-6.6625	37.8041	11.8833	41.5501	32.9	3	254
1346	-5.67917	37.8125	12.7167	41.4224	34.5	3	265
1347	-5.30417	37.8208	12.4167	41.807	33.9	3	248
1348	-5.23751	37.8208	12.5917	42.2539	34.2	3	243
1349	-5.22084	37.8208	12.625	42.3658	34.3	3	242
1350	-3.07917	37.8208	13.35	39.7321	33.6	6	164
1351	-1.20417	37.8208	12.5083	42.6906	32.8	4	108
1352	-5.23751	37.8291	12.5	42.0875	34.1	3	245
1353	-0.762507	37.8291	10.175	40.377	31.7	3	103
1354	-6.5375	37.8375	11.8083	40.7184	32.7	4	270
1355	-4.82084	37.8375	13.4	42.1384	35.7	3	245
1356	-4.92917	37.8625	12.925	42.101	34.9	3	242
1357	-4.87917	37.8625	13.0167	42.1251	35	3	243
1358	-4.92084	37.8708	12.95	42.0455	34.9	3	242
1359	-4.78751	37.8708	13.125	41.6667	35.7	3	241
1360	-4.77917	37.8708	13.1667	41.7989	35.7	3	241
1361	-4.77084	37.8708	13.2583	41.9568	35.8	3	240
1362	-6.62084	37.8791	11.2083	40.4633	31	4	280
1363	-4.84584	37.8791	13.0167	41.8542	35.3	3	241
1364	-4.83751	37.8791	13.075	41.9071	35.4	3	240
1365	-4.78751	37.8791	13.05	41.6933	35.6	3	243
1366	-4.77917	37.8791	13.075	41.7732	35.6	3	243
1367	-4.77084	37.8791	13.1667	41.7989	35.7	3	241
1368	-4.87084	37.8875	12.775	41.4773	34.6	3	246
1369	-4.78751	37.8875	12.9833	41.6132	35.5	4	243
1370	-4.77917	37.8875	13.05	41.5605	35.6	4	243
1371	-4.77084	37.8875	13.1083	41.7463	35.6	3	241
1372	-4.76251	37.8875	13.2083	41.9312	35.7	3	241
1373	-1.35417	37.8875	12.45	42.931	33	5	99
1374	-4.82084	37.8958	12.9333	41.5863	35.3	3	241
1375	-4.81251	37.8958	12.9417	41.6131	35.3	3	241
1376	-4.80417	37.8958	12.95	41.6399	35.3	3	240
1377	-4.77084	37.8958	13.0417	41.6667	35.5	4	241
1378	-4.75417	37.8958	13.225	41.9841	35.6	3	238
1379	-4.74584	37.8958	13.2917	42.0622	35.7	3	237
1380	-4.77917	37.9041	12.9417	41.4797	35.3	3	240
1381	-4.76251	37.9041	13.075	41.7732	35.4	3	237
1382	-4.75417	37.9041	13.1417	41.8524	35.5	3	237
1383	-1.37917	37.9041	12.6333	42.6802	33.2	5	103
1384	-1.15417	37.9041	11.9667	41.2644	32.4	5	105
1385	-6.6625	37.9125	11.0417	39.7182	30.5	5	299
1386	-4.77917	37.9125	12.8917	41.4523	35.1	3	239
1387	-4.77084	37.9125	12.9333	41.453	35.2	3	237
1388	-4.76251	37.9125	13.0167	41.5868	35.3	3	237
1389	-4.74584	37.9125	13.125	41.7994	35.4	3	237
1390	-4.73751	37.9125	13.175	41.8254	35.5	3	235
1391	-4.72084	37.9125	13.2333	42.0106	35.5	3	234
1392	-1.04584	37.9125	12	41.8118	32.5	5	109
1393	-1.02084	37.9125	12.0083	41.6956	32.5	5	110
1394	-6.17917	37.9208	12.4	40.7895	33.5	4	274
1395	-5.47917	37.9208	12.35	40.894	33.2	3	271
1396	-4.77084	37.9208	12.8833	41.4255	35.1	3	238
1397	-4.74584	37.9208	13.0667	41.7465	35.3	3	236
1398	-4.73751	37.9208	13.1	41.7197	35.4	3	235
1399	-4.72917	37.9208	13.1	41.853	35.4	3	233
1400	-4.68751	37.9208	13.25	42.0635	35.6	3	230
1401	-6.1875	37.9291	12.4	40.6557	33.5	4	275
1402	-4.98751	37.9291	12.3667	41.0853	33.7	3	247
1403	-4.88751	37.9291	12.3417	40.7316	33.3	4	249
1404	-4.77084	37.9291	12.7917	41.2634	34.9	3	239
1405	-4.72917	37.9291	13.0583	41.7199	35.3	3	234
1406	-1.33751	37.9291	12.775	42.7258	33.5	5	102
1407	-4.97917	37.9375	12.4083	41.0872	33.7	3	247
1408	-4.89584	37.9375	12.3917	40.8966	33.5	4	247
1409	-4.77917	37.9375	12.7417	41.1021	34.7	3	239
1410	-1.12917	37.9375	11.6333	41.9976	32.6	4	101
1411	-4.97917	37.9458	12.4917	41.3631	33.9	3	243
1412	-4.97084	37.9458	12.5083	41.2816	33.9	3	245
1413	-4.76251	37.9458	12.775	41.0772	34.7	3	239
1414	-4.68751	37.9458	13.0167	41.4543	35.4	3	232
1415	-2.92917	37.9458	12.6	39.0093	32.7	6	153
1416	-4.97084	37.9541	12.525	41.0656	33.8	4	248
1417	-4.96251	37.9541	12.5667	41.3377	33.9	3	246
1418	-4.99584	37.9625	12.5	41.1184	33.8	3	248
1419	-4.54584	37.9625	13.3	41.8239	35.8	4	221
1420	-4.87084	37.9708	12.6083	41.0695	33.7	4	244
1421	-4.87084	37.9791	12.65	41.0714	33.8	4	243
1422	-1.52084	37.9791	13.175	42.6375	33.4	6	106
1423	-1.06251	37.9791	11.4667	42.0024	32.5	4	103
1424	-6.97084	37.9958	11.6833	42.3309	31.9	4	254
1425	-6.0625	37.9958	12.2417	40.0054	33.5	4	282
1426	-4.37917	38.0125	13.2833	41.2526	36	4	209
1427	-3.37084	38.0125	13.5083	40.2034	34.9	5	161
1428	-2.87917	38.0125	12.6333	38.9918	32.8	6	151
1429	-2.87084	38.0125	12.5833	39.3229	33	5	144
1430	-2.86251	38.0125	12.5417	39.1927	32.8	5	147
1431	-0.654174	38.0125	8.73333	37.971	30.1	4	111
1432	-3.33751	38.0208	13.4833	40.2488	34.9	5	155
1433	-1.69584	38.0208	13.1417	41.0677	32.8	7	118
1434	-1.68751	38.0208	13.1917	41.0955	32.9	7	117
1435	-3.44584	38.0291	13.3	39.9399	35	5	157
1436	-0.662507	38.0291	8.775	38.1522	30.1	4	111
1437	-2.85417	38.0458	12.6333	39.3562	33.1	5	143
1438	-0.654174	38.0458	9.05833	38.877	30.3	4	111
1439	-3.42084	38.0541	13.2167	40.0505	35.2	5	151
1440	-3.99584	38.0708	13.375	41.2809	36	4	181
1441	-1.99584	38.0708	14.3417	41.57	33.7	8	134
1442	-1.61251	38.0708	13.4583	42.0573	33.3	7	115
1443	-1.60417	38.0708	13.5	41.9255	33.3	7	116
1444	-1.17917	38.0791	12.25	42.5347	33	5	107
1445	-4.01251	38.1541	12.7333	39.9164	35.3	4	176
1446	-4.00417	38.1541	12.75	39.9687	35.3	4	175
1447	-3.99584	38.1625	12.7833	39.9479	35.4	4	173
1448	-3.87084	38.1625	13.0083	40.1492	35.4	5	169
1449	-1.37084	38.1708	11.7	41.4894	32.6	5	99
1450	-7.0375	38.1791	12.3667	43.6985	32.7	4	239
1451	-3.98751	38.1791	12.8917	40.161	35.5	4	172
1452	-0.979174	38.1791	11.375	41.8199	32.1	6	112
1453	-5.67917	38.1875	13.3	41.3043	34.8	4	268
1454	-3.98751	38.1875	12.9417	40.1915	35.6	4	171
1455	-0.77084	38.1958	10.275	40.9363	31.2	5	116
1456	-1.86251	38.2041	13.5917	41.6922	34	7	115
1457	-3.96251	38.2125	13	39.8773	35.1	5	174
1458	-5.67917	38.2208	13.3667	41.2551	34.6	5	278
1459	-3.97084	38.2208	12.975	39.9231	35.2	5	173
1460	-3.98751	38.2291	12.975	39.9231	35.2	5	174
1461	-0.837507	38.2375	11.1833	41.7289	31.8	6	120
1462	-4.21251	38.2458	12.8667	39.9586	34.9	5	186
1463	-3.53751	38.2458	13.5833	40.4266	36.2	5	152
1464	-0.82084	38.2541	11.2333	41.6049	31.8	6	120
1465	-1.00417	38.2625	11.9333	41.4352	32.1	6	115
1466	-0.812507	38.2791	11.425	41.3949	31.8	7	120
1467	-0.812507	38.2875	11.6667	41.225	31.8	7	119
1468	-0.787507	38.2875	11.55	41.5468	31.8	7	121
1469	-0.587507	38.3041	11.375	43.5824	31.6	6	128
1470	-2.31251	38.3291	13.7917	40.6834	34.6	6	135
1471	-0.562507	38.3375	11.225	44.0196	31.4	5	127
1472	-0.62084	38.3541	11.475	43.1391	31.6	6	127
1473	-2.32084	38.3625	13.7	40.176	34	7	145
1474	-0.520841	38.3625	11.4583	44.0705	31.7	5	131
1475	-0.520841	38.3708	11.5417	43.8847	31.8	6	130
1476	-0.445841	38.3708	11.175	43.8235	31.5	5	127
1477	-0.412507	38.3708	10.9833	43.4124	31.3	5	126
1478	-1.04584	38.3791	13.1667	41.4046	32.9	8	114
1479	-1.03751	38.3791	13.25	41.2773	32.9	9	115
1480	-0.520841	38.3791	11.5917	44.0748	31.8	6	131
1481	-0.429174	38.3791	11.2667	44.0104	31.5	6	128
1482	-0.420841	38.3791	11.2083	43.9542	31.5	6	128
1483	-0.520841	38.3875	11.6083	43.971	31.8	6	131
1484	-0.554174	38.4291	11.8917	43.5592	31.8	7	131
1485	-0.462507	38.4291	11.8167	44.4236	31.8	6	133
1486	-0.437507	38.4291	11.7083	44.3497	31.7	6	133
1487	-0.420841	38.4291	11.5833	44.3806	31.6	6	132
1488	-0.579174	38.4541	12	42.7046	31.7	7	128
1489	-1.61251	38.4791	13.2833	41.2526	33.9	8	109
1490	-0.429174	38.4791	12.225	43.5053	31.9	7	129
1491	-1.14584	38.4958	13.1917	40.8411	33.2	9	115
1492	-1.03751	38.5041	13.1	39.8176	32.3	11	132
1494	-1.01251	38.5125	12.9083	39.1162	31.7	12	138
1495	-1.67917	38.5208	13.375	40.6535	33.9	9	113
1496	-0.929174	38.5208	12.1417	39.8087	31.7	9	119
1497	-0.754174	38.5291	12.4667	40.2151	31.7	10	122
1498	-0.74584	38.5291	12.4333	39.9786	31.6	10	122
1499	-0.220841	38.5291	11.8833	44.0123	31.8	7	128
1500	-1.12917	38.5458	13.0083	40.7785	33.1	9	113
1501	-0.112507	38.5625	12.0167	43.8564	32	7	125
1502	-0.89584	38.5791	12.6	40.7767	32.4	9	118
1503	-0.0708407	38.5875	11.6833	43.5945	31.7	6	123
1504	-0.82084	38.6041	12.65	40.4153	32.3	10	121
1505	-0.0625074	38.6041	11.7833	43.8042	31.7	6	125
1506	-0.0458407	38.6041	11.5917	43.7421	31.6	6	123
1508	-6.62917	38.6125	13.2417	42.4412	34.5	6	248
1509	-0.054174	38.6125	11.675	43.7266	31.6	6	124
1510	-5.66251	38.6458	13.0917	41.1688	34.1	6	268
1511	-0.912507	38.6458	13.1167	41.3775	32.8	9	118
1512	-0.0958407	38.6625	11.825	42.8442	31.3	7	127
1513	-0.329174	38.6708	12.925	39.7692	31.6	12	132
1514	-0.195841	38.6708	12.2667	40.6181	31.4	10	120
1515	-4.12917	38.6958	12.9167	38.6727	33.9	6	178
1516	-0.254174	38.6958	12.5167	39.9893	31.6	10	124
1517	-7.0625	38.7041	12.55	43.8811	32.6	5	228
1518	-0.737507	38.7041	12.8583	40.1823	32.3	11	123
1519	-0.72084	38.7041	12.7417	39.9425	32.1	11	124
1520	-0.437507	38.7125	12.4	40.1295	31.8	10	121
1521	0.0624926	38.7208	12.2583	42.8613	31.8	9	128
1522	-4.07084	38.7291	13.25	39.3175	34.5	6	163
1523	-1.13751	38.7375	13.0583	39.9337	32.2	13	132
1524	-0.612507	38.7958	12.175	40.3146	31.6	10	123
1525	0.0624926	38.8125	11.4167	42.1279	31.6	8	132
1526	-0.0125074	38.8375	11.8417	41.5497	31.7	9	130
1527	-7.5875	38.8458	10.9083	42.2804	30.5	5	278
1528	0.00415926	38.8541	11.1333	41.8546	31.5	8	133
1529	-0.470841	38.8625	11.65	41.3121	31.4	9	130
1530	-0.0625074	38.8708	10.775	41.7636	30.9	7	134
1531	-0.0875074	38.8791	10.7667	41.7313	30.9	8	134
1532	-0.67084	38.8875	12.2167	40.1864	31.4	12	125
1533	-0.212507	38.8875	10.7333	40.9669	30.8	8	135
1534	-0.687507	38.9041	11.2667	41.1192	31	9	129
1535	-0.64584	38.9125	11.6417	40.9918	31.3	10	125
1536	-0.262507	38.9125	10.9583	40.8893	30.9	8	134
1537	-0.237507	38.9125	11.1667	40.7543	31	9	131
1538	-0.229174	38.9125	11.0917	41.0802	30.9	9	133
1539	-4.02917	38.9208	13.1417	39.2289	34.6	6	147
1540	-0.204174	38.9208	10.775	41.4423	31	8	138
1541	-0.195841	38.9208	10.775	41.4423	31	8	138
1543	-0.92084	38.9625	12.7333	39.7917	31.1	14	136
1544	-0.487507	38.9875	10.8167	40.9722	31.1	8	134
1545	-0.64584	39.0125	11.2917	41.3614	31.3	9	132
1546	-0.637507	39.0375	10.9583	41.1967	31.2	9	134
1547	-0.687507	39.0625	11.3667	41.0349	31.2	10	131
1548	-0.679174	39.0625	11.2833	41.18	31.2	10	131
1549	-0.679174	39.0708	11.3333	40.9146	31.2	10	131
1550	-0.837507	39.0875	11.125	39.5907	30.4	11	124
1551	-0.779174	39.0875	10.9833	40.0852	30.6	11	127
1552	-0.84584	39.1041	11.4167	39.504	30.5	12	121
1553	-0.854174	39.1125	11.2	39.576	30.5	11	122
1554	-0.812507	39.1125	10.9417	39.9331	30.6	11	125
1555	-1.52084	39.1708	12.6917	39.2931	32.9	12	121
1556	-0.587507	39.2041	10.5167	40.9209	30.6	9	141
1557	-0.579174	39.2375	10.3917	40.9121	30.5	10	143
1558	-0.329174	39.3625	7.75	36.5566	28.1	7	163
1559	-0.329174	39.3791	7.94167	37.4607	28.1	7	165
1560	-3.22917	39.3875	13.3583	39.2892	34.7	7	143
1561	-3.22084	39.3875	13.3333	39.1007	34.8	7	143
1562	-3.21251	39.3875	13.3167	38.9376	34.8	7	146
1563	-6.50417	39.4208	11.4583	38.0676	33.7	7	230
1564	-2.08751	39.4458	12.5167	38.7513	33.1	11	134
1565	-0.379174	39.4541	9.26667	40.1154	29.8	9	177
1566	-0.345841	39.4541	9.09167	39.7016	29.7	9	175
1567	-0.437507	39.4625	9.84167	41.0069	30.3	11	168
1568	-0.379174	39.4625	9.24167	40.0072	29.8	10	180
1569	-0.362507	39.4625	9.175	39.8913	29.8	10	179
1570	-0.354174	39.4625	9.125	39.6739	29.8	9	178
1571	-0.362507	39.4708	9.24167	40.0072	29.8	9	179
1572	-0.370841	39.4791	9.275	40.3261	29.7	9	178
1573	-0.379174	39.4875	9.36667	40.3736	29.8	10	179
1574	-0.687507	39.4958	11.0667	41.761	30.8	12	142
1575	-0.470841	39.5041	9.66667	40.6162	30	11	166
1576	-1.27917	39.5625	13.1833	40.942	31.8	17	128
1577	-0.59584	39.5625	10.2333	41.4305	30.2	11	150
1578	-0.612507	39.6041	10.5667	41.4379	30.5	11	146
1579	-6.22084	39.6125	11.4	38.1271	33.9	6	212
1580	-0.59584	39.6291	10.8167	41.7632	30.6	13	146
1581	-0.587507	39.6541	10.95	41.7939	30.6	13	145
1582	-0.537507	39.6541	10.5	41.1765	30.3	12	149
1583	-0.537507	39.6625	10.5333	41.3072	30.3	12	149
1584	-0.412507	39.6625	10.6833	40.7761	29.7	14	147
1585	-0.345841	39.6791	10.1833	40.0919	29.5	14	154
1586	-5.56251	39.7041	10.9083	38.0081	31.5	5	173
1587	-0.937507	39.7041	11.0917	40.9287	30.6	13	119
1588	-0.529174	39.7041	10.875	41.0377	30.1	14	142
1589	-0.345841	39.7291	10.1	40.4	29.7	13	158
1590	-0.337507	39.7291	9.99167	40.4521	29.7	12	160
1591	-0.529174	39.7375	11.25	41.2088	29.9	16	136
1592	-2.57917	39.8291	13.05	39.6657	32.8	11	156
1593	-0.470841	39.8291	11.0917	41.5418	30	15	143
1594	-1.14584	39.8458	11.8333	40.2494	30.3	18	119
1595	-0.495841	39.8708	11.425	41.8498	30.1	15	138
1596	-0.479174	39.8708	11.4333	42.0343	30	15	139
1597	-0.587507	39.9125	12.0417	42.1037	30	19	127
1598	-0.495841	39.9208	12.1167	42.2183	30	19	130
1599	-0.487507	39.9208	12.25	42.2414	30	19	130
1600	-0.054174	39.9375	9.96667	40.847	29.7	12	170
1601	-0.0875074	39.9541	10.2	41.2955	30	14	170
1602	-0.370841	40.0875	11.2667	41.4216	29.1	18	136
1603	-0.72084	40.1375	13.3417	42.6251	30.1	18	136
1604	-1.69584	40.3208	13.0167	40.6771	27.3	28	202
1605	-3.54584	40.3625	12.3917	38.4834	33	10	151
1606	-1.21251	40.3625	14.0833	42.2923	31	17	143
1607	-1.58751	40.3708	13.3	41.433	28.1	28	185
1608	-3.76251	40.3791	11.1667	36.7325	32	10	148
1609	-3.72084	40.3791	11.0667	36.6446	32.1	10	145
1610	-3.61251	40.3958	11.6917	37.4733	32.2	10	153
1611	-4.50417	40.4041	9.46667	34.5499	28.4	12	113
1612	-3.59584	40.4041	11.925	37.8571	32.3	10	153
1613	-3.68751	40.4125	10.85	36.532	31.7	10	156
1614	-3.72084	40.4208	10.925	36.6611	31.8	10	143
1615	-3.72084	40.4458	10.7667	36.4972	31.4	10	150
1616	-0.295841	40.5791	14.0667	44.2348	29.5	24	163
1617	-0.187507	40.5958	13.4833	43.4946	29.5	24	154
1618	-0.195841	40.6708	13.3167	42.957	30	23	151
1619	-0.187507	40.6708	13.25	42.8803	29.9	23	150
1620	-0.162507	40.7541	12.3417	41.6948	29.6	21	146
1621	-0.837507	40.8125	13.875	42.8241	30.1	18	166
1622	-0.84584	40.8208	13.95	42.9231	30.1	18	166
1623	-6.90417	41.0541	9.74167	42.3551	27.3	14	434
1624	0.0624926	41.2958	10.9333	37.963	32.1	10	123
1625	-0.662507	41.3458	12.3	40.0651	32.7	16	120
1626	-0.887507	41.6041	11.375	38.4291	31.8	18	125
1627	-1.97084	41.9791	11.55	40.2439	29.3	21	139
1628	-3.17917	41.9875	11.6667	40.2299	26.9	18	146
1629	-0.279174	42.3125	10.3583	37.2602	26.4	35	219
1630	-1.77917	42.8041	9.08333	35.6209	27.2	42	250
1631	-2.09584	43.1041	7.625	39.1026	24.2	65	353
1632	-3.04584	43.2041	9.225	44.7816	25.1	53	343
1633	-1.38751	43.3625	8.60833	42.1977	25	61	390
1634	-1.42084	43.3708	8.68333	42.1521	25.2	60	389
1635	8.10416	33.9791	12.475	37.4625	39.5	0	33
1636	9.97916	34.1125	11.625	40.9331	34.6	1	81
1637	7.93749	34.3208	11.8917	36.366	38.6	1	35
1638	9.64582	34.4791	12.05	40.4362	35.5	1	68
1639	3.41249	35.6541	11.8917	37.1615	33.9	6	103
1640	10.6208	35.8458	8.525	35.5208	32.3	1	131
1641	10.5958	35.8958	8.68333	35.8815	32.5	1	128
1642	0.145826	38.6958	11.35	42.5094	31.3	7	125
1643	0.0708259	38.8541	11.075	41.6353	31.5	7	132
1644	1.39583	38.9541	10.3583	40.1486	31.3	7	183
1645	1.56249	39.0791	9.2	39.1489	30.2	6	183
1646	2.47082	39.6041	9.55833	39.6611	28.9	8	196
1647	0.254159	40.2291	10.3417	41.3667	30.3	14	178
1648	0.329159	40.2875	9.66667	40.2778	29.6	13	181
1649	0.287492	40.3208	10.6833	41.4083	29.4	16	181
1650	0.387492	40.3458	9.80833	40.3635	29.9	13	185
1651	0.387492	40.3791	10.1083	40.7594	30.2	13	187
1652	0.412492	40.4041	10.4167	41.1726	30.7	13	187
1653	0.437492	40.4208	7.71667	35.8915	28.8	13	187
1654	0.420826	40.4791	10.6417	41.4073	30.8	14	191
1655	0.504159	40.5458	10.3	41.0359	30.5	13	196
1656	0.329159	40.5541	11.2083	41.8221	30.8	16	185
1657	0.337492	40.5625	11.2667	41.8835	30.9	15	185
1658	0.479159	40.5625	10.725	41.4093	30.4	15	198
1659	0.562492	40.5875	9.675	39.9793	30	13	204
1660	0.445826	40.5958	10.8333	41.3486	30.7	15	195
1661	0.454159	40.5958	10.7583	41.3782	30.6	15	196
1662	0.362492	40.6041	11.3333	41.6667	30.8	16	185
1663	0.579159	40.6125	9.65833	39.9105	29.8	14	209
1664	0.295826	40.6208	11.4667	41.697	30.5	17	179
1665	0.270826	40.6458	11.2	41.3284	29.6	18	173
1666	0.537492	40.6708	10.7583	40.5975	30.7	14	208
1667	0.520826	40.7041	10.6333	40.5852	31.2	14	202
1668	0.304159	40.7875	11.9833	41.1798	27.1	27	188
1669	0.245826	40.8208	11.6917	40.3161	28.7	20	167
1670	0.512492	40.8208	10.35	40.2724	31.4	12	193
1671	0.254159	40.8541	11.6667	40.2299	29.4	18	162
1672	0.395826	40.8541	10.55	39.8113	30	14	182
1673	0.312492	40.8708	11.1583	39.7094	28.6	18	169
1674	0.245826	40.8875	12.15	40.9091	30.5	17	160
1675	0.287492	40.8958	11.3667	39.7436	29.6	17	165
1676	0.304159	40.8958	11.4417	39.8664	28.9	19	166
1677	0.262492	40.9125	12	40.8163	30.5	16	161
1678	0.270826	40.9375	12.0333	40.6532	30.9	15	161
1679	0.312492	40.9541	11.6667	40.0916	30.3	16	164
1680	0.354159	40.9791	10.8583	39.1998	30.4	13	164
1681	0.420826	41.0041	10.3667	38.6816	30.4	11	168
1682	0.429159	41.0041	10.3667	38.6816	30.3	11	171
1683	0.395826	41.0125	10.825	39.221	30.6	12	167
1685	1.42916	41.1625	9.2	38.4937	28.5	20	193
1686	0.845826	41.1875	10.7	38.7681	29.6	14	192
1687	1.20416	41.1958	9.96667	40.0268	28.7	15	189
1688	0.729159	41.2291	10.6167	37.9167	30.1	12	176
1689	0.729159	41.2375	10.7	37.8092	30.1	12	175
1690	0.754159	41.2458	10.7417	37.9564	29.5	14	180
1691	0.762492	41.2458	10.8	37.8947	29.3	16	184
1692	0.720826	41.2791	11.0417	38.2065	30.3	12	169
1693	1.24583	41.2875	10.125	39.3969	28.8	17	186
1694	0.787492	41.2958	10.9083	38.0081	29.5	14	174
1695	0.787492	41.3041	10.9917	38.0334	29.7	14	173
1696	0.795826	41.3125	11.05	38.1034	29.6	15	174
1697	1.12916	41.3125	9.91667	37.8499	27.2	20	199
1698	1.35416	41.3208	10.4167	39.6071	28.9	20	191
1699	2.08749	41.3208	9.00833	37.6918	28.8	25	230
1700	2.13749	41.3791	8.75	37.0763	28.7	26	226
1701	0.362492	41.4208	11.4	38.5135	32.1	10	124
1702	1.69583	41.5125	9.56667	37.664	28	26	201
1703	1.70416	41.5125	9.5	37.6984	28.1	27	199
1704	0.912492	41.7125	11.3083	39.8181	29.4	16	141
1705	0.804159	41.7875	11.725	38.5691	31.4	17	137
1706	2.42916	41.9708	9.375	36.6211	26.6	39	225
1707	1.52916	42.0041	10.4	37.8182	27.3	37	239
1708	1.55416	42.0125	10.2667	37.7451	27.3	36	241
1709	2.25416	42.0208	10.375	37.865	27.8	40	215
1710	2.25416	42.0291	10.3167	37.79	27.7	40	216
1711	2.00416	42.0458	10.275	38.197	26.9	35	220
1712	0.954159	42.0541	10.7083	37.3113	28.3	35	191
1713	0.954159	42.0625	10.7667	37.1264	28.4	36	194
1714	2.32916	42.0791	9.74167	37.3244	26.1	43	226
1715	2.34582	42.0791	9.55	37.0155	25.6	44	230
1716	2.32083	42.0875	9.64167	37.0833	25.8	44	230
1717	2.35416	42.0875	9.35833	36.8438	25.1	46	236
1718	0.879159	42.1125	11.2917	37.6389	29.5	35	190
1719	0.929159	42.1208	11.125	37.4579	29.6	32	183
1720	0.137493	42.1541	10.7667	36.1298	30.8	24	181
1721	0.879159	42.1541	11.5167	38.1347	29.9	35	193
1722	0.912492	42.1708	11.0417	37.5567	29.4	36	193
1723	2.59582	42.2708	9.275	37.3992	26.6	35	215
1724	0.745826	42.3958	10.7833	38.2388	26.7	59	279
1725	0.112493	42.5125	10.0417	36.7827	28	33	225
1726	1.49583	42.6375	8.95	32.9044	18.4	73	443
1727	2.25416	42.9458	8.96667	36.1559	26.7	31	207
1728	2.37916	43.0791	8.2	34.4538	26	28	223
1729	2.31249	43.0875	8.75	35.5691	27	27	214
1730	4.31249	44.2458	9.85	35.8182	28.8	35	277
1731	4.45416	44.6208	9.75	35.7143	27.8	46	300
1732	4.82082	44.8458	9.15833	33.9198	28.1	49	298
1733	24.4125	40.9375	7.83333	28.2792	30.2	11	222

## Sheet: 75_Clim
OBJECTID	Longitude	Latitude	bio2	bio3	bio5	bio6	bio14	bio16
864	21.0208	-34.3042	10.975	54.3317	27.6	7.4	23	126
898	18.8875	-34.0792	10.3167	52.1044	27.2	7.4	19	332
1377	18.8958	-34.0792	10.375	52.1357	27.2	7.4	20	337
136	20.4542	-34.0792	11.8583	51.7831	30.3	7.3	18	123
718	18.8375	-34.0708	10.25	51.5075	27.4	7.2	19	328
676	18.8958	-34.0708	10.4083	52.0417	27.2	7.5	20	338
254	18.8292	-34.0625	10.4083	51.7828	27.5	7.1	19	332
1441	18.8708	-34.0625	10.4667	52.073	27.2	7.4	21	343
1424	22.2292	-34.0542	9.975	60.0904	25.8	9.2	33	127
1307	23.0208	-34.0292	9.65	54.2135	25.9	8.1	48	207
1560	22.5458	-33.9958	9.68333	58.6869	25.2	8.7	38	189
616	22.8292	-33.9958	9.825	56.4655	25.8	8.4	44	188
46	18.4292	-33.9875	8.26667	51.3458	24.8	7.1	18	281
370	18.7292	-33.9875	10.8833	52.3237	27.9	8.7	16	308
1296	25.5208	-33.9875	9.74167	55.0377	25.4	7.7	40	173
1153	19.8208	-33.9458	11.8083	51.7909	29.1	7.3	19	183
908	22.4625	-33.9458	10.3417	59.0952	25.5	8	35	199
1294	25.4708	-33.9458	10.3917	55.2748	26.1	6.3	38	167
848	18.4792	-33.9375	9.43333	52.9963	26.9	7.6	14	276
1343	18.5042	-33.9375	9.69167	53.2509	27.1	9.1	14	276
691	18.6208	-33.9375	10.8583	53.4893	27.9	8.9	15	293
1462	22.4625	-33.9375	10.3333	58.7121	25.2	7.6	34	192
592	18.8875	-33.9292	11.1167	51.7054	28.3	6.8	21	347
1688	18.6792	-33.9125	11.1583	53.1349	28.4	7.4	16	299
1600	18.6458	-33.8958	10.8667	52.7508	28.2	7.6	16	296
759	18.5542	-33.8875	10.1833	53.0382	27.5	7.7	14	276
320	18.6292	-33.8875	10.7	52.7094	28	8.3	16	294
1599	18.5125	-33.8792	9.40833	52.5605	26.6	7.5	13	273
1586	18.6042	-33.8792	10.675	53.1095	27.6	7	17	304
776	18.7125	-33.8792	11.5	53.2407	28.6	8.7	17	314
1092	21.6375	-33.8792	12.175	54.5964	29.2	6.9	22	93
1108	18.5208	-33.8708	9.54167	52.4267	26.8	8.6	13	270
1142	18.6375	-33.8708	10.75	52.6961	27.9	7.5	16	298
1525	18.5542	-33.8625	10.0583	52.6614	27.4	8.3	15	277
400	25.6291	-33.8542	10.1583	55.2083	26.8	8.4	33	151
270	18.6542	-33.8125	10.9583	52.4322	28.2	7.3	16	297
1558	19.8958	-33.8042	12.5167	51.7218	30.3	6.1	18	164
880	20.1125	-33.7708	11.8583	50.461	29.2	5.7	16	129
66	20.2792	-33.7208	13.1917	52.3479	30.2	5	16	110
1096	25.8208	-33.6958	10.3333	56.4663	26.8	8.5	33	144
1070	21.8958	-33.6625	13.875	55.2789	30.2	5.1	20	87
1685	21.5708	-33.5875	12.8833	55.057	28.5	5.1	20	86
1346	21.7292	-33.5542	14.075	55.8532	30.6	5.4	17	79
238	21.6708	-33.5458	13.8	55.8704	30.3	5.6	16	78
1396	21.6875	-33.5125	13.575	55.8642	30	5.7	16	77
664	21.8792	-33.4958	13.5417	55.4986	29	4.6	18	84
1263	18.6708	-33.4792	11.975	53.2222	29.9	7.4	13	243
1004	22.0208	-33.4792	13.4	55.144	28.9	4.6	18	84
1666	22.0292	-33.4792	13.3583	54.7473	29	4.6	18	84
93	25.7791	-33.4042	11.9667	57.5321	28.1	7.3	24	132
1461	20.7875	-33.3625	14.65	53.0797	30.9	3.3	15	72
1556	22.5458	-33.3542	13.6167	53.1901	28.7	3.1	18	100
884	24.3375	-33.3292	13.5333	52.4548	31	5.2	22	130
208	26.5208	-33.3125	11.825	60.641	26.7	7.2	28	231
126	21.7958	-33.2875	13.4583	53.4061	29.4	4.2	13	72
1102	19.6958	-33.2208	13.6083	51.7427	29.5	3.2	10	115
1310	23.9041	-33.1708	13	52.2088	29.5	4.6	16	125
31	24.6708	-32.9958	15.2667	53.9458	32.7	4.4	12	111
49	21.9958	-32.9375	16.2917	53.4153	33.4	2.9	9	67
1340	28.0125	-32.8292	9.13333	57.4423	26.2	10.3	31	312
563	28.3208	-32.7125	8.34167	57.1347	25.4	10.8	31	321
503	28.3458	-32.7042	8.075	56.8662	25.4	11.2	31	317
1131	20.3708	-32.6958	15.9917	52.7778	33.4	10.9	5	56
1655	28.3291	-32.6958	8.475	57.2635	25.7	11	32	323
1450	28.3375	-32.6958	8.375	57.363	25.6	3.1	32	320
1130	28.3541	-32.6875	8.33333	57.0776	25.5	11.2	31	323
1474	28.3791	-32.6875	8.16667	56.713	25.6	10.9	32	316
385	28.3708	-32.6792	8.39167	57.0862	25.6	10.9	32	320
1098	28.3875	-32.6708	8.35	56.8027	25.7	11	32	320
552	22.4042	-32.4875	16.0583	54.435	33.3	3.8	8	78
81	23.8208	-32.4708	15.45	54.9822	31.2	3.1	10	110
1490	22.5625	-32.3458	15.3417	54.9881	32.1	4.2	9	89
1567	22.5042	-32.3292	14.4167	53.995	30.6	3.9	9	90
1218	19.2958	-32.1375	15.0833	53.869	33.8	5.8	5	110
1679	25.5125	-32.1375	16.2	55.2901	30.6	1.3	14	164
1115	18.7292	-31.6042	16.2	59.5588	34	6.8	3	103
1722	19.1458	-31.3958	15.7917	55.9988	31.9	3.7	6	120
1185	19.1208	-31.3208	15.325	55.7273	31.8	4.3	6	117
755	25.6458	-30.7458	15.875	50.0789	31.4	-0.3	10	198
1206	22.1292	-30.6625	17.3417	51.7662	33.9	0.4	6	101
362	22.4458	-30.6125	16.1333	49.9484	32.2	-0.1	5	112
310	30.7375	-30.3042	8.31667	51.9792	27.4	11.6	25	365
1653	30.7458	-30.3042	8.25	51.8868	27.5	11.4	24	359
1631	30.7458	-30.2958	8.31667	51.6563	27.5	11.4	24	361
122	30.7375	-30.2792	8.55	52.454	27.5	11.2	25	367
1674	30.7458	-30.2792	8.45833	52.2119	27.6	11.4	25	362
2	30.8875	-30.0458	8.48333	50.7984	27.7	11	23	361
1178	30.9375	-29.9125	9.21667	52.0716	27.9	10.2	22	373
538	30.9875	-29.8625	9.125	52.1429	28.1	10.6	23	387
164	30.7791	-29.8292	10.4083	54.2101	27.1	7.9	19	379
258	30.9291	-29.8208	9.45	53.0899	27.7	9.9	21	379
678	30.8458	-29.7708	10.3	54.2105	27.1	8.1	19	383
287	30.7875	-29.7125	10.5417	54.62	27.3	8	18	367
1522	30.6125	-29.5792	11.5167	53.3179	27.5	5.9	14	354
579	30.2791	-29.3958	12.6667	57.3152	25.4	3.3	10	385
1194	21.1875	-29.1125	17.1083	51.8434	35.5	2.5	3	101
525	31.5875	-29.0292	11.4167	57.6599	29.6	9.8	36	399
543	18.8792	-28.7625	15.6667	53.8373	34.9	5.8	2	57
1345	29.6958	-28.7458	14.325	54.6756	28.9	2.7	7	369
710	30.0625	-28.7125	13.35	53.8306	29.2	4.4	7	325
855	29.5041	-28.7042	13.9833	55.0525	28.2	2.8	8	383
1721	17.4958	-28.6958	14.7167	56.1705	36.8	10.6	2	23
940	20.2708	-28.5875	17.2333	53.354	36.5	4.2	2	86
308	22.4875	-28.5625	16.65	52.1944	33.3	1.4	5	164
311	21.5208	-28.3875	16.9583	52.5026	35.6	3.3	3	118
1132	21.1875	-28.3708	17.55	53.1818	36.2	3.2	3	114
1157	32.3625	-28.3292	9.23333	55.2894	29.5	12.8	53	426
140	31.9208	-28.3125	10.9417	58.5116	29.7	11	33	379
1322	17.2875	-28.3042	12.9083	55.8802	31.8	8.7	2	37
671	17.1792	-28.1875	12.7417	57.6546	32.9	10.8	1	17
1137	32.0208	-28.0875	10.3583	59.5307	28.4	11	28	369
574	16.9792	-28.0625	12.9667	60.8764	31.6	10.3	1	14
239	31.2125	-28.0125	12.2	61	27.8	7.8	15	351
700	31.2125	-27.9958	12.3417	60.7964	28.1	7.8	15	350
1712	22.8625	-27.9125	16.7417	52.3177	33.2	1.2	4	192
1671	17.5375	-27.8458	14.575	56.7121	35.3	9.6	1	26
1633	32.2375	-27.7875	10.4	56.8306	29.7	11.4	22	333
1360	32.2791	-27.6875	11.2083	56.3233	30.8	10.9	19	311
1691	17.7792	-27.6625	14.7583	56.3295	32.9	6.7	1	53
1319	27.6375	-27.6625	16.2333	54.8423	28.1	-1.5	7	303
1022	27.6625	-27.6208	16.3	55.0676	28.1	-1.5	7	300
476	32.0791	-27.5792	10.4667	59.1337	28.1	10.4	18	332
1163	32.0875	-27.5625	10.425	59.9138	27.6	10.2	18	349
90	17.2125	-27.5292	13.075	54.2531	29.3	5.2	2	61
750	17.8125	-27.5208	15.2167	55.9436	33.3	6.1	1	59
443	31.2541	-27.4792	12.4167	60.866	28.6	8.2	11	334
1186	18.5708	-27.3292	15.7417	54.6586	31.6	2.8	1	115
496	22.4708	-27.3208	15.9	51.9608	32.7	2.1	3	192
1017	18.7542	-27.1542	15.175	53.4331	30.7	2.3	1	135
1529	31.9458	-26.9875	13.125	59.3891	31.8	9.7	9	289
635	32.2875	-26.8792	12.475	59.1232	32.6	11.5	8	277
484	17.8042	-26.8125	15.8583	55.6433	35.5	7	1	64
590	17.7875	-26.8042	15.5333	55.2788	35.3	7.2	1	62
340	28.0125	-26.2875	13.875	53.9883	26.1	0.4	4	343
988	26.8541	-26.2792	15.975	57.2581	27.9	0	5	311
1285	28.0541	-26.1708	12.7833	54.1667	25.5	1.9	4	372
993	31.9791	-26.1542	12.5333	60.5475	31.7	11	9	370
1289	27.9375	-26.0792	13.5	54.878	26.5	1.9	3	349
138	27.9791	-26.0625	13.625	54.0675	27.5	2.3	3	340
1610	27.9375	-26.0542	13.8583	55.2125	27	1.9	3	352
917	28.2458	-26.0542	13.6833	57.7356	25.9	2.2	4	370
511	17.9375	-25.9208	15.6667	54.023	34.7	5.7	0	112
386	16.8208	-25.8875	14.9583	54.9939	29.2	2	1	111
1209	27.4791	-25.8292	14.1417	55.8959	28.1	2.8	5	340
1162	28.2875	-25.8208	13.5	57.2034	26.6	3	3	354
859	20.0208	-25.7875	17.9	52.6471	35.2	1.2	1	136
130	27.5791	-25.7875	14.1583	55.9618	28.6	3.3	5	339
60	27.7708	-25.7875	14.7417	55.4198	29.3	2.7	4	317
1172	28.2791	-25.7792	13.575	56.3278	27.7	3.6	3	359
188	28.2958	-25.7708	13.4833	56.1806	27.6	3.6	3	346
708	28.1541	-25.7542	14.15	56.8273	28.4	3.5	3	356
61	27.1875	-25.7375	14.0917	55.9193	27.2	2.2	5	358
227	27.2125	-25.7375	14.1667	55.7743	27.6	2	5	355
818	27.2208	-25.7292	14.275	55.9804	28	2.5	6	349
1392	27.8458	-25.7208	13.6667	54.6667	28.9	3.9	4	311
157	27.2708	-25.6958	15.225	56.3889	30	3	7	342
304	27.9625	-25.6958	13.775	56.9215	27.2	3	3	351
460	29.0291	-25.6125	14.8583	59.1965	28.7	3.6	4	336
702	28.5875	-25.5792	14.375	58.6735	27.8	3.3	4	338
690	30.9625	-25.4292	13.575	58.0128	30.7	8.1	8	363
661	31.4541	-25.4292	13.6917	57.528	31.9	7.3	8	314
1703	31.7625	-25.3708	13.8167	57.8103	32.4	8.5	7	316
928	31.7541	-25.3625	13.925	57.7801	32.5	8.4	7	315
1545	31.7541	-25.3542	13.95	57.8838	32.5	8.4	7	315
161	31.0625	-25.3375	13.2833	59.3006	29.3	6.9	11	394
1126	31.7875	-25.3375	13.825	57.8452	32.4	8.5	6	305
1686	28.6208	-25.3042	14.6333	58.5333	29	4	4	313
359	27.0958	-25.2792	15.0083	56.4223	29.3	7.6	6	353
1034	31.6208	-25.2792	14.25	57.9268	32.2	2.7	7	307
142	29.0541	-25.2708	14.6917	59.4804	29.5	4.8	4	325
693	27.0791	-25.2458	15.1833	56.0271	29.9	2.8	5	338
858	31.2291	-25.1875	13.725	59.4156	30.3	7.2	12	336
128	28.1458	-25.1792	15.8083	56.8645	30.3	2.5	5	296
132	46.4208	-25.1542	13.6417	66.2217	33.6	13	20	248
1572	27.8041	-25.1458	15.0667	54.7879	30.6	3.1	6	297
1574	31.1541	-25.0292	13.4	58.2609	30.9	7.4	10	337
1373	31.6625	-25.0292	13.8	58.2278	31.1	7.9	8	319
527	46.3041	-25.0042	15.1167	68.0931	34.4	12.2	16	259
1064	31.5958	-24.9958	13.9083	57.2359	31.5	7.2	7	310
694	46.6291	-24.9458	13.1917	66.2898	32.4	12.5	21	344
1475	31.4791	-24.9292	14.1583	58.9931	31.2	7.1	9	323
435	31.5208	-24.9292	14.15	58.2305	31.4	7.2	8	313
1351	27.6375	-24.9208	14.7333	53.1889	30.7	3	6	301
467	16.1792	-24.8708	14.2083	59.9508	26.3	2.6	1	104
719	28.3541	-24.8042	14.6	57.7075	28.2	2.9	3	342
703	26.4625	-24.7958	15.5917	54.9002	32.3	3.9	2	284
998	28.4958	-24.7875	15.5833	58.3645	29.4	2.7	3	326
297	27.7041	-24.7708	15.45	54.7872	30	1.8	6	317
586	28.6541	-24.7042	15.975	58.5165	29.8	2.5	3	314
847	28.4041	-24.6958	15.6167	57.8395	29.5	2.5	3	322
637	30.8125	-24.6792	12.5417	60.5878	26.6	5.9	10	501
1681	30.8125	-24.6708	12.5583	60.3766	26.7	5.9	10	501
315	30.8291	-24.6542	12.0667	59.736	26	5.8	11	514
717	28.6958	-24.6458	15.9833	58.547	29.9	2.6	3	312
722	28.7041	-24.6458	15.9583	58.6703	29.9	2.7	3	312
1436	28.6541	-24.6375	15.6833	58.5199	29.6	2.8	3	316
205	15.9875	-24.6208	14.475	62.9348	29.9	6.9	1	64
449	28.4125	-24.6208	14.5667	57.8042	28.2	3	3	338
47	31.4041	-24.5375	13.7833	62.0871	30.7	8.5	9	346
117	15.7875	-24.5208	15.8583	66.9128	31.3	7.6	1	51
371	31.2458	-24.5208	13.3667	61.5975	30.3	8.6	9	373
1484	30.8125	-24.5125	12.1833	59.4309	29.5	9	7	404
438	17.8708	-24.4958	15.9167	56.2426	32.9	4.6	0	159
564	15.8042	-24.4875	15.4833	66.4521	30.9	7.6	1	53
733	16.3375	-24.4792	14.4833	60.3472	27.4	3.4	1	119
772	16.1708	-24.4458	14.85	61.875	28.8	4.8	1	93
568	18.1042	-24.4292	17.05	57.0234	33.4	3.5	0	166
1277	16.3292	-24.4125	14.575	60.9833	27.6	3.7	1	123
1146	31.1708	-24.4125	13.3833	61.9599	30.8	9.2	7	364
1177	31.7791	-24.3958	14.3583	62.9751	31.8	9	6	282
169	30.7458	-24.3292	13.775	60.1528	31.9	9.1	5	328
829	31.6375	-24.3292	13.65	62.0455	31.1	9	6	303
97	18.8458	-24.3208	17.9417	58.2522	33.3	2.5	0	154
451	28.1041	-24.2792	16.1417	56.8369	29.9	1.5	5	314
798	31.8375	-24.2625	14.5583	63.0231	32.3	9.2	6	278
1264	30.8875	-24.2042	13.6667	60.2056	32.1	9.4	5	311
1442	30.8791	-24.1958	13.65	60.1322	32	9.3	5	311
1496	28.3375	-24.0625	14.95	57.0611	29.1	9.6	4	303
1156	31.4041	-24.0625	13.4583	59.8148	32.1	2.9	5	265
639	17.6125	-24.0542	17.05	58.1911	32.5	3.1	0	160
638	28.3458	-24.0542	14.8583	56.9285	29.2	9.6	4	298
540	31.4291	-24.0542	13.5167	60.0741	32.1	3.2	5	261
1013	31.1291	-24.0375	13.2667	59.2262	32	9.6	4	276
588	31.5041	-24.0375	13.525	60.3795	32.1	9.7	5	261
627	31.6708	-24.0208	13.9167	60.5073	32.6	9.6	5	257
780	16.0042	-23.8958	15.4583	67.2101	29.8	6.8	0	96
473	31.5708	-23.8542	14.0333	59.9715	32.8	9.4	4	247
19	31.5791	-23.8542	14	59.8291	32.8	9.4	4	245
814	27.9541	-23.8208	14.7667	56.147	30.3	4	3	265
312	31.3708	-23.7625	13.8333	58.8653	32.6	9.1	4	245
123	16.1292	-23.6542	14.975	66.5556	29.3	6.8	0	119
1479	16.5292	-23.6125	15.1417	60.8099	27.1	2.2	0	177
124	30.1041	-23.5875	13.7667	60.3801	30	7.2	9	368
509	32.7458	-23.5792	13.2333	59.8793	33.7	11.6	5	286
1582	31.3958	-23.5208	14.0333	58.7169	32.4	8.5	4	252
143	31.5291	-23.2958	13.8167	57.8103	32.9	9	4	255
857	16.1125	-23.2875	15.1583	67.0723	30.3	7.7	0	133
1604	27.5791	-23.2792	16.1	56.2937	33	4.4	1	227
964	18.3875	-23.2375	17.6167	59.1163	32.7	2.9	0	173
1562	31.5541	-23.2208	13.675	57.2176	33	9.1	3	220
1208	31.5125	-23.1792	14.3333	57.3333	33.4	8.4	3	222
1470	31.4291	-23.1125	14.525	57.185	33.6	8.2	4	227
962	31.4375	-23.1125	14.55	57.2835	33.6	8.2	4	226
1395	15.8458	-23.0875	15.2667	68.4604	31.7	9.4	0	103
1437	29.6208	-22.9625	11.8667	56.7783	28.5	7.6	3	267
1090	29.8708	-22.9458	11.6333	58.459	26.4	6.5	11	486
932	29.6125	-22.9125	12.85	58.1448	29.7	7.6	3	260
1409	30.0625	-22.8792	13.05	60.1382	30	8.3	7	407
1015	17.2208	-22.8125	15.5833	58.805	30.5	4	0	235
1512	31.0125	-22.6958	13.2083	60.8679	32.5	10.8	3	337
365	31.0208	-22.6875	13.175	60.7143	32.2	10.5	4	359
1280	14.8208	-22.6708	12.8333	70.9024	28.8	10.7	0	19
887	14.5292	-22.6542	9.9	65.5629	25.2	10.1	0	13
791	28.2458	-22.6542	14.6333	56.0664	32.4	6.3	0	177
944	30.3958	-22.6375	12.7083	59.1085	31.2	9.7	4	383
1590	45.3625	-22.6208	13.4833	63.302	31.6	10.3	4	516
706	31.1125	-22.5875	13.7083	59.8617	33.8	10.9	3	299
282	17.1042	-22.5625	15	58.5938	31.4	5.8	0	246
738	45.3458	-22.5625	12.7333	62.7258	30.6	10.3	3	522
1581	17.1042	-22.5542	15.0167	58.6589	31.2	5.6	0	247
414	16.9458	-22.5375	15.4167	58.8422	31.4	5.2	0	239
1417	17.0042	-22.5292	15.5833	59.4784	31.8	5.6	0	231
1483	17.4125	-22.4792	16.475	58.422	31.4	3.2	1	254
1391	31.0375	-22.4292	13.9417	60.0934	34.1	10.9	2	270
1368	31.2458	-22.4208	14.85	60.8607	35.3	10.9	2	254
953	26.6625	-22.3958	15.025	56.0634	30.3	3.5	1	239
1451	17.3958	-22.3875	16.6833	58.9517	31	2.7	1	268
656	17.0542	-22.3792	16.0333	59.8259	32.4	5.6	0	231
972	46.1291	-22.3708	12.1417	61.0134	30.2	10.3	4	577
1060	15.1792	-22.3458	13.6167	70.189	30.6	11.2	0	59
1621	15.2125	-22.3208	13.575	69.9742	30.7	11.3	0	62
450	16.8958	-22.2708	15.8	59.6226	32.6	6.1	0	219
1521	16.9042	-22.2708	15.8167	59.6855	32.7	6.2	0	216
1427	29.3541	-22.1958	14.8167	54.2735	33.6	6.3	1	189
1193	31.4208	-21.8792	14.2417	62.4635	33.5	10.7	2	304
911	15.5125	-21.7875	15.4167	66.4511	32.6	9.8	0	139
322	15.6292	-21.7875	15.0583	65.471	32.8	9.4	0	144
1498	15.5792	-21.5125	15.3917	66.3434	32.1	8.9	0	175
1431	15.8042	-21.4958	15.8917	64.3387	32.4	7.7	0	194
1639	15.8792	-21.4708	16.0833	63.3202	32.5	7.1	0	202
1463	15.8708	-21.4458	16.35	63.6187	32.9	7.2	0	195
659	15.9458	-21.4125	16.65	63.5496	32.9	6.7	0	206
1003	32.1875	-21.3542	14.0417	61.3173	33.3	10.4	3	299
537	31.9125	-21.2958	14.325	62.013	33.3	10.2	3	310
231	14.8708	-21.2208	15.4167	68.8244	33	10.6	0	104
353	14.6792	-21.0958	13.25	65.9204	31.5	11.4	0	82
815	14.4708	-21.0875	11.875	65.6077	28.5	10.4	0	102
713	16.6208	-20.8208	16.475	61.7041	30.6	3.9	0	288
466	31.9958	-20.6708	13.8167	59.8124	31.4	8.3	4	372
698	31.9958	-20.5875	13.8917	59.8779	31.5	8.3	4	372
64	28.8958	-20.5458	12.65	57.7626	28.5	6.6	1	355
816	17.2792	-20.4792	15.7667	60.4087	30.8	4.7	0	293
681	17.4625	-20.3792	15.5833	60.1673	31.3	5.4	0	279
1000	28.7791	-20.2458	13.4	59.292	28.3	5.7	1	390
1028	28.5791	-20.2125	13.7083	60.3891	28.9	6.2	1	397
1561	28.6125	-20.1958	13.7583	60.6094	29	6.3	1	391
1557	26.1708	-20.1375	16.2083	57.6809	36.2	8.1	0	269
545	15.7208	-20.1208	15.6917	63.7873	31.7	7.1	0	250
553	15.1208	-19.9458	15.925	63.9558	32.7	7.8	0	197
206	24.7791	-19.9375	16.425	58.6607	36.8	8.8	0	260
874	13.8292	-19.9042	13.125	69.0789	30	11	0	96
1472	15.7208	-19.6792	16.525	61.2037	33.6	6.6	0	249
134	17.1375	-19.3792	15.9333	58.3639	33	5.7	0	333
1701	14.3708	-19.3292	13.2167	62.0501	31.1	9.8	0	179
199	13.8792	-19.2542	11.05	60.7143	30.7	12.5	0	114
267	17.7125	-19.2458	14.9083	58.4641	33.1	7.6	0	340
569	23.1042	-19.0792	14.5083	58.977	33.3	8.7	0	305
1591	16.4708	-19.0375	16.5583	59.7774	34.9	7.2	0	292
669	34.0875	-18.9958	12.725	61.4734	34.2	13.5	7	564
1250	14.8625	-18.9708	15.4833	59.7812	33.1	7.2	0	229
257	17.1208	-18.8125	15.7833	58.4568	33.9	6.9	0	319
197	16.9375	-18.8042	16.1583	59.188	34.3	7	0	311
220	29.0541	-18.8042	14.8167	56.9872	32	6	0	448
32	17.0875	-18.7542	15.6833	58.3024	33.9	7	0	316
1106	26.1875	-18.6625	15.5667	55.3974	35	6.9	0	412
1579	21.3292	-17.9875	15.7667	56.5113	34.4	6.5	0	371
1491	25.9125	-17.9792	15.1167	55.3724	35.2	7.9	0	429
967	25.8458	-17.9708	15.1333	55.6373	35.2	8	0	446
3	25.8208	-17.9292	14.9	55.597	34.5	7.7	0	451
1361	25.8208	-17.8625	15.275	55.9524	35.3	8	0	452
1072	31.0875	-17.8458	12.8083	59.5736	28	6.5	1	554
1520	31.0958	-17.8208	12.4667	59.0837	27.6	6.5	2	558
743	31.1125	-17.8042	12.2833	58.4921	27.3	6.3	2	564
1407	31.0291	-17.7792	12.6583	59.4288	27.8	6.5	1	560
539	31.1458	-17.7125	12.8583	58.447	27.9	5.9	1	575
1627	24.2875	-17.4875	15.3167	53.5548	34.7	6.1	0	433
1141	14.2125	-17.4042	11.7333	58.0858	32.3	12.1	0	236
987	14.2208	-17.4042	11.7333	58.0858	32.3	12.1	0	236
1253	28.4125	-17.0708	13.1833	53.5908	35.2	8.1	0	524
1532	31.8541	-17.0708	13.4	58.2609	31.1	10.6	0	507
1638	13.4792	-17.0375	10.9583	62.2633	31.2	13.6	0	181
378	13.0875	-16.9958	9.58333	64.7523	29.7	14.9	0	144
1622	47.0625	-16.7125	12.775	71.7697	36	18.2	1	1022
309	27.0291	-16.6625	14.4083	55.8463	30.9	5.1	0	558
145	35.0541	-16.6625	11.9167	57.0175	35.3	14.4	9	470
1378	28.9291	-15.9375	13.7667	52.1465	37.5	11.1	0	505
747	34.7375	-15.8875	11.75	54.9065	35.4	14	9	475
633	34.7208	-15.8625	11.6833	55.1101	35.1	13.9	9	482
548	34.9958	-15.7375	10.5417	58.892	29.9	12	7	606
179	34.9875	-15.7208	10.6083	58.6096	30.3	12.2	5	596
1513	28.2708	-15.6792	13.4667	54.966	32.5	8	0	554
1100	28.3375	-15.5375	13.1917	55.8969	31	7.4	0	571
551	28.6541	-15.5125	13.5167	54.5027	32.5	7.7	0	570
752	28.4875	-15.3875	13.4667	54.966	32.3	7.8	0	571
1538	28.3125	-15.3708	13.1083	57.2416	31.2	8.3	0	564
1575	17.7208	-14.9375	15.9417	58.6091	32.5	5.3	0	522
1509	33.4458	-14.2542	11.5583	57.7917	28.8	8.8	1	676
822	33.8125	-13.9292	12.025	58.9461	29.5	9.1	0	604
1499	34.3291	-13.7375	11.0167	57.6789	32.5	13.4	0	710
404	31.7958	-13.1042	14.1833	59.0972	35.7	11.7	0	600
620	14.0042	-13.0625	10.975	66.9207	29.8	13.4	0	449
216	20.3792	-12.6208	14.6833	61.955	30.7	7	0	586
1603	31.3208	-12.3958	11.6917	59.6514	28.3	8.7	0	714
273	32.2625	-11.9125	12.7833	58.9094	34	12.3	1	648
555	34.9458	-7.72918	11.7083	68.4698	31.2	14.1	0	360
200	34.8708	-7.71251	11.8417	68.0555	31.1	19.3	0	363
351	37.9791	-7.71251	8.7	66.4122	32.4	13.7	7	525
394	37.7958	-7.01251	8.81667	64.8284	31.8	18.2	40	716
1421	39.2458	-6.77918	9.075	68.2331	32.6	19.3	23	565
1242	30.7458	-6.49585	11.2667	68.2828	31.8	15.3	0	539
1432	38.6875	-5.12918	8.28333	63.2315	31.6	18.5	38	451
1682	38.7458	-4.87085	9.01667	64.8681	32.3	18.4	30	337
1088	35.8625	-3.77085	12.125	72.1726	30.5	13.7	1	320
1030	36.8791	-3.40418	11.2417	66.9147	30.4	13.6	10	491
1349	38.5958	-3.37085	10.6917	69.8802	31.8	16.5	19	343
1235	37.6541	-2.97085	11.9417	70.2451	29.8	12.8	16	455
1305	37.2291	-2.67085	13.1	73.5955	31.2	13.4	4	289
845	37.2875	-2.42918	11.975	71.7066	30.6	13.9	2	262
935	36.0458	-2.34585	10.3917	72.669	32.5	18.2	1	191
716	34.8375	-2.18751	12.225	78.871	28.1	12.6	20	350
922	35.3375	-1.42918	12.9583	81.499	27.5	11.6	23	360
306	34.9291	-1.40418	12.6083	81.8723	27.6	12.2	35	432
1111	36.7541	-1.37918	11.425	72.3101	27.7	11.9	19	460
1381	36.8791	-1.37085	12.0583	73.0808	28.6	12.1	12	333
221	36.8791	-1.12085	11.725	73.2812	28	12	21	474
1608	29.8791	-0.387514	10.3667	90.1449	28.5	17	24	334
909	36.6958	0.279152	15.6333	80.1709	27.2	7.7	20	247
1170	36.8208	0.479152	14.7417	82.3557	27.8	9.9	22	369
1188	37.5375	0.570819	13.2167	83.1237	32.2	16.3	4	215
1245	35.5541	0.579152	13.4833	84.2708	31.2	15.2	25	336
373	35.8541	0.595818	13.0417	84.6861	28.9	13.5	24	342
1166	37.7291	0.654152	13.0833	84.4086	32.1	16.6	2	209
186	35.0125	1.47915	13.275	84.019	30.1	14.3	20	346
35	31.6875	2.27915	10.7	71.8121	32.6	17.7	22	399
1514	31.7708	2.42082	11.7083	69.2801	32.9	16	19	438
225	33.6708	2.75415	12.2917	77.7954	32.1	16.3	10	434
686	31.8208	3.76248	12.2833	73.1151	35.5	18.7	7	429
1399	32.5541	3.80415	13.125	74.5739	35.3	17.7	11	494
1466	39.5791	5.32915	12.625	71.3277	29.8	12.1	11	397
608	40.8541	6.89582	13.6333	75.3223	30.6	12.5	10	321
810	5.13749	7.28748	8.90833	69.0568	32.3	19.4	8	610
204	5.12082	7.34582	8.75833	68.4245	32	19.2	8	602
751	4.52916	7.50415	9.24167	67.4574	33.8	20.1	8	535
1214	4.52916	7.52082	9.13333	66.6667	33.6	19.9	8	536
1444	5.11249	7.58748	8.95833	68.3842	31.7	18.6	8	568
127	6.72916	7.78748	8.99167	59.5475	35.6	20.5	1	580
217	6.73749	7.79582	8.925	59.5	35.4	20.4	2	581
342	40.0125	8.84582	15.4583	68.3997	36	13.4	4	316
1357	40.4875	9.14582	14.5917	69.4841	33	12	3	395
280	40.3875	9.32082	15.3667	65.9514	37.2	13.9	4	303
1652	39.8041	9.57081	13.6833	70.1709	30.3	10.8	5	482
1550	10.5042	9.75415	12.1083	57.1148	37.4	16.2	0	647
1699	4.61249	9.86248	11.3833	59.5986	37	17.9	1	615
1731	38.9291	9.91248	14.45	74.8705	32.2	12.9	16	360
1095	38.3541	10.1375	13.3167	72.3732	32.2	13.8	19	352
1121	76.5708	10.2875	7.84167	64.8072	33.2	21.1	7	1880
1311	10.0792	10.4958	12.4333	56.7732	36.9	15	0	637
1069	1.24583	10.6125	11.8583	64.4475	38	19.6	0	643
1501	9.94582	11.1041	13.75	55.8943	38.2	13.6	0	621
1127	39.9041	11.1791	13.3667	64.5733	31	10.3	18	551
531	78.1791	11.6875	10.7917	62.0211	36.7	19.3	8	455
418	9.37082	11.7041	14.175	56.0277	38.8	13.5	0	596
167	76.6291	12.2125	10.775	60.5337	34.4	16.6	2	310
332	76.6708	12.2791	10.2667	60.7495	32.6	15.7	2	288
1247	24.2875	12.8125	17.3167	64.1358	33.9	6.9	0	462
1164	24.1625	12.8875	17.4833	62.8897	34.4	6.6	0	488
781	24.3041	12.9291	17.1083	65.0507	30.2	3.9	0	481
1181	24.1791	12.9875	16.9	62.8253	32.7	5.8	0	479
587	24.3291	13.0791	16.975	63.3396	31.4	4.6	0	457
1573	-14.3125	13.3041	13.8667	56.8306	38.9	14.5	0	646
150	43.9708	13.3041	10.225	57.4438	32.7	14.9	5	110
937	-13.3375	13.3458	12.675	55.5921	39	16.2	0	610
389	45.2958	13.3541	9.21667	51.4898	37.5	19.6	2	21
832	-16.7625	13.3625	11.0917	67.6321	33.8	17.4	0	751
345	44.2958	13.3625	10.0833	54.5045	32.4	13.9	5	132
1419	-16.7542	13.3708	11.15	67.5758	33.9	17.4	0	752
43	44.2458	13.4125	10.925	57.5	33	14	5	129
731	-16.7208	13.4458	10.4583	69.7222	33.1	18.1	0	734
1221	43.7041	13.4458	9.23333	56.6462	35	18.7	3	51
529	43.9791	13.4541	10.2833	57.7715	31.6	13.8	5	143
636	44.8541	13.5041	9.60833	52.2192	35.6	17.2	3	54
1504	33.6375	13.5541	15.975	60.0564	41.2	14.6	0	349
1211	21.6292	13.6208	16.075	61.1217	39.4	13.1	0	363
28	44.6791	14.0958	11.775	56.0714	30.3	9.3	5	157
78	44.5625	14.2791	12.3417	57.6713	28.5	7.1	6	171
1348	36.7291	14.3125	14.6667	66.0661	39.8	17.6	0	449
1199	33.6541	14.4208	16.8417	62.3765	41.3	14.3	0	239
20	43.6375	14.9208	9.91667	55.0926	35.2	17.2	3	42
641	26.1875	15.0958	17.8333	59.247	38.8	8.7	0	159
1672	48.4458	15.1458	9.73333	43.2593	34.9	12.4	1	45
931	43.3875	15.1875	9.09167	52.553	36	18.7	1	27
1643	44.7375	15.2541	12.375	53.3405	31.3	8.1	4	104
368	43.2541	15.3041	9.50833	52.8241	37.3	19.3	1	23
965	45.2375	15.3791	10.7667	43.5897	38.3	13.6	2	51
1093	45.2875	15.3958	11.4417	44.694	38.9	13.3	2	51
79	-16.7208	15.4625	11.0583	63.1905	33.2	15.7	0	317
658	43.2041	15.6541	10.6	55.2083	37.8	18.6	1	23
1651	43.9791	16.1708	12.65	54.5259	30.2	7	1	87
1518	44.0958	16.3541	12.3333	52.2599	33.7	10.1	1	61
684	74.6458	16.8125	12.4417	54.0942	37.3	14.3	0	330
1342	42.5458	16.8875	11.5083	54.2846	35.4	14.2	2	35
542	54.6041	17.0541	10.1083	52.3748	34	14.7	5	73
1607	43.5458	17.0708	13.3833	54.4038	31.8	7.2	2	100
1128	43.5708	17.0875	13.425	54.3522	32.4	7.7	2	95
1316	43.6875	17.1125	12.8583	53.1336	32.6	8.4	2	92
501	74.6875	17.1708	12.8667	55.2217	37.6	14.3	0	386
149	43.5041	17.1791	12.6333	53.0812	32.1	8.3	2	97
1197	43.4708	17.2625	13.0167	53.7879	31.9	7.7	2	102
866	54.2208	17.3625	11.875	52.3128	35	12.3	2	43
990	74.0208	17.6791	11.6917	53.6315	35.7	13.9	0	455
1732	42.3625	18.0458	12.2417	54.8954	36.9	14.6	8	72
1429	42.5125	18.0791	12.425	54.7357	35.9	13.2	7	85
1306	42.5458	18.2625	14.3	55.8594	33.2	7.6	5	128
992	73.7708	18.4541	12.1833	50.9763	36.3	12.4	0	800
383	73.7958	18.4541	12.3583	51.4931	36.4	12.4	0	705
154	73.8041	18.4958	12.575	51.9628	36.6	12.4	0	645
1478	73.4541	18.5375	9.83333	50.4274	33.3	13.8	1	2815
1251	73.7791	18.5458	12.7917	51.9986	36.8	12.2	0	690
1025	73.7041	18.5708	12.7083	52.2977	36.5	12.2	0	968
1220	73.3875	18.7041	10.5167	52.5833	33.5	13.5	1	3373
1314	73.4041	18.7458	10.675	52.5862	33.9	13.6	1	3290
1628	72.9458	19.2375	9.60833	53.9794	34.2	16.4	2	2344
1325	73.6791	19.2875	11.4667	51.42	34.5	12.2	1	1554
354	41.0875	19.4208	13.0167	58.6336	42	19.8	8	72
977	40.3958	20.2375	13.15	55.9574	42.7	19.2	2	66
302	41.4041	20.5958	12.9083	49.8391	36.8	10.9	8	69
882	41.4208	20.6625	13.025	50.0962	37	11	7	68
842	41.1125	20.7291	12.4417	48.9829	35.9	10.5	7	64
491	41.1375	20.7541	12.5667	49.281	36.2	10.7	7	64
482	73.6708	20.9125	12.7083	48.8782	38.5	12.5	0	1397
325	75.5125	20.9625	13.9917	48.2471	42.4	13.4	1	571
978	75.5375	20.9708	13.8833	48.206	42.3	13.5	1	567
262	75.5375	20.9875	13.8083	48.1127	42.2	13.5	1	566
823	40.7541	21.1541	13.1917	49.7799	35.3	8.8	4	56
748	70.5625	21.1625	11.05	53.3816	34.6	13.9	0	692
1563	70.5875	21.1708	10.8833	52.5765	34.4	13.7	0	684
398	42.8541	21.2375	15.0583	48.1097	43.1	11.8	3	65
1645	39.4958	21.4125	13.325	56.2236	41.6	17.9	0	58
784	39.5791	21.4458	13.1917	55.4272	41.9	18.1	0	58
1079	77.3125	21.4958	11.6083	42.3662	40	12.6	6	1036
890	40.6791	22.1458	14.3833	50.1161	40.2	11.5	2	39
84	59.1958	22.2791	11.7667	50.0709	39.5	16	4	59
1223	59.1625	22.4625	10.4583	46.4815	33.3	10.8	8	276
685	74.1125	22.5708	12.0583	44.8265	38.9	12	0	733
189	59.0875	22.6041	9.93333	43.5673	35.6	12.8	6	139
1619	59.0958	22.6208	9.90833	43.0797	35.2	12.2	6	146
102	59.0958	22.6291	9.93333	43.1884	34.7	11.7	6	173
107	59.2291	22.7958	8.99167	40.6863	37.7	15.6	2	61
550	59.2458	22.8041	8.83333	40.5199	38.2	16.4	1	54
701	6.00416	22.9208	14.175	44.5755	36.5	4.7	1	18
1352	57.5291	22.9375	11.8	43.8662	39.5	12.6	2	85
943	57.2958	22.9708	12.2583	44.4143	40	12.4	2	86
1151	58.0875	22.9791	11.8583	45.2608	38.6	12.4	3	85
611	57.6708	22.9875	10.9667	42.1795	36.7	10.7	2	95
170	57.6041	23.0791	11.4917	43.6945	31.3	4.8	2	147
1032	57.6291	23.0791	11.6583	44.3283	31.1	5	2	149
346	57.2958	23.1041	12.4667	44.6834	39.2	11.3	2	90
571	57.2041	23.1625	11.5917	42.3054	37.2	9.8	2	102
991	57.6458	23.1791	10.9333	41.1028	35.7	9.1	3	108
1174	57.3958	23.1958	11.0417	40.8951	36.3	9.3	3	111
591	58.6208	23.2208	9.85833	40.7369	38	13.8	4	72
1618	57.4375	23.2375	11.2083	41.9788	38.2	11.5	3	94
817	57.8541	23.3041	9.90833	40.1147	32.3	7.6	6	278
736	57.3208	23.3125	11.0333	40.8642	38.1	11.1	3	92
1423	57.6625	23.3791	10.825	41.9574	39.6	13.8	3	75
1662	57.8291	23.3791	10.9167	41.9872	39.1	13.1	3	75
650	57.2208	23.3875	11.5167	42.3407	39.3	12.4	3	88
699	57.3125	23.3875	11.4417	42.3765	39.4	12.1	3	84
573	58.1208	23.4041	10.775	42.7579	39.3	14.1	3	66
103	69.3291	23.4041	13.125	48.2537	38.1	10.9	0	361
1663	57.6708	23.4208	10.4417	40.9477	39.4	13.9	3	73
1205	57.6708	23.4291	10.5833	41.3411	39.4	13.8	3	74
900	58.5375	23.4291	9.84167	41.3515	38.7	14.9	3	64
1321	57.6708	23.4375	10.8	41.6988	39.7	13.8	3	72
198	57.6541	23.4458	11.1417	42.6884	39.6	13.5	3	77
244	57.6625	23.4541	11.3	42.9658	40.1	13.8	3	69
923	57.6625	23.4708	11.7417	43.9763	40.4	13.7	3	67
872	58.5041	23.4875	9.73333	40.7252	38.8	14.9	2	60
455	58.1125	23.5041	10.3667	41.8011	39.3	14.5	2	64
99	58.7041	23.5125	8.85	40.2273	38	16	0	55
1720	58.1875	23.5458	10.5333	42.4731	39.4	14.6	1	59
1272	58.4041	23.5458	9.93333	41.2171	39	14.9	1	57
739	58.3291	23.5625	9.925	41.5272	38.8	14.9	0	54
1473	58.1541	23.5875	10.7833	43.1333	39.6	14.6	1	57
358	58.5458	23.6125	8.84167	39.4717	38.3	15.7	0	55
1416	58.5708	23.6125	8.74167	39.5551	37.8	15.9	1	61
572	56.9208	23.6875	10.9917	41.478	39.5	13	3	83
782	56.9125	23.7041	11	41.3534	39.6	13	3	83
1376	58.0875	23.8541	6.28333	33.2452	36	17.1	1	56
479	56.1208	24.0875	12.5667	43.1844	40.6	11.5	2	94
1297	55.7125	24.2291	12.6	42.5676	42.6	13	1	82
1058	56.0458	24.3791	12.7917	43.8071	40.7	11.5	3	95
1298	39.6625	24.4708	14.325	44.6262	43.3	11.2	0	31
269	73.7958	24.4708	12.5083	41.6944	39.6	9.6	1	500
515	56.1708	24.9208	11.475	42.9775	40.3	13.6	2	90
30	56.0458	25.0541	11.875	43.1818	39.8	12.3	3	104
1236	56.0458	25.1041	12.175	44.1123	40.3	12.7	3	102
1171	56.0541	25.1041	12.0167	43.8564	40.1	12.7	3	102
653	56.2958	25.1375	10.575	42.3	39.9	14.9	1	89
416	56.3125	25.1458	10.3333	41.8354	40	15.3	0	84
640	75.8291	25.1875	12.0167	38.3919	42	10.7	3	629
1390	75.8375	25.2041	12.1583	38.2337	42.2	10.4	3	627
1656	75.8375	25.2291	12.4583	38.2157	42.6	10	3	623
76	56.2458	25.2875	10.0917	40.0463	37.8	12.6	3	120
1541	56.2541	25.2875	10.05	40.0398	37.8	12.7	3	119
232	56.2458	25.2958	10.0333	39.8148	37.7	12.5	3	120
1114	8.64582	25.3541	12.7833	38.504	36.7	3.5	1	15
326	56.3458	25.3708	9.86667	40.9405	39.4	15.3	0	92
1559	56.2625	25.3875	10.0583	40.2333	38.5	13.5	2	111
1200	56.2625	25.3958	10.1083	40.4333	38.7	13.7	2	109
1601	56.1208	25.4708	11.3167	42.8662	39.3	12.9	3	115
1549	56.1458	25.5458	10.9833	42.4067	38.9	13	3	118
226	8.62082	25.7541	13.4	39.4118	40.7	6.7	0	9
112	8.61249	26.1791	12.8583	37.9302	39.6	5.7	0	12
1434	61.1708	26.6708	12.6833	41.3138	38.2	7.5	1	82
846	61.0708	26.7708	13.0083	41.4278	37.7	6.3	1	79
709	70.9125	26.9125	14.5917	43.2987	42.1	8.4	1	171
1328	57.3375	27.0375	8.45	35.8051	37	13.4	5	135
1266	77.6708	27.0958	13.8333	39.5238	41.9	6.9	2	609
1347	57.0958	27.1125	8.55	36.2288	37.5	13.9	2	132
507	57.0625	27.1541	8.30833	35.5057	37.2	13.8	2	134
1547	60.6958	27.2041	14.1417	40.637	43.2	8.4	1	73
1109	-9.99584	28.5041	10.6167	43.8705	30.8	6.6	1	48
1284	56.0375	28.5291	12.175	37.8106	36.5	4.3	2	143
730	77.3875	28.5375	13.325	40.1355	40.6	7.4	5	613
1125	77.2458	28.5958	12.6	39.2523	39.8	7.7	5	576
741	-9.7875	28.6125	11.325	44.9405	31.3	6.1	1	50
1616	77.2125	28.6125	12.6583	39.1899	40	7.8	5	568
1678	77.2458	28.6125	12.6167	39.1822	40	7.7	5	578
960	77.2458	28.6458	12.6167	39.3043	40	7.9	5	581
1650	-10.1125	28.9625	12.2917	53.9108	30.9	7.9	1	54
596	-9.9875	28.9625	11.8333	51.9006	30.7	8.1	1	54
355	-10.0458	29.0041	11.4667	52.1212	30.2	8.2	1	57
1445	-10.2958	29.1041	11.0167	57.0812	28.9	9.6	0	62
1123	60.8541	29.4625	15.9833	42.966	37.3	0.1	0	52
799	60.9125	29.4958	16.0667	43.0742	37.5	0.2	0	52
1564	-9.0375	29.7208	11.1083	42.077	30.7	4.3	1	103
936	-7.97084	29.7375	12.5333	39.2894	37.2	5.3	0	88
129	-7.22084	29.8458	13.9167	39.7619	41	6	0	63
1646	52.3041	29.8875	15.4917	40.1339	36	-2.6	0	114
625	-9.64584	30.0291	10.6333	54.811	28.1	8.7	0	100
1078	-9.20417	30.0625	11.2833	46.0544	30.5	6	0	115
366	-5.83751	30.3208	14.1583	37.6551	42.6	5	1	41
470	-5.82917	30.3291	13.925	37.3324	42.3	5	1	41
1116	-8.87917	30.4708	11.4083	46.3753	31.7	7.1	0	141
1413	-8.6875	30.5541	12.1417	45.4744	33.1	6.4	1	131
724	-9.47917	30.6041	9.60833	43.6742	27.4	5.4	1	137
652	51.6208	30.6458	14.1917	37.5441	34.5	-3.3	0	127
224	-6.69584	30.7625	13.6917	38.8968	35.7	0.5	1	85
483	28.5041	30.8375	10.9333	45.5556	31.5	7.5	0	71
343	-9.07084	30.8458	11.925	44.8308	30.3	3.7	1	136
682	77.1541	30.9291	10.9	38.2456	32.7	4.2	14	946
1317	-8.04584	30.9875	12.125	40.4167	28.2	-1.8	3	185
1411	-8.1375	31.0291	12.075	41.4948	30.7	1.6	2	168
863	-7.14584	31.0708	13.3667	39.7817	34.7	1.1	1	114
833	-9.67084	31.0875	9.73333	48.1848	28.6	8.4	0	140
13	-9.6625	31.0875	9.74167	47.9885	28.7	1.2	0	140
1539	-7.14584	31.0875	13.225	39.5958	34.6	8.4	1	111
487	-8.09584	31.1375	11.275	40.4122	30.8	2.9	2	163
506	-4.32084	31.2875	14.7917	38.7216	41.6	3.4	2	39
1122	-4.27917	31.3125	14.2417	37.7763	41	3.3	2	40
655	-8.1375	31.3541	12.0333	41.928	33.2	3.1	1	132
754	-7.77084	31.3541	11.9417	40.8961	32.1	4.5	2	160
788	-7.7625	31.3541	11.7667	40.7151	32	2.9	2	157
1148	-7.77084	31.3625	12.025	41.041	32.5	-1.5	2	153
63	-5.98751	31.3625	13.925	40.2457	33.1	3.2	2	71
27	-7.8125	31.3958	12.6	41.8605	33.8	3.7	2	144
363	-7.82084	31.4041	12.6583	42.0543	33.9	3.8	2	143
1598	-8.12084	31.4125	12.4083	42.6403	33.7	4.1	1	129
1303	-8.0625	31.4125	12.6333	42.6802	33.7	4.6	1	138
1648	-7.72917	31.4958	12.9417	42.1553	35.1	4.4	2	130
740	-7.82084	31.5041	12.6667	42.2222	34.5	4.5	2	126
734	-6.92917	31.5125	13.1667	40.0203	30.7	-2.2	3	154
1260	-7.50417	31.5375	12.9	41.7476	33.9	3	2	164
1534	-8.02084	31.5625	12.45	42.0608	34.8	5.2	1	114
856	-4.18751	31.5625	13.4917	36.6621	39.9	3.1	1	42
1217	-8.02917	31.5791	12.1583	41.496	34.7	5.4	1	110
381	-8.0125	31.5875	12.0833	41.3813	34.7	5.5	1	110
454	-8.02084	31.6125	11.7917	40.8016	34.7	5.8	1	106
1119	-7.9875	31.6208	11.7333	40.8827	34.4	5.7	1	106
331	-7.9875	31.6291	11.65	40.7343	34.4	5.8	1	106
849	-8.00417	31.6375	11.5917	40.6725	34.5	6	1	106
328	-7.97917	31.6541	11.7417	40.9117	34.5	5.8	1	105
1049	-7.99584	31.6875	12.2917	41.9511	35	5.7	1	100
100	-7.27917	31.7291	12.9333	41.9913	34.6	3.8	2	154
207	-7.24584	31.8208	12.7	41.3681	34.6	3.9	2	144
1524	-7.02917	31.8291	13.4583	42.3218	35.4	3.6	1	153
805	-6.72917	32.0291	12.6333	40.1058	34.6	3.1	1	172
767	-2.91251	32.0791	13.25	36.9081	38.9	3	1	83
1134	-1.23751	32.1125	13.7167	36.3837	39.7	2	2	46
1144	-7.02917	32.1458	12.9333	41.7204	35.9	4.9	0	146
795	-3.47917	32.3208	13.8583	38.2827	37.2	1	2	106
744	-1.35417	32.3375	13.7	36.3395	39	1.3	2	49
1624	-7.82917	32.6541	12.2583	45.9114	32.9	6.2	0	140
787	-3.09584	32.6791	13.325	38.0714	35.2	0.2	3	99
1615	-4.96251	32.8208	13.5917	40.3314	32.4	-1.3	5	85
535	-4.64584	32.8791	13.9167	40.4554	34.1	-0.3	4	69
158	-4.31251	33.1625	12.8167	39.5576	32	-0.4	5	69
163	-5.09584	33.5458	11.725	38.4426	29	-1.5	5	128
190	-7.6375	33.5625	10.1583	49.7957	27.6	7.2	1	199
176	-7.6125	33.5625	10.1333	49.4309	27.7	7.2	1	201
1323	10.8958	33.7958	9.925	38.469	33.7	7.9	0	115
1469	7.88749	33.8625	12.1667	36.7573	39.4	6.3	0	31
434	8.12082	33.9125	12.2833	37.2222	39.3	6.4	0	37
827	8.14582	33.9125	12.1417	37.0173	39.2	6.3	0	28
1107	51.3708	33.9458	12.6333	33.2456	37.9	-0.1	0	87
1018	-2.04584	34.0958	13.0833	42.0686	32.5	1.4	3	112
1386	9.97916	34.1125	11.625	40.9331	34.6	6.2	1	81
214	-2.08751	34.1208	13.025	42.289	32.4	1.6	3	111
746	-3.55417	34.1708	11.6583	38.8611	34.6	4.6	3	122
475	-3.39584	34.2125	11.2833	38.2486	34.5	5	2	90
1249	-6.6625	34.2208	9.30833	45.8539	27.6	7.3	0	286
1531	-2.41251	34.2375	11.9083	42.5298	30.8	2.8	3	114
1338	7.93749	34.3208	11.8917	36.366	38.6	5.9	1	35
250	-2.87917	34.4208	11.1	50.4545	28.3	6.3	2	82
1292	-2.46251	34.4291	12.0333	43.599	30.6	3	3	107
604	9.64582	34.4791	12.05	40.4362	35.5	5.7	1	68
1596	-2.04584	34.4875	12.8917	43.2606	32	2.2	3	115
1623	-3.89584	34.5125	11.675	39.3098	32.5	2.8	6	200
1471	-3.87917	34.5541	11.5583	39.3141	32	2.6	6	196
969	-2.45417	34.5958	12.3333	45.177	31.1	3.8	2	101
1288	-1.90417	34.6791	12.325	43.2456	32.2	3.7	3	130
1658	-2.84584	34.7041	10.3	45.5752	29.5	6.9	0	93
1400	-2.83751	34.7208	10.3333	45.3216	29.8	7	0	94
974	-1.88751	34.7875	13.5583	45.1944	33.6	3.6	2	136
1190	-2.36251	34.8541	11.025	43.75	30.5	5.3	1	117
657	-2.35417	34.8791	11.1833	44.0289	31.2	5.8	1	120
1611	-2.42917	34.9041	11.125	44.8589	31.2	6.4	1	123
502	-2.31251	34.9375	11.4333	44.6615	31.8	6.2	1	130
1056	-2.99584	35.0041	10.1417	42.0816	31	6.9	1	116
294	-2.90417	35.0625	9.625	41.309	31	7.7	1	126
7	-5.31251	35.0708	11.5917	40.8157	33.3	4.9	0	405
118	-2.92084	35.0791	9.49167	41.0895	30.9	7.8	1	126
852	-2.93751	35.0875	9.40833	40.9058	30.9	7.9	1	127
356	-2.92084	35.0958	9.24167	40.3566	30.8	7.4	1	129
558	-2.32917	35.0958	10.5333	43.5262	31.6	7.9	0	136
1425	-2.33751	35.1208	10.025	42.6596	31.2	7.7	0	135
689	-3.08751	35.2708	7.69167	36.8022	29.2	8.3	1	146
1382	-2.97917	35.3041	7.99167	36.659	29.9	8.1	1	161
1695	3.41249	35.6541	11.8917	37.1615	33.9	1.9	6	103
997	-5.31251	35.6791	7.43333	37.7327	29	9.3	1	312
98	-5.57084	36.0375	7.78333	38.1536	28.6	8.2	0	417
999	-5.62084	36.0458	7.65	38.6364	28.6	8.8	0	408
339	-5.62917	36.0541	7.55	38.5204	28.5	8.9	0	410
742	-5.43751	36.0708	7.29167	38.1763	28.3	9.2	1	384
622	-5.48751	36.0958	7.44167	37.3953	27.9	8	1	409
514	-5.82084	36.1125	7.79167	38.9583	28.5	8.5	0	384
111	-5.48751	36.1541	7.51667	38.547	28.6	9.1	0	393
1620	-5.34584	36.1625	7.35833	39.7748	28.4	9.9	1	366
1335	-5.47917	36.1708	7.76667	39.0285	29	9.1	0	389
578	-5.50417	36.1791	7.71667	38.7772	28.8	8.9	0	395
1276	-5.92084	36.1875	7.91667	39.1914	28.7	8.9	0	352
806	-5.50417	36.1875	7.68333	38.6097	28.8	8.9	0	394
295	-5.49584	36.1875	7.78333	38.9167	28.9	8.5	0	394
409	-5.40417	36.2041	7.95833	39.9916	29.1	9.2	1	374
800	-5.39584	36.2125	8.01667	40.0833	29.1	9	1	375
1184	-5.38751	36.2125	8.03333	39.9668	29.1	9.1	1	378
1135	-5.37084	36.2541	8.08333	39.6242	28.9	8.5	1	376
828	-5.37084	36.2625	8.14167	39.7155	28.8	8.3	1	376
301	-5.37084	36.2708	8.125	39.6341	28.8	8.3	1	374
1613	-5.44584	36.3125	7.96667	39.4389	28.8	8.6	0	368
1594	-6.17084	36.3541	7.29167	37.2024	27.8	7.6	1	286
606	-5.85417	36.3541	9.00833	40.037	30.1	8.2	0	338
1304	-6.20417	36.3875	6.74167	36.2455	27.3	8.3	0	278
1047	-5.26251	36.3875	8.49167	40.63	29.2	8.7	1	347
151	-5.68751	36.4291	8.24167	39.06	29.4	8.2	0	327
77	-5.47084	36.4291	8.625	39.9306	29.2	8	0	354
920	-5.46251	36.4291	8.71667	40.5426	29.5	8.3	0	348
867	-5.44584	36.4291	8.85	40.9722	29.8	7.6	0	343
324	-5.47084	36.4375	8.59167	40.148	29.2	7.8	0	348
771	-5.46251	36.4375	8.75833	40.5478	29.6	8	0	346
1629	-5.46251	36.4458	8.89167	40.4167	29.6	7.6	0	350
837	-5.92917	36.4541	9.46667	39.7759	30.6	6.8	1	328
283	-6.12084	36.4625	8.4	38.7097	29.6	7.7	1	284
919	-6.1125	36.4625	8.63333	39.0649	29.8	7.3	1	287
422	-5.49584	36.4625	8.13333	39.2915	28.3	7.6	0	347
1725	-5.48751	36.4625	8.38333	39.544	28.5	8	0	352
1055	-5.12917	36.4625	8.79167	41.0826	29.4	7.9	1	335
468	-5.41251	36.4708	9.08333	41.4764	29.9	8	0	338
1118	-5.40417	36.4708	9.06667	41.4003	29.9	8	0	338
109	-5.37917	36.4708	9.06667	41.0256	29.7	7.6	0	345
696	-5.30417	36.4875	8.7	40.2778	29.2	7.6	1	339
1439	-4.65417	36.5125	8.99167	41.6281	29.5	8.4	1	299
895	-4.64584	36.5125	8.425	41.299	28.8	8.5	1	297
1358	-4.63751	36.5125	8.35833	41.3779	28.7	7.9	1	296
642	-5.04584	36.5208	9	41.0959	29.3	7	1	330
1258	-4.73751	36.5208	9.05833	41.1742	29	7.4	1	314
897	-5.21251	36.5291	8.83333	38.5735	28.4	7.4	1	349
1005	-5.04584	36.5291	8.975	40.9817	29.3	7.3	1	330
766	-4.92084	36.5291	9.075	41.4384	29.2	5.5	1	323
949	-5.37917	36.5375	8.85833	39.9024	29	7.5	1	345
853	-4.99584	36.5375	9.1	41.3636	29.5	6.8	1	327
1460	-5.25417	36.5458	8.73333	39.5173	28.8	6.7	1	339
1041	-4.73751	36.5458	9.175	41.5158	29.5	7.4	1	309
1219	-4.61251	36.5541	8.73333	40.6202	29.2	7.7	1	292
1309	-5.24584	36.5625	8.96667	39.8519	28.9	6.7	1	339
726	-4.74584	36.5625	9.4	41.048	29.6	6.4	1	312
1237	-6.2125	36.5708	8.44167	38.3712	29.8	6.3	1	262
57	-5.24584	36.5708	9.03333	39.7944	29	7.8	1	339
1584	-5.33751	36.5791	9.68333	40.1798	29.6	7.1	1	346
1071	-4.94584	36.5791	9.25	40.2174	29.1	6.7	1	326
1313	-4.74584	36.5791	9.43333	41.0145	29.7	6.1	1	313
1010	-4.60417	36.5791	8.925	40.3846	29.2	5.5	1	297
1068	-4.93751	36.5958	9.28333	40.1876	29.2	6.1	1	324
808	-4.93751	36.6041	9.325	40.368	29.3	6.2	1	322
762	-4.73751	36.6041	9.78333	41.6312	30.1	6.6	1	307
916	-4.75417	36.6125	10.0583	41.3923	30.1	5.8	1	309
1583	-4.51251	36.6208	9.23333	41.037	29.8	7.4	1	284
1008	-4.50417	36.6208	9.225	41.183	29.8	7.3	1	282
904	-6.20417	36.6291	9.8	40.8333	31	5.5	1	269
865	-4.82917	36.6291	10.375	41.3347	30.6	7	1	316
253	-4.75417	36.6291	10.3917	41.7336	30.4	5.5	1	309
1207	-4.67917	36.6375	10.275	41.4314	30.4	5.6	1	302
33	-4.68751	36.6458	10.325	41.9715	30.6	6	1	301
1365	-5.28751	36.6541	9.775	39.7358	29.6	5	1	339
670	-4.46251	36.6625	9.96667	42.7754	30.6	7.3	1	275
215	-6.40417	36.6708	9.13333	39.8836	30	7.3	1	252
1043	-4.45417	36.6708	10.025	43.0258	30.6	7.1	1	273
862	-4.91251	36.6791	9.95833	40.1546	29.8	5	1	320
778	-4.83751	36.6791	10.7083	42.6627	31.4	6.3	1	308
1406	-6.15417	36.6875	10.1417	41.2263	31.5	7	1	277
488	-6.14584	36.6875	10.125	40.9919	31.5	6.9	1	280
1269	-5.85417	36.6875	10.2333	42.462	31.1	6.8	1	293
465	-4.70417	36.7041	10.8667	43.2935	31.4	6.3	2	295
1634	-4.61251	36.7125	10.6583	42.9771	31	6.2	1	289
1062	-4.72084	36.7208	10.9083	43.6333	31.6	7.4	1	294
630	-4.69584	36.7208	10.75	43.3468	31.4	7.3	1	292
918	-4.68751	36.7208	10.7417	43.4885	31.3	6.6	1	291
131	-4.37084	36.7208	9.94167	42.6681	30.6	6.6	1	262
838	-3.54584	36.7208	10.25	43.0672	31.2	6.6	2	193
1606	-5.23751	36.7291	10.6333	40.2778	30.4	7.4	1	336
575	-4.53751	36.7291	10.5667	43.4842	31.2	4	1	279
89	-4.15417	36.7291	10.7333	43.8095	31.5	6.9	1	239
876	-3.57917	36.7291	10.2083	42.8922	31.2	7	2	195
757	-5.33751	36.7375	10.3	38.7218	29.3	7.4	2	357
1589	-5.14584	36.7375	11.4167	40.92	30.9	6.7	2	341
524	-4.88751	36.7375	10.85	40.9434	30.5	4	2	321
1169	-4.55417	36.7375	10.6583	43.5034	31.2	2.7	2	281
1076	-4.51251	36.7375	10.8583	43.2603	31.4	6.3	2	280
1065	-3.52917	36.7375	10.3917	42.9408	31.6	6	2	192
160	-3.44584	36.7375	10.7917	41.9909	31.7	3	2	177
120	-5.79584	36.7458	10.225	42.2521	31.2	7.4	1	293
183	-4.92084	36.7458	10.675	39.537	29.8	6.7	2	332
1714	-4.56251	36.7458	10.725	43.4211	31.3	7.2	2	281
1698	-4.55417	36.7458	10.7	43.4959	31.3	6.6	2	280
994	-3.88751	36.7458	10.375	43.0498	31.5	2.8	2	214
996	-3.52084	36.7458	10.5083	42.8912	31.7	7	2	191
1465	-5.81251	36.7541	10.4333	41.9009	31.4	6.5	1	304
441	-4.17084	36.7541	11.1583	43.5872	31.9	7.2	2	240
1089	-3.87084	36.7541	10.375	42.6955	31.5	6.9	2	212
770	-2.95417	36.7541	10.4417	42.1035	31.7	6.3	2	130
424	-6.32917	36.7625	9.74167	40.4219	30.9	7	1	262
1099	-5.79584	36.7625	10.2583	42.2154	31.3	6.8	1	291
1533	-5.37084	36.7625	10.1667	38.0774	29.2	2.5	2	364
187	-5.24584	36.7625	11.0083	40.1764	30.3	6.3	2	345
316	-4.42917	36.7625	10.6667	43.1849	31.4	6.7	2	269
1412	-4.41251	36.7625	10.7	42.9719	31.2	2.9	2	268
408	-3.84584	36.7625	10.4333	42.4119	31.3	6.7	2	208
1506	-5.76251	36.7708	10.125	42.1875	31	6.2	1	294
930	-4.72917	36.7708	10.925	43.3532	31.7	5.6	1	291
797	-4.43751	36.7708	10.825	43.1275	31.5	6.5	2	272
82	-4.18751	36.7708	11.5	43.3962	32.1	6.4	2	240
1182	-2.11251	36.7708	10.9417	42.4096	32	7	1	89
544	-3.87917	36.7791	10.7417	42.6257	31.6	6.4	2	210
654	-4.95417	36.7875	10.7417	40.3822	30.4	5.8	2	320
444	-4.71251	36.7875	10.9417	43.4193	31.7	5.8	1	290
1602	-4.44584	36.7875	11.1417	43.018	31.7	4.3	2	272
807	-3.69584	36.7875	11.225	42.3585	31.8	6.5	2	185
631	-3.68751	36.7875	11.0667	42.401	31.9	6.4	2	190
666	-3.54584	36.7875	10.875	42.4805	32	5.3	2	185
195	-3.09584	36.7875	11.6667	41.6667	32.3	3.8	3	149
1212	-4.50417	36.7958	11.1167	43.4245	31.8	6.2	2	276
423	-5.32917	36.8041	10.5167	41.2418	30.5	6	1	321
1649	-2.25417	36.8041	11.1333	42.3321	32.3	5	1	84
947	-4.69584	36.8125	11.0667	43.2292	31.8	5.8	2	289
834	-4.50417	36.8125	11.2667	43.1673	31.9	6	2	276
915	-4.37917	36.8125	11.025	40.9851	30.4	3.5	2	267
384	-4.22917	36.8125	11.55	43.5849	32.2	6.2	2	244
851	-4.21251	36.8125	11.4833	43.6629	32.3	5.5	2	243
1570	-2.66251	36.8125	10.9333	41.4141	31.9	5.7	2	110
1081	-4.38751	36.8208	11.225	41.2684	30.8	3.2	2	264
899	-4.37917	36.8208	11.1083	40.6899	30.5	5.9	2	267
141	-4.19584	36.8208	11.55	43.75	32.3	3.6	2	241
211	-2.64584	36.8208	11.1417	41.4188	31.9	5.9	2	113
497	-2.59584	36.8208	10.65	41.1197	31.8	5.9	2	100
293	-2.25417	36.8208	11.2583	42.4843	32.4	5	1	84
1577	-2.24584	36.8208	11.2833	42.5786	32.4	5.9	1	86
236	-4.89584	36.8291	10.8	40.9091	30.7	6.1	2	309
891	-4.71251	36.8291	11.4167	42.9198	31.8	5.9	2	295
1312	-4.50417	36.8291	11.4	43.1818	32	5.8	2	275
660	-3.02084	36.8291	11.2083	41.5123	32.5	5.5	2	135
594	-2.40417	36.8291	10.6833	41.5694	31.8	5.2	1	86
893	-2.26251	36.8291	11.2917	42.6101	32.4	4.3	1	85
276	-2.25417	36.8291	11.325	42.5752	32.4	5.6	1	86
1279	-4.39584	36.8375	11.5	41.5162	31.1	6.1	2	266
48	-3.52084	36.8375	11.0583	42.2074	32.3	3.4	2	180
439	-2.86251	36.8375	11.925	41.4062	31.6	2.8	3	145
469	-2.60417	36.8375	11.05	41.0781	31.9	5	2	107
941	-2.04584	36.8541	11.2833	42.2597	32.2	5.5	1	93
878	-3.62917	36.8625	11.4917	41.3369	32	4.2	2	173
212	-4.85417	36.8791	11.1	41.7293	31.3	4.7	2	300
939	-4.70417	36.8791	11.6417	43.6017	32.2	5.5	2	288
516	-2.01251	36.8791	10.975	42.3745	31.8	5.9	1	91
1112	-4.72917	36.8875	11.4	43.346	32	5.5	2	286
105	-4.70417	36.8875	11.6833	43.5945	32.3	5.7	2	285
512	-4.14584	36.8875	11.8583	43.9198	32.7	5.7	2	235
1659	-3.86251	36.8958	12.0083	40.0278	31.1	1.1	3	212
1536	-4.76251	36.9041	11.0333	42.2733	31.5	5.4	2	289
892	-4.92917	36.9291	11.9583	42.5563	32.1	4	2	303
1675	-3.07917	36.9625	12.575	41.6391	33	2.8	3	146
1256	-3.05417	36.9708	12.5417	41.8056	33	3	3	144
868	-3.15417	36.9791	13.05	41.1672	32.1	0.4	5	182
251	-3.11251	36.9791	12.9417	41.7473	32.7	2.7	4	162
395	-3.05417	36.9791	12.6583	41.7767	33	1.7	3	146
836	-4.53751	36.9875	11.7583	40.8275	31.7	2.9	2	275
14	-3.89584	36.9958	13.35	42.2468	33.3	0.7	3	196
595	-2.87917	36.9958	12.625	40.207	32.1	1.7	4	157
218	-4.60417	37.0041	12.0833	41.3813	32.1	2.9	2	280
1002	-4.60417	37.0125	12.225	41.5816	32.2	3.1	2	280
193	-4.56251	37.0125	12.1667	41.5245	32.4	2.8	2	276
34	-4.55417	37.0125	12.175	41.6952	32.4	4.6	2	275
1397	-2.44584	37.0125	11.9833	42.3439	32.9	3.2	2	98
824	-4.59584	37.0208	12.3333	41.6667	32.5	3.3	2	278
71	-4.58751	37.0208	12.3417	42.1217	32.6	2.9	2	275
1302	-4.55417	37.0208	12.325	41.9218	32.7	3.3	2	273
1332	-4.54584	37.0208	12.3	42.1233	32.6	3.3	2	272
1401	-4.53751	37.0208	12.2917	41.9511	32.6	3.4	2	272
902	-4.53751	37.0291	12.4083	42.3493	32.8	3.9	2	271
1555	-3.79584	37.0291	13.3083	41.0751	32.7	3.5	4	211
1723	-2.42084	37.0291	12.1917	41.8958	33	0.3	3	102
707	-4.72084	37.0375	12.6	43.0034	33.1	3.8	2	281
796	-4.53751	37.0375	12.5833	42.8005	33	0.4	2	268
1230	-3.73751	37.0375	13.3083	41.2023	32.9	0.6	4	199
1389	-3.61251	37.0375	12.975	41.0601	32	3.6	4	204
1569	-6.57084	37.0458	10.7417	41.9596	31.8	6.2	2	243
1706	-4.86251	37.0458	12.65	43.0272	32.9	3.5	2	293
1009	-3.75417	37.0541	13.5583	41.7179	33.5	3.1	3	193
961	-2.57917	37.0541	12.6833	41.8592	33.4	3.6	3	118
1515	-2.40417	37.0541	12.5417	42.0861	33.4	3.1	2	103
70	-2.38751	37.0541	12.6083	41.8881	33.4	1	3	104
1552	-2.37084	37.0541	12.6667	41.9426	33.3	3.3	3	107
1716	-4.87084	37.0625	12.7417	42.9012	33	3.2	2	293
44	-2.37917	37.0625	12.8083	42.1327	33.6	3.3	3	107
1295	-3.60417	37.0708	12.9333	41.0582	32.9	1.4	3	175
1308	-4.37084	37.0875	12.9	41.8831	33	2.2	3	251
38	-2.30417	37.0875	13.325	42.5719	33.9	3.7	3	110
615	-2.07084	37.0875	12.375	42.5258	32.8	2.6	3	102
980	-3.54584	37.0958	12.45	39.2744	31.4	-0.3	5	201
536	-2.12917	37.0958	12.65	42.5926	32.9	3.2	3	106
303	-3.77084	37.1041	14.275	43.1269	34.9	1.8	3	174
1120	-3.60417	37.1208	13.25	41.6667	33.9	2.1	3	160
1593	-2.55417	37.1208	13.3917	41.7186	33.7	1.6	4	131
831	-1.92084	37.1208	11.2083	41.0562	32	4.7	2	100
177	-7.69584	37.1375	10.3083	43.1311	30.6	5	2	262
526	-2.77084	37.1375	12.7083	39.9633	32.3	5.2	4	145
566	-1.93751	37.1375	11.45	41.7883	32.4	0.5	2	97
461	-1.85417	37.1375	11.5333	42.0925	32.3	4.9	3	99
534	-1.84584	37.1375	11.5417	42.4326	32.4	6.7	2	96
480	-6.87917	37.1541	10.425	42.2065	31.6	6.9	2	230
401	-8.2375	37.1625	10.0167	43.1753	30.1	6.9	2	264
372	-3.68751	37.1625	13.6667	43.8034	33.8	2.6	2	154
912	-3.61251	37.1708	13.2417	42.1709	34.2	2.8	3	155
1110	-3.72084	37.1875	13.7083	43.7966	34.2	2.9	2	151
69	-1.92084	37.1958	12.1417	43.3631	33	5	2	96
583	-1.91251	37.1958	12.1583	43.4226	33	5.2	2	96
121	-1.90417	37.1958	12.15	43.5484	33	5.1	2	95
1301	-1.89584	37.1958	12.1167	43.4289	33	5	2	95
146	-1.87917	37.1958	12.1	43.3692	33.1	5.1	2	95
75	-6.92084	37.2041	10.0083	41.7014	31	5	2	229
42	-1.91251	37.2041	12.1417	43.3631	33	7	2	97
1523	-1.81251	37.2125	11.7833	43.3211	32.8	5.6	2	91
1315	-1.91251	37.2375	12.1667	43.4524	33.1	5.1	3	98
1384	-1.90417	37.2375	12.175	43.4821	33.1	5.1	3	98
413	-1.89584	37.2375	12.1833	43.5119	33.1	5.1	2	97
792	-1.87917	37.2375	12.2	43.5714	33.1	5.1	3	97
1453	-5.99584	37.2458	11.875	42.7158	33.6	5.1	2	255
1175	-1.92084	37.2458	12.175	43.4821	33.1	5.8	3	97
952	-1.91251	37.2458	12.1917	43.3867	33.2	5.1	3	98
271	-1.88751	37.2458	12.2667	43.3451	33.1	5.1	3	99
228	-1.85417	37.2458	12.2083	43.446	33.2	4.8	3	98
1198	-1.93751	37.2541	12.2417	43.2568	33.1	5	3	99
432	-1.92084	37.2541	12.25	43.4397	33.2	4.8	3	97
1033	-1.89584	37.2541	12.2667	43.4988	33.2	5	3	97
240	-8.37917	37.2625	9.19167	42.7519	28.9	4.9	2	261
1350	-6.9625	37.2625	10.2583	42.0424	31.3	7.4	2	227
803	-1.89584	37.2625	12.275	43.3746	33.2	5	3	100
1020	-1.87084	37.2625	12.2333	43.3806	33.2	6.9	3	98
1553	-7.04584	37.2708	10.6	42.4	31.5	6.8	2	231
260	-6.9875	37.2708	10.325	42.1429	31.3	4.9	2	225
907	-6.9375	37.2708	10.5167	42.2356	31.6	4.9	2	230
942	-3.67084	37.2708	13.6417	42.2343	34.8	2.5	3	155
927	-1.90417	37.2708	12.2	43.2624	33.1	6.5	3	101
1057	-1.87917	37.2708	12.2333	43.3806	33.1	6.7	3	99
1189	-7.02917	37.2791	10.8083	42.7207	31.8	2.5	2	227
1702	-3.67084	37.2791	13.75	42.4383	34.9	6.5	3	155
1270	-7.05417	37.2958	10.7667	42.556	31.7	6.4	2	230
1687	-7.00417	37.2958	10.8167	42.7536	31.8	5.7	2	227
956	-6.22917	37.2958	11.7583	41.8446	33.8	0.1	2	249
905	-3.11251	37.2958	13.875	41.2946	33.7	6.5	5	158
448	-3.12084	37.3041	13.775	41.1194	33.8	0.3	4	157
453	-3.25417	37.3125	13.75	41.2913	33.7	5.1	4	162
1097	-3.11251	37.3125	13.9583	41.175	33.8	0.4	5	162
67	-1.76251	37.3125	12.1833	43.5119	33.1	-0.1	2	95
194	-5.82917	37.3375	12.4333	42.2903	34.8	5.5	2	263
1023	-1.92084	37.3375	11.9833	42.7976	32.8	4.8	3	97
459	-1.70417	37.3375	11.85	43.4066	32.8	5.4	2	94
1244	-6.35417	37.3458	11.9417	41.9006	33.9	5.6	2	249
1694	-6.32917	37.3458	11.9583	41.9591	34.1	5.4	2	246
411	-6.0375	37.3458	11.6333	41.253	34.1	5.9	2	256
1324	-5.93751	37.3541	12.2417	41.9235	34.9	5.5	2	253
1231	-5.90417	37.3541	12.4667	42.1171	35.1	5.7	2	254
1201	-1.67084	37.3625	11.8833	43.6887	32.9	5.7	2	93
352	-5.98751	37.3708	11.6917	41.1678	34.5	6.1	2	252
1537	-5.98751	37.3791	11.6417	41.1366	34.5	5.5	2	253
1683	-1.67917	37.3791	11.975	43.5455	33	6.2	2	95
1705	-5.99584	37.3875	11.475	40.6915	34.4	0.6	2	255
600	-5.98751	37.3875	11.625	41.0777	34.5	6.2	2	255
361	-2.49584	37.3875	13.3667	41.2551	33	6.2	5	137
1050	-6.22917	37.3958	12.2	42.2145	34.4	5.1	2	243
1240	-6.1875	37.3958	11.975	41.2931	34.1	6.1	2	258
305	-6.0125	37.3958	11.6083	40.8744	34.5	6.2	2	249
505	-6.00417	37.3958	11.5333	40.8983	34.4	5.5	2	250
556	-6.00417	37.4041	11.65	41.1661	34.4	6.1	2	249
144	-7.79584	37.4125	11.275	42.8707	32.1	5.5	2	265
894	-6.0875	37.4125	12.1917	41.3277	34.6	5.1	2	257
433	-6.07917	37.4125	12.1417	41.2982	34.5	5.6	2	259
1696	-5.92084	37.4125	12.4333	42.4346	34.9	5.1	2	251
1585	-5.91251	37.4125	12.4833	42.4603	34.9	5.8	2	251
554	-6.07917	37.4208	12.2167	41.4124	34.5	5.9	2	259
765	-5.99584	37.4208	11.8333	41.6667	34.3	5	2	248
1333	-5.96251	37.4208	12.2417	42.3587	34.6	5.6	2	249
985	-5.95417	37.4208	12.325	42.354	34.7	5.7	2	249
494	-6.2375	37.4375	12.4917	42.4887	34.7	5.3	2	244
1281	-6.04584	37.4458	12.175	42.128	34.4	5.5	2	246
1299	-6.57084	37.4541	11.625	42.427	33.1	5	2	237
133	-5.73751	37.4541	12.6333	42.2519	34.9	5.7	2	256
1176	-2.77917	37.4708	13.3833	40.1902	33.4	0.1	5	149
723	-6.80417	37.4791	11.45	42.2509	32.6	5.2	3	241
4	-6.45417	37.4791	11.825	41.6373	33.6	5.5	3	247
1232	-1.62084	37.5041	12.7333	42.8732	32.9	3.2	4	109
758	-6.22084	37.5208	12.3333	41.9501	34.9	5.5	3	244
725	-6.72084	37.5708	11.7917	41.9632	33	4.9	3	246
1252	-6.37084	37.5708	11.7833	41.345	33.4	4.9	3	251
966	-6.75417	37.5791	11.7833	41.9336	32.9	4.8	3	255
1447	-1.32917	37.5875	11.8417	43.0606	32.6	5.1	3	98
680	-6.30417	37.5958	11.9667	41.4072	33.8	4.9	3	251
888	-4.32084	37.6208	13.3	41.6928	35.1	1.1	3	237
813	-3.69584	37.6208	12.9083	40.465	33	3.2	4	177
995	-4.06251	37.6458	13.65	42	35.5	3	3	203
584	-5.99584	37.6625	12.2917	40.9722	34.1	4.1	3	269
259	-5.72084	37.6625	12.7167	42.6734	34.8	5	2	245
861	-1.00417	37.6708	12.4917	44.1402	33.4	5.1	4	104
1578	-6.4875	37.6958	11.725	41.1404	33	4.5	3	255
1430	-5.28751	37.7208	12.8333	43.5028	34.1	4.6	2	243
318	-5.44584	37.7625	12.3667	41.4989	34	4.2	2	255
1724	-3.24584	37.7791	13.6	41.0876	35.4	2.9	4	144
1124	-1.55417	37.7791	12.55	42.1141	32.7	2.3	5	106
162	-6.6625	37.8041	11.8833	41.5501	32.9	4.3	3	254
1275	-5.67917	37.8125	12.7167	41.4224	34.5	3.8	3	265
626	-5.30417	37.8208	12.4167	41.807	33.9	3.5	3	248
1664	-5.23751	37.8208	12.5917	42.2539	34.2	4.5	3	243
769	-5.22084	37.8208	12.625	42.3658	34.3	4.4	3	242
1202	-3.07917	37.8208	13.35	39.7321	33.6	4.2	6	164
1468	-1.20417	37.8208	12.5083	42.6906	32.8	0	4	108
1647	-5.23751	37.8291	12.5	42.0875	34.1	4.4	3	245
1503	-4.82084	37.8375	13.4	42.1384	35.7	3.9	3	245
1246	-4.92917	37.8625	12.925	42.101	34.9	4.1	3	242
621	-4.87917	37.8625	13.0167	42.1251	35	4.2	3	243
1707	-4.92084	37.8708	12.95	42.0455	34.9	4.2	3	242
321	-4.77917	37.8708	13.1667	41.7989	35.7	4.2	3	241
645	-4.77084	37.8708	13.2583	41.9568	35.8	4.1	3	240
24	-6.62084	37.8791	11.2083	40.4633	31	4.3	4	280
1139	-4.78751	37.8791	13.05	41.6933	35.6	3.3	3	243
973	-4.87084	37.8875	12.775	41.4773	34.6	4	3	246
52	-4.77917	37.8875	13.05	41.5605	35.6	3.8	4	243
1037	-4.77084	37.8875	13.1083	41.7463	35.6	4.2	3	241
1717	-4.76251	37.8875	13.2083	41.9312	35.7	4.2	3	241
1420	-1.35417	37.8875	12.45	42.931	33	4.2	5	99
1592	-4.80417	37.8958	12.95	41.6399	35.3	4.2	3	240
477	-4.77084	37.8958	13.0417	41.6667	35.5	4.1	4	241
56	-4.75417	37.8958	13.225	41.9841	35.6	4.2	3	238
1042	-4.76251	37.9041	13.075	41.7732	35.4	4.1	3	237
612	-4.75417	37.9041	13.1417	41.8524	35.5	4.1	3	237
1614	-1.15417	37.9041	11.9667	41.2644	32.4	3.4	5	105
1597	-6.6625	37.9125	11.0417	39.7182	30.5	3.8	5	299
234	-4.77917	37.9125	12.8917	41.4523	35.1	4	3	239
790	-4.74584	37.9125	13.125	41.7994	35.4	4	3	237
1546	-4.73751	37.9125	13.175	41.8254	35.5	4	3	235
896	-4.72084	37.9125	13.2333	42.0106	35.5	4	3	234
721	-1.04584	37.9125	12	41.8118	32.5	2.7	5	109
1203	-5.47917	37.9208	12.35	40.894	33.2	4	3	271
643	-4.77084	37.9208	12.8833	41.4255	35.1	3	3	238
603	-4.74584	37.9208	13.0667	41.7465	35.3	4.1	3	236
1180	-4.72917	37.9208	13.1	41.853	35.4	4.1	3	233
210	-4.68751	37.9208	13.25	42.0635	35.6	4	3	230
50	-6.1875	37.9291	12.4	40.6557	33.5	3.6	4	275
648	-4.98751	37.9291	12.3667	41.0853	33.7	3	3	247
436	-4.88751	37.9291	12.3417	40.7316	33.3	3.6	4	249
1356	-4.77084	37.9291	12.7917	41.2634	34.9	3.9	3	239
804	-1.33751	37.9291	12.775	42.7258	33.5	3	5	102
1371	-4.97917	37.9375	12.4083	41.0872	33.7	3.7	3	247
474	-4.77917	37.9375	12.7417	41.1021	34.7	3.5	3	239
91	-1.12917	37.9375	11.6333	41.9976	32.6	4.9	4	101
728	-4.97917	37.9458	12.4917	41.3631	33.9	3.6	3	243
1485	-4.97084	37.9458	12.5083	41.2816	33.9	3.7	3	245
775	-4.76251	37.9458	12.775	41.0772	34.7	3.6	3	239
11	-4.68751	37.9458	13.0167	41.4543	35.4	0.4	3	232
1271	-2.92917	37.9458	12.6	39.0093	32.7	4	6	153
403	-4.97084	37.9541	12.525	41.0656	33.8	3.5	4	248
284	-4.96251	37.9541	12.5667	41.3377	33.9	3.3	3	246
390	-4.54584	37.9625	13.3	41.8239	35.8	4	4	221
668	-4.87084	37.9708	12.6083	41.0695	33.7	3	4	244
599	-4.87084	37.9791	12.65	41.0714	33.8	3	4	243
65	-1.52084	37.9791	13.175	42.6375	33.4	5.2	6	106
1370	-1.06251	37.9791	11.4667	42.0024	32.5	2.5	4	103
266	-6.97084	37.9958	11.6833	42.3309	31.9	4.3	4	254
498	-6.0625	37.9958	12.2417	40.0054	33.5	2.9	4	282
1052	-3.37084	38.0125	13.5083	40.2034	34.9	1.3	5	161
298	-2.87084	38.0125	12.5833	39.3229	33	7.1	5	144
327	-2.86251	38.0125	12.5417	39.1927	32.8	1	5	147
1733	-0.654174	38.0125	8.73333	37.971	30.1	0.8	4	111
313	-3.33751	38.0208	13.4833	40.2488	34.9	1.4	5	155
1727	-1.68751	38.0208	13.1917	41.0955	32.9	0.8	7	117
986	-0.662507	38.0291	8.775	38.1522	30.1	7.1	4	111
152	-2.85417	38.0458	12.6333	39.3562	33.1	1	5	143
415	-3.42084	38.0541	13.2167	40.0505	35.2	2.2	5	151
88	-3.99584	38.0708	13.375	41.2809	36	-0.8	4	181
1159	-1.99584	38.0708	14.3417	41.57	33.7	1.3	8	134
938	-1.61251	38.0708	13.4583	42.0573	33.3	3.6	7	115
786	-1.17917	38.0791	12.25	42.5347	33	4.2	5	107
168	-4.01251	38.1541	12.7333	39.9164	35.3	3.4	4	176
508	-4.00417	38.1541	12.75	39.9687	35.3	3.4	4	175
924	-3.99584	38.1625	12.7833	39.9479	35.4	3.4	4	173
687	-1.37084	38.1708	11.7	41.4894	32.6	4.4	5	99
246	-7.0375	38.1791	12.3667	43.6985	32.7	4.4	4	239
178	-3.98751	38.1791	12.8917	40.161	35.5	3.4	4	172
119	-5.67917	38.1875	13.3	41.3043	34.8	2.6	4	268
272	-3.97084	38.2208	12.975	39.9231	35.2	2.7	5	173
1216	-3.98751	38.2291	12.975	39.9231	35.2	2.7	5	174
347	-0.837507	38.2375	11.1833	41.7289	31.8	5	6	120
989	-4.21251	38.2458	12.8667	39.9586	34.9	2.7	5	186
886	-3.53751	38.2458	13.5833	40.4266	36.2	2.6	5	152
819	-1.00417	38.2625	11.9333	41.4352	32.1	3.3	6	115
376	-0.812507	38.2791	11.425	41.3949	31.8	4.2	7	120
925	-0.787507	38.2875	11.55	41.5468	31.8	4	7	121
1588	-0.587507	38.3041	11.375	43.5824	31.6	5.5	6	128
256	-2.31251	38.3291	13.7917	40.6834	34.6	0.7	6	135
1268	-0.562507	38.3375	11.225	44.0196	31.4	5.9	5	127
906	-0.62084	38.3541	11.475	43.1391	31.6	5	6	127
1084	-2.32084	38.3625	13.7	40.176	34	5.7	7	145
490	-0.520841	38.3625	11.4583	44.0705	31.7	-0.1	5	131
62	-0.520841	38.3708	11.5417	43.8847	31.8	5.5	6	130
377	-1.04584	38.3791	13.1667	41.4046	32.9	0.8	8	114
263	-1.03751	38.3791	13.25	41.2773	32.9	1.1	9	115
1715	-0.520841	38.3875	11.6083	43.971	31.8	5.4	6	131
1094	-0.554174	38.4291	11.8917	43.5592	31.8	4.5	7	131
135	-0.462507	38.4291	11.8167	44.4236	31.8	5.2	6	133
1362	-0.437507	38.4291	11.7083	44.3497	31.7	5.3	6	133
975	-0.429174	38.4791	12.225	43.5053	31.9	3.8	7	129
174	-1.14584	38.4958	13.1917	40.8411	33.2	0.9	9	115
80	-1.01251	38.5125	12.9083	39.1162	31.7	-1.3	12	138
662	-0.929174	38.5208	12.1417	39.8087	31.7	1.2	9	119
1355	-0.74584	38.5291	12.4333	39.9786	31.6	0.5	10	122
1661	-0.220841	38.5291	11.8833	44.0123	31.8	4.8	7	128
39	-0.112507	38.5625	12.0167	43.8564	32	4.6	7	125
567	-0.89584	38.5791	12.6	40.7767	32.4	1.5	9	118
12	-0.0708407	38.5875	11.6833	43.5945	31.7	4.9	6	123
839	-0.82084	38.6041	12.65	40.4153	32.3	1	10	121
1415	-0.0458407	38.6041	11.5917	43.7421	31.6	5.1	6	123
1085	-6.62917	38.6125	13.2417	42.4412	34.5	4.9	6	248
1704	-0.054174	38.6125	11.675	43.7266	31.6	3.3	6	124
252	-5.66251	38.6458	13.0917	41.1688	34.1	2.3	6	268
802	-0.0958407	38.6625	11.825	42.8442	31.3	3.7	7	127
1143	-0.329174	38.6708	12.925	39.7692	31.6	-0.9	12	132
92	-0.195841	38.6708	12.2667	40.6181	31.4	1.2	10	120
929	-4.12917	38.6958	12.9167	38.6727	33.9	0.5	6	178
155	-0.737507	38.7041	12.8583	40.1823	32.3	0.3	11	123
1038	-0.437507	38.7125	12.4	40.1295	31.8	0.9	10	121
875	0.0624926	38.7208	12.2583	42.8613	31.8	3.2	9	128
1410	-4.07084	38.7291	13.25	39.3175	34.5	0.8	6	163
73	-1.13751	38.7375	13.0583	39.9337	32.2	-0.5	13	132
1283	-0.612507	38.7958	12.175	40.3146	31.6	1.4	10	123
54	0.0624926	38.8125	11.4167	42.1279	31.6	4.5	8	132
106	0.0708259	38.8541	11.075	41.6353	31.5	4.9	7	132
1196	-0.470841	38.8625	11.65	41.3121	31.4	3.2	9	130
607	-0.0875074	38.8791	10.7667	41.7313	30.9	5.1	8	134
1067	-0.67084	38.8875	12.2167	40.1864	31.4	1	12	125
1654	-0.212507	38.8875	10.7333	40.9669	30.8	4.6	8	135
17	-0.687507	38.9041	11.2667	41.1192	31	3.6	9	129
598	-0.262507	38.9125	10.9583	40.8893	30.9	3.9	8	134
110	-0.237507	38.9125	11.1667	40.7543	31	4.1	9	131
1729	-0.229174	38.9125	11.0917	41.0802	30.9	3.6	9	133
979	-4.02917	38.9208	13.1417	39.2289	34.6	5	6	147
774	-0.195841	38.9208	10.775	41.4423	31	1.1	8	138
94	1.39583	38.9541	10.3583	40.1486	31.3	5.5	7	183
663	-0.64584	39.0125	11.2917	41.3614	31.3	4	9	132
159	-0.637507	39.0375	10.9583	41.1967	31.2	4.6	9	134
319	-0.687507	39.0625	11.3667	41.0349	31.2	3.5	10	131
1234	-0.679174	39.0708	11.3333	40.9146	31.2	3.5	10	131
405	1.56249	39.0791	9.2	39.1489	30.2	6.7	6	183
634	-0.837507	39.0875	11.125	39.5907	30.4	2.3	11	124
412	-0.84584	39.1041	11.4167	39.504	30.5	1.6	12	121
288	-0.854174	39.1125	11.2	39.576	30.5	2.2	11	122
688	-1.52084	39.1708	12.6917	39.2931	32.9	0.6	12	121
1636	-0.587507	39.2041	10.5167	40.9209	30.6	4.9	9	141
1077	-0.579174	39.2375	10.3917	40.9121	30.5	5.1	10	143
296	-0.329174	39.3625	7.75	36.5566	28.1	6.9	7	163
1291	-0.329174	39.3791	7.94167	37.4607	28.1	6.9	7	165
582	-3.22917	39.3875	13.3583	39.2892	34.7	0.7	7	143
341	-3.22084	39.3875	13.3333	39.1007	34.8	0.6	7	143
175	-3.21251	39.3875	13.3167	38.9376	34.8	0.7	7	146
1730	-6.50417	39.4208	11.4583	38.0676	33.7	3.6	7	230
1012	-2.08751	39.4458	12.5167	38.7513	33.1	0.8	11	134
1140	-0.437507	39.4625	9.84167	41.0069	30.3	6.3	11	168
1133	-0.362507	39.4625	9.175	39.8913	29.8	6.8	10	179
148	-0.354174	39.4625	9.125	39.6739	29.8	6.8	9	178
946	-0.370841	39.4791	9.275	40.3261	29.7	6.7	9	178
1459	-0.379174	39.4875	9.36667	40.3736	29.8	6.6	10	179
83	-0.687507	39.4958	11.0667	41.761	30.8	4.3	12	142
72	-0.470841	39.5041	9.66667	40.6162	30	6.2	11	166
1580	-0.59584	39.5625	10.2333	41.4305	30.2	5.5	11	150
1082	-0.612507	39.6041	10.5667	41.4379	30.5	5	11	146
375	2.47082	39.6041	9.55833	39.6611	28.9	4.8	8	196
1690	-6.22084	39.6125	11.4	38.1271	33.9	4	6	212
1327	-0.59584	39.6291	10.8167	41.7632	30.6	4.7	13	146
1054	-0.587507	39.6541	10.95	41.7939	30.6	4.8	13	145
1372	-0.537507	39.6541	10.5	41.1765	30.3	4.4	12	149
1227	-0.537507	39.6625	10.5333	41.3072	30.3	3.5	12	149
115	-0.412507	39.6625	10.6833	40.7761	29.7	4.8	14	147
379	-0.345841	39.6791	10.1833	40.0919	29.5	4.1	14	154
843	-5.56251	39.7041	10.9083	38.0081	31.5	2.8	5	173
910	-0.937507	39.7041	11.0917	40.9287	30.6	3.6	13	119
291	-0.529174	39.7041	10.875	41.0377	30.1	3.5	14	142
171	-0.345841	39.7291	10.1	40.4	29.7	5	13	158
1665	-0.337507	39.7291	9.99167	40.4521	29.7	4.7	12	160
104	-0.529174	39.7375	11.25	41.2088	29.9	2.6	16	136
180	-2.57917	39.8291	13.05	39.6657	32.8	3.3	11	156
614	-0.470841	39.8291	11.0917	41.5418	30	-0.1	15	143
1508	-1.14584	39.8458	11.8333	40.2494	30.3	0.9	18	119
9	-0.479174	39.8708	11.4333	42.0343	30	2.8	15	139
1179	-0.587507	39.9125	12.0417	42.1037	30	1.4	19	127
1334	-0.495841	39.9208	12.1167	42.2183	30	1	19	130
945	-0.487507	39.9208	12.25	42.2414	30	1.3	19	130
1173	-0.054174	39.9375	9.96667	40.847	29.7	5.3	12	170
720	-0.0875074	39.9541	10.2	41.2955	30	5.3	14	170
783	-0.370841	40.0875	11.2667	41.4216	29.1	1.9	18	136
1254	-0.72084	40.1375	13.3417	42.6251	30.1	-1.2	18	136
1103	0.254159	40.2291	10.3417	41.3667	30.3	5.3	14	178
1637	0.329159	40.2875	9.66667	40.2778	29.6	5.6	13	181
1414	-1.69584	40.3208	13.0167	40.6771	27.3	-4.7	28	202
764	0.287492	40.3208	10.6833	41.4083	29.4	3.6	16	181
1031	0.387492	40.3458	9.80833	40.3635	29.9	5.6	13	185
1402	-1.21251	40.3625	14.0833	42.2923	31	-2.3	17	143
230	-1.58751	40.3708	13.3	41.433	28.1	-4	28	185
1667	-3.76251	40.3791	11.1667	36.7325	32	1.6	10	148
605	0.387492	40.3791	10.1083	40.7594	30.2	5.4	13	187
644	-3.61251	40.3958	11.6917	37.4733	32.2	1	10	153
651	-4.50417	40.4041	9.46667	34.5499	28.4	1	12	113
1689	0.412492	40.4041	10.4167	41.1726	30.7	5.4	13	187
1287	-3.68751	40.4125	10.85	36.532	31.7	2	10	156
1145	-3.72084	40.4208	10.925	36.6611	31.8	2	10	143
623	0.437492	40.4208	7.71667	35.8915	28.8	7.3	13	187
885	-3.72084	40.4458	10.7667	36.4972	31.4	1.9	10	150
1167	0.420826	40.4791	10.6417	41.4073	30.8	5.1	14	191
357	0.504159	40.5458	10.3	41.0359	30.5	5.4	13	196
549	0.329159	40.5541	11.2083	41.8221	30.8	4	16	185
1330	0.479159	40.5625	10.725	41.4093	30.4	4.5	15	198
1086	-0.295841	40.5791	14.0667	44.2348	29.5	-2.3	24	163
430	0.562492	40.5875	9.675	39.9793	30	5.8	13	204
1494	0.454159	40.5958	10.7583	41.3782	30.6	4.6	15	196
971	0.362492	40.6041	11.3333	41.6667	30.8	3.6	16	185
1183	0.579159	40.6125	9.65833	39.9105	29.8	5.6	14	209
1446	0.295826	40.6208	11.4667	41.697	30.5	3	17	179
597	0.270826	40.6458	11.2	41.3284	29.6	2.5	18	173
1404	-0.195841	40.6708	13.3167	42.957	30	-1	23	151
779	-0.187507	40.6708	13.25	42.8803	29.9	-1	23	150
1502	0.537492	40.6708	10.7583	40.5975	30.7	4.2	14	208
249	0.520826	40.7041	10.6333	40.5852	31.2	5	14	202
1161	-0.162507	40.7541	12.3417	41.6948	29.6	0	21	146
457	-0.837507	40.8125	13.875	42.8241	30.1	-2.3	18	166
683	-0.84584	40.8208	13.95	42.9231	30.1	-2.4	18	166
317	0.512492	40.8208	10.35	40.2724	31.4	5.7	12	193
1449	0.254159	40.8541	11.6667	40.2299	29.4	0.4	18	162
1403	0.395826	40.8541	10.55	39.8113	30	3.5	14	182
1630	0.312492	40.8708	11.1583	39.7094	28.6	0.5	18	169
68	0.245826	40.8875	12.15	40.9091	30.5	0.8	17	160
1083	0.287492	40.8958	11.3667	39.7436	29.6	1	17	165
869	0.270826	40.9375	12.0333	40.6532	30.9	1.3	15	161
1222	24.4125	40.9375	7.83333	28.2792	30.2	2.5	11	222
789	0.312492	40.9541	11.6667	40.0916	30.3	1.2	16	164
45	0.420826	41.0041	10.3667	38.6816	30.4	3.6	11	168
1075	0.429159	41.0041	10.3667	38.6816	30.3	3.5	11	171
809	0.395826	41.0125	10.825	39.221	30.6	3	12	167
420	-6.90417	41.0541	9.74167	42.3551	27.3	4.3	14	434
705	1.42916	41.1625	9.2	38.4937	28.5	4.6	20	193
761	0.845826	41.1875	10.7	38.7681	29.6	2	14	192
697	1.20416	41.1958	9.96667	40.0268	28.7	3.8	15	189
279	0.729159	41.2291	10.6167	37.9167	30.1	2.1	12	176
1261	0.729159	41.2375	10.7	37.8092	30.1	1.8	12	175
675	0.754159	41.2458	10.7417	37.9564	29.5	0.8	14	180
1708	0.762492	41.2458	10.8	37.8947	29.3	1.2	16	184
984	0.0624926	41.2958	10.9333	37.963	32.1	3.3	10	123
1673	0.787492	41.2958	10.9083	38.0081	29.5	0.8	14	174
1486	0.787492	41.3041	10.9917	38.0334	29.7	0.8	14	173
1187	0.795826	41.3125	11.05	38.1034	29.6	0.6	15	174
1001	1.35416	41.3208	10.4167	39.6071	28.9	4.9	20	191
1587	2.08749	41.3208	9.00833	37.6918	28.8	2.6	25	230
277	0.362492	41.4208	11.4	38.5135	32.1	2.5	10	124
51	1.69583	41.5125	9.56667	37.664	28	2.9	26	201
203	1.70416	41.5125	9.5	37.6984	28.1	2.6	27	199
440	0.912492	41.7125	11.3083	39.8181	29.4	1	16	141
201	0.804159	41.7875	11.725	38.5691	31.4	1	17	137
25	2.42916	41.9708	9.375	36.6211	26.6	1	39	225
1422	-1.97084	41.9791	11.55	40.2439	29.3	0.6	21	139
85	-3.17917	41.9875	11.6667	40.2299	26.9	-2.1	18	146
29	1.52916	42.0041	10.4	37.8182	27.3	-0.2	37	239
1265	1.55416	42.0125	10.2667	37.7451	27.3	0.1	36	241
114	0.954159	42.0541	10.7083	37.3113	28.3	-0.4	35	191
1026	2.32916	42.0791	9.74167	37.3244	26.1	0	43	226
113	2.34582	42.0791	9.55	37.0155	25.6	-0.2	44	230
425	2.32083	42.0875	9.64167	37.0833	25.8	-0.2	44	230
883	2.35416	42.0875	9.35833	36.8438	25.1	-0.3	46	236
87	0.137493	42.1541	10.7667	36.1298	30.8	1	24	181
954	0.879159	42.1541	11.5167	38.1347	29.9	-0.3	35	193
219	0.912492	42.1708	11.0417	37.5567	29.4	0	36	193
835	2.59582	42.2708	9.275	37.3992	26.6	1.8	35	215
1066	-0.279174	42.3125	10.3583	37.2602	26.4	-1.4	35	219
95	0.745826	42.3958	10.7833	38.2388	26.7	-1.5	59	279
1644	0.112493	42.5125	10.0417	36.7827	28	0.7	33	225
1510	-1.77917	42.8041	9.08333	35.6209	27.2	1.7	42	250
1440	2.25416	42.9458	8.96667	36.1559	26.7	1.9	31	207
1385	2.31249	43.0875	8.75	35.5691	27	2.4	27	214
165	-2.09584	43.1041	7.625	39.1026	24.2	4.7	65	353
489	-1.38751	43.3625	8.60833	42.1977	25	4.6	61	390
665	-1.42084	43.3708	8.68333	42.1521	25.2	4.6	60	389
871	4.31249	44.2458	9.85	35.8182	28.8	1.3	35	277
1670	4.45416	44.6208	9.75	35.7143	27.8	0.5	46	300
1195	4.82082	44.8458	9.15833	33.9198	28.1	1.1	49	298

## Sheet: 25_Clim
OBJECTID	Longitude	Latitude	bio2	bio3	bio5	bio6	bio14	bio16
1087	18.8125	-34.0708	10.1917	51.2144	27.6	7.7	18	314
1464	22.7208	-33.9792	9.84167	56.5613	25.9	8.5	41	180
547	19.8792	-33.9125	12.2667	52.1986	30	6.5	18	170
1326	18.5958	-33.8792	10.65	53.5176	27.4	7.5	18	304
281	18.6125	-33.8625	10.5583	52.7917	27.5	7.5	17	300
1243	22.2042	-33.6042	14.125	54.1188	30.8	4.7	22	91
191	25.7541	-33.4208	12.2833	57.1318	28.7	7.2	23	126
402	28.0958	-32.7208	9.36667	58.1781	26.1	10	28	321
247	28.3208	-32.7042	8.45833	57.5397	25.5	10.8	31	323
53	28.3791	-32.6792	8.35	56.8027	25.7	11	33	317
1566	25.4541	-32.2625	14.7833	55.7862	26.9	0.4	15	186
873	19.0792	-32.0708	15.0583	54.7576	33.2	5.7	5	120
1248	30.7375	-30.2875	8.46667	52.2634	27.6	11.4	25	364
1668	30.8875	-29.8375	9.725	53.4341	27.4	9.2	20	381
426	23.7708	-29.0542	17.375	51.1029	35.1	1.1	4	187
213	26.1958	-29.0458	16.9333	52.2634	30.5	-1.9	8	248
629	23.4125	-28.9125	17.3	52.4242	32.9	-0.1	4	189
768	30.1708	-28.7875	13.65	54.3825	29.3	4.2	6	317
1548	20.3125	-28.6042	17.1333	53.5417	36.3	4.3	2	83
399	20.3375	-28.5958	16.8917	53.286	36.1	4.4	2	84
1262	21.6042	-28.3792	17.1583	52.6329	35.9	3.3	4	122
419	32.0458	-28.1458	10.4083	58.4738	29	11.2	31	374
1147	16.9625	-28.0708	13.025	61.1502	31.5	10.2	1	15
1239	17.5792	-27.7708	13.5333	55.0135	34.4	9.8	1	28
1117	32.2125	-27.6375	11.4833	56.8482	30.7	10.5	17	305
1165	22.5375	-27.2875	15.6833	51.9316	32.2	2	3	199
1226	22.4375	-27.2125	16.9917	53.099	34.3	2.3	3	180
1353	20.6125	-26.4708	18.0833	52.5678	35.9	1.5	2	118
585	28.0708	-26.1625	12.9083	54.4655	25.7	2	4	369
248	27.8458	-26.0875	14.0333	55.2493	26.9	1.5	3	343
464	28.1958	-26.0792	13.1583	57.46	25.4	2.5	3	373
8	27.5458	-25.9875	14.65	55.7034	27.8	1.5	4	332
1626	28.1541	-25.9625	13.7	57.0833	26.4	2.4	3	364
745	27.8541	-25.9625	14.8417	56.2184	28.1	1.7	3	341
292	27.3875	-25.8458	13.725	55.7927	27	2.4	5	350
1711	27.4625	-25.8208	14.4333	55.9432	28.5	2.7	5	335
1428	27.4708	-25.8208	14.3833	55.9663	28.5	2.8	5	335
1337	29.3208	-25.7625	14.2333	59.8039	26.4	2.6	4	337
278	29.4041	-25.7042	14.3583	59.8264	27	3	4	337
116	27.9958	-25.6875	13.55	57.173	26.7	3	3	362
185	29.0125	-25.6208	14.775	59.3373	28.5	3.6	4	337
500	26.1875	-25.5208	15.3	55.4348	30.6	3	2	291
1388	28.3541	-25.3458	15.2667	57.3935	29.8	3.2	5	292
1257	29.0375	-25.3375	14.925	59.7	29.6	4.6	4	332
335	27.4458	-25.3042	15.1333	54.4365	30.7	2.9	6	307
237	30.7875	-25.2792	12.3917	58.1768	26.3	5	11	427
504	27.0875	-25.2458	15.1583	56.142	29.7	2.7	5	345
388	27.1125	-25.2292	15.25	55.8608	30.1	2.8	5	329
821	26.9791	-25.1625	15.1167	55.7811	30.5	3.4	5	338
334	27.8041	-25.1625	15.2833	54.976	30.8	3	6	300
737	31.5708	-25.0542	13.95	57.6446	31.4	7.2	8	313
96	28.3958	-24.8958	15.5917	58.1779	29.4	2.6	3	332
1609	28.2791	-24.8542	14.6083	56.8418	28.9	3.2	3	332
1331	15.3542	-24.7208	15.725	68.9693	30.7	7.9	0	29
364	25.9208	-24.6792	15.275	54.946	32.6	4.8	1	243
1480	15.8125	-24.6792	15.0583	65.471	31	8	1	48
1519	28.4625	-24.6292	14.5583	57.5428	28.5	3.2	3	330
1387	16.3042	-24.5292	14.1	60	27.4	3.9	1	110
333	16.1125	-24.5042	13.5	61.086	28	5.9	1	84
360	30.9791	-24.3458	13.3083	61.8992	31.2	9.7	6	366
1467	16.2375	-24.2708	13.1917	59.4219	25.2	3	0	136
233	16.2292	-24.2625	13.225	59.5721	24.9	2.7	0	140
602	30.6291	-24.2458	13.8833	60.101	31.3	8.2	6	339
74	27.7458	-24.2125	15.025	55.239	29.4	2.2	4	310
518	30.8875	-24.1958	13.6667	60.2056	32.1	9.4	5	310
1379	27.7541	-24.1875	14.8167	55.2861	29.1	2.3	4	314
275	27.8625	-24.1542	15.9333	55.711	30.8	2.2	3	283
570	30.5958	-24.1542	13.9333	59.7997	31.3	8	5	320
692	17.9375	-24.1042	17.45	58.3612	33.3	3.4	0	166
581	31.0625	-24.0958	13.3167	59.716	31.8	9.5	4	284
300	28.3458	-24.0458	14.7833	56.859	29.1	3.1	4	298
674	31.7458	-24.0042	13.9167	60.7715	32.8	9.9	5	272
840	31.1541	-23.8875	13.3	59.6413	31.3	9	5	291
1104	31.5625	-23.8708	14.0917	59.9645	32.8	9.3	4	251
1059	16.2958	-23.7708	15.3083	61.4792	26.4	1.5	0	160
492	15.7708	-23.3042	14.7833	69.7327	31.5	10.3	0	80
23	15.7625	-23.2958	14.825	69.6009	31.5	10.2	0	81
841	15.7542	-23.2958	14.8417	69.6792	31.5	10.2	0	80
1021	31.1708	-23.2625	13.8917	58.1241	32.5	8.6	4	290
1571	31.5041	-23.1708	14.3917	57.5667	33.4	8.4	3	222
1526	27.9958	-23.0792	15.1333	56.4677	32.5	5.7	1	218
715	15.9125	-23.0708	15.15	67.9372	31.5	9.2	0	111
307	44.2625	-23.0542	16.3167	66.3279	35.2	10.6	3	461
695	29.4625	-22.9458	13.0083	58.0729	29.3	6.9	2	252
672	28.2541	-22.6958	14.4333	55.9432	32.1	6.3	0	187
15	45.3875	-22.5208	13.5417	62.9845	32.2	10.7	3	519
1516	17.4625	-22.4875	16.7333	58.7135	31.6	3.1	1	250
1006	45.2625	-22.4625	12.3167	62.5211	30.2	10.5	4	531
485	30.9791	-22.4458	13.5417	59.9189	33.5	10.9	3	288
934	46.1208	-22.3958	12.5	61.2745	31.4	11	3	575
521	17.1875	-22.3625	15.6417	59.0252	29.4	2.9	1	289
1617	17.0625	-22.3042	16.1333	59.9752	32.6	5.7	0	235
632	17.0708	-22.2958	15.9333	59.8997	32.3	5.7	0	241
1045	29.3625	-22.2208	14.5333	54.2289	33.1	6.3	1	191
1457	15.8458	-22.1125	15.4333	65.3955	32.5	8.9	0	157
446	15.9792	-21.8458	16.2167	64.3519	33.4	8.2	0	182
289	31.7208	-21.8042	13.65	62.3288	31.9	10	5	357
913	21.6792	-21.7375	17.2833	58.5876	34.6	5.1	0	226
406	32.0875	-21.4375	14.0083	61.4401	33.5	10.7	3	305
21	27.4625	-21.0792	14.7333	57.3281	31.8	6.1	1	258
1053	31.9125	-20.6792	13.8833	59.5851	31.8	8.5	5	371
1369	32.0625	-20.6708	13.8917	59.8779	31.5	8.3	4	359
963	28.4625	-20.5292	12.7167	57.0254	28.7	6.4	1	376
156	15.4292	-20.3958	15.9167	64.966	33.5	9	0	178
812	28.7375	-20.2208	13.5417	59.3933	28.5	5.7	1	391
445	26.1875	-20.2125	16.3167	58.0664	36.4	8.3	0	249
268	28.6125	-20.1708	13.9333	60.8442	29.2	6.3	1	385
589	14.7625	-19.9708	13.725	64.1355	31.9	10.5	0	155
763	13.9375	-19.8875	13.1083	68.2726	29.9	10.7	0	114
1278	14.5792	-19.6792	13.95	63.9908	30.5	8.7	0	195
40	27.1625	-18.8708	15.9583	56.7912	33.3	5.2	0	408
1680	32.5875	-18.8042	12.8583	59.5293	28.2	6.6	5	493
1528	32.8041	-18.5125	12.3417	61.7083	28	8	6	602
825	25.8458	-17.9292	14.7833	55.5764	34.8	8.2	0	437
760	25.8541	-17.9292	14.875	55.7116	35	8.3	0	430
55	31.1708	-17.9208	12.9333	58.2583	28	5.8	1	531
1669	31.1625	-17.8958	12.85	58.6758	27.8	5.9	1	535
329	31.0791	-17.8458	12.875	59.6065	28.1	6.5	1	555
323	31.0291	-17.5875	13.075	58.1111	28.1	5.6	1	560
1505	35.0458	-16.7208	12.0417	57.6156	35.2	14.3	9	479
1394	35.0458	-16.6542	11.85	56.9711	35.2	14.4	9	472
647	30.8458	-16.5875	12.1833	55.3788	25.1	3.1	0	601
1238	34.9708	-15.7292	10.15	57.6705	28.8	11.2	11	670
933	34.9958	-15.7292	10.65	58.8398	30.2	12.1	6	598
1160	29.3791	-15.7042	13.0583	52.2333	37	12	0	555
1290	28.4541	-15.4958	13.2083	55.4972	31	7.2	0	578
1129	28.4791	-15.3958	13.4	54.918	32.2	7.8	0	573
624	28.3125	-15.3958	13.0833	57.383	31.1	8.3	0	563
374	34.1541	-12.8292	9.625	54.6875	31.4	13.8	2	869
793	34.1875	-12.8042	9.90833	55.0463	32.1	14.1	1	892
732	15.8042	-8.64584	12.85	70.2186	28.3	10	1	523
959	36.5708	-7.49584	9.225	63.1849	31.4	16.8	3	583
26	37.1375	-7.34584	9.45833	60.6303	31	15.4	7	650
243	37.7875	-6.99585	8.85833	64.6594	31.7	18	39	693
209	38.7958	-4.86251	8.35	64.2308	31.3	18.3	28	360
1568	38.3041	-4.76251	9.25	60.4575	24	8.7	17	431
222	35.3041	-3.01251	13.2917	75.9524	28.7	11.2	3	251
1511	39.1208	-1.57918	9.99167	70.3638	34	19.8	5	315
1383	35.3458	-1.39585	13.0583	82.1279	27.3	11.4	23	358
229	36.3208	-0.895848	14.1833	77.0833	27.4	9	26	307
1438	36.3791	-0.870848	14.4417	77.6434	26.7	8.1	27	298
1476	37.5208	0.604152	13.1333	83.1224	31.8	16	4	240
1024	37.5208	0.612485	13.1167	83.5456	31.7	16	4	240
1500	35.0208	1.47915	13.2667	83.9662	30.1	14.3	20	344
255	37.2791	1.72915	10.6083	79.7619	29.7	16.4	3	207
1213	3.54582	6.46248	7.1	69.6078	32.6	22.4	18	742
10	5.02916	7.12915	8.45	69.2623	32.4	20.2	8	637
1657	-7.64584	7.44582	12.5167	73.1969	30.7	13.6	16	770
903	-3.78751	8.77082	9.79167	64.4189	35.5	20.3	3	452
1408	40.1625	8.99582	15.6083	67.8623	36.8	13.8	4	308
1158	9.33749	9.34581	10.975	62.0056	31.4	13.7	0	728
367	38.9208	9.91248	14.5	74.7423	32.3	12.9	15	364
877	-2.93751	10.6458	11.9583	62.283	37.6	18.4	1	567
1149	1.48749	10.8791	11.8583	63.4136	37.6	18.9	0	650
1488	14.1375	11.0458	13.55	59.4298	38.4	15.6	0	543
1224	-12.5042	11.3375	10.6167	60.6667	31.7	14.2	2	1062
421	76.0541	11.6708	8.59167	60.5047	30.3	16.1	4	2422
727	-13.9375	11.8541	12.5333	56.4565	38.3	16.1	0	1262
493	77.4625	12.8791	10.875	56.3472	34.8	15.5	1	442
889	24.3041	12.8958	16.9917	64.6071	31.3	5	0	474
437	77.4708	12.9125	10.7917	56.2066	34.6	15.4	1	447
173	24.0958	12.9375	18.1333	62.5287	35.4	6.4	0	497
314	24.3125	12.9458	17.2167	65.2146	29	2.6	0	494
1192	24.1208	12.9458	17.5	62.5	34.5	6.5	0	493
1168	24.2708	12.9625	17.2833	64.9749	29.5	2.9	0	490
471	44.3625	13.0875	10.1083	54.9366	36.5	18.1	4	49
1458	24.5041	13.2875	17.4833	63.1167	33.5	5.8	0	384
1363	-15.6792	13.4125	13.525	61.1991	37.8	15.7	0	619
1443	44.5791	13.7875	10.775	55.2564	33.3	13.8	3	116
1551	43.6541	14.0708	9.05	55.1829	35	18.6	3	45
192	-17.0042	14.9875	12.225	66.4402	33.8	15.4	0	389
447	43.4458	15.1875	9.075	52.4567	35.5	18.2	2	30
235	44.2208	15.2041	14.4167	60.3208	29.7	5.8	6	124
1495	44.1541	15.3541	13.6833	58.9799	29.4	6.2	5	118
181	48.8625	15.6791	9.66667	40.4463	38.5	14.6	0	36
101	48.9041	15.7125	9.78333	40.7639	38.5	14.5	0	36
704	43.6375	15.7208	10.7083	53.8107	33.6	13.7	3	47
646	33.6208	16.7625	15.1583	54.9215	41.7	14.1	0	71
125	43.5208	17.1291	12.8	53.3333	31.8	7.8	2	98
561	43.6208	17.2458	12.7417	52.87	33.2	9.1	2	91
773	42.4875	18.0458	12.175	54.3527	36.2	13.8	7	79
5	74.0875	18.1958	12.85	54.2194	37.3	13.6	0	263
1481	73.8208	18.5291	12.425	51.7708	36.5	12.5	0	577
1044	73.5208	19.1458	10.9083	51.4544	35.5	14.3	1	2466
519	41.8125	19.3375	12.3833	54.7935	40.7	18.1	9	77
870	40.2625	20.1458	11.3417	53.4984	40.9	19.7	2	67
1642	40.4208	21.2708	12.9833	49.9359	34.2	8.2	4	56
410	69.7458	21.8458	9.1	48.4043	32.8	14	0	651
1719	5.67916	22.5458	13.2667	43.6404	36.1	5.7	1	19
397	59.2208	22.7708	9.36667	40.3736	36.8	13.6	3	70
1492	39.2791	22.7958	14.0917	54.8314	41.8	16.1	0	42
1061	59.2541	22.8208	8.79167	40.7022	38	16.4	1	56
970	57.3625	23.0708	11.8917	43.5592	38.5	11.2	2	92
667	57.8625	23.1625	10.4083	40.817	37.7	12.2	3	86
1	57.0708	23.2291	12.225	43.1979	38.5	10.2	2	97
1241	57.8291	23.3958	11.0333	42.4359	39.4	13.4	3	71
1080	58.1208	23.4541	10.4917	42.1352	39.1	14.2	3	67
1710	57.6708	23.4625	11.5	43.3962	40.3	13.8	3	67
274	5.71249	23.5041	13.6583	42.9507	34.8	3	2	21
336	58.1125	23.5625	10.725	42.9	39.6	14.6	1	59
523	56.1708	24.2625	11.5583	41.5767	38.5	10.7	3	109
557	56.1625	24.2625	11.7167	41.8452	38.9	10.9	3	105
1136	73.7291	24.3541	12.6583	42.1944	40.5	10.5	1	494
1150	56.2375	25.1875	10.6333	41.5365	39.6	14	1	96
628	75.8375	25.2208	12.3667	38.1687	42.5	10.1	3	624
1048	75.8375	25.2375	12.5083	38.2518	42.7	10	3	623
830	56.3125	25.2791	10.0917	40.857	39.1	14.4	1	98
1482	8.32916	25.2791	13.3417	39.4724	36.3	2.5	2	18
1660	56.3125	25.3458	9.95	40.4472	38.7	14.1	1	104
1700	56.0875	25.3541	11.6917	43.3025	39.6	12.6	3	113
1318	56.2708	25.3958	10.175	40.7	38.8	13.8	2	107
921	75.8541	26.9208	13.05	40.9091	39.5	7.6	3	553
265	-13.8458	28.5208	7.90833	53.4347	28.5	13.7	0	63
1726	56.2041	28.8125	12.35	37.3112	34.1	1	2	125
1605	60.6875	28.8625	15.575	42.7885	35.2	-1.2	0	55
957	52.2375	29.5541	15.925	41.2565	36.9	-1.7	0	123
1374	-8.87084	30.4708	11.4083	46.3753	31.7	7.1	0	140
1063	-9.55417	30.5541	9.35	46.75	27.7	7.7	0	128
881	-9.49584	30.6041	9.575	43.5227	27.2	5.2	1	138
330	77.0791	31.2375	10.35	36.0627	33.7	5	16	923
1454	-7.82917	31.3958	12.7917	42.0779	34.1	3.7	2	145
1375	-9.7125	31.4291	9.5	52.4862	27.2	9.1	0	149
712	-8.1375	31.4375	12.2917	42.3851	34	5	1	118
1191	-9.7625	31.4875	6.80833	51.5783	23.6	10.4	0	149
844	-9.6375	31.5125	9.7	50	27.9	8.5	0	150
481	-4.18751	31.5208	14.0167	37.5782	40.4	3.1	1	41
344	-7.0375	31.7875	13.1167	41.7728	34.8	3.4	2	161
533	-6.72084	32.0208	12.5167	39.9894	34.3	3	1	175
1380	-4.60417	32.8125	12.725	38.5606	33.5	0.5	4	67
1632	-5.45417	33.8041	13.0833	43.6111	33.1	3.1	2	202
560	8.10416	33.9791	12.475	37.4625	39.5	6.2	0	33
1359	-3.02917	34.5625	10.6417	45.6724	29.9	6.6	1	87
286	-1.89584	34.6541	12.4917	43.2238	32.3	3.4	2	129
1676	-2.87917	35.0208	10.0583	42.0851	31.3	7.4	1	123
901	-2.42917	35.0375	10.9833	44.1098	32.2	7.3	0	132
714	-2.74584	35.1041	8.19167	38.1008	29.9	8.4	0	132
1693	-0.59584	35.7208	9.90833	41.6317	29.5	5.7	2	150
1527	10.6208	35.8458	8.525	35.5208	32.3	8.3	1	131
958	10.5958	35.8958	8.68333	35.8815	32.5	8.3	1	128
711	-5.44584	36.1125	7.575	39.0464	28.8	9.4	1	384
950	-5.45417	36.1375	7.7	39.2857	29	9.4	1	388
528	-5.34584	36.2875	8.10833	39.9425	28.8	8.5	1	366
261	-5.31251	36.3375	8.31667	40.5691	29.2	8.7	1	349
153	-6.14584	36.3875	8.04167	38.2937	28.9	7.9	1	288
854	-5.32084	36.4041	8.75	41.0798	29.7	8.4	0	342
649	-5.32917	36.4125	8.78333	41.0436	29.7	8.3	0	341
1215	-5.17084	36.4208	8.68333	41.1532	29.6	8.5	1	332
1713	-5.45417	36.4291	8.83333	40.7066	29.7	8	0	346
1152	-5.13751	36.4458	8.83333	41.4711	29.6	8.3	1	333
348	-5.05417	36.4541	8.45833	41.4624	28.9	8.5	1	322
982	-6.20417	36.4708	7.225	36.125	28.4	8.4	0	269
495	-5.30417	36.4958	8.63333	40.155	29.2	7.7	1	337
429	-5.52084	36.5041	8.28333	39.2575	28.2	7.1	0	345
182	-5.80417	36.6041	9.80833	40.8681	30.9	6.9	1	312
735	-5.31251	36.6041	9.85	40.0406	29.6	5	1	348
393	-4.52084	36.6208	9.38333	40.9753	29.8	6.9	1	288
428	-5.42084	36.6291	9.54167	38.9456	29.1	4.6	1	354
619	-6.37917	36.6291	8.85	39.3333	29.9	7.4	1	255
1544	-6.15417	36.6375	9.875	40.6379	31.2	6.9	1	278
41	-4.70417	36.6458	10.2583	42.2154	30.6	6.3	1	302
1228	-4.52917	36.6625	10.0583	42.4402	30.5	6.8	1	283
1354	-4.46251	36.6708	10.1083	43.198	30.7	7.3	1	275
1204	-6.42084	36.6958	8.83333	39.4345	29.7	7.3	1	252
463	-4.41251	36.7208	10.0833	42.726	30.8	7.2	1	271
431	-4.42084	36.7208	10.0583	42.4402	30.9	7.2	2	273
1336	-3.55417	36.7208	10.1917	42.8221	31.2	7.4	2	194
785	-4.47084	36.7291	10.5917	43.2313	31.3	6.8	1	275
1210	-4.66251	36.7291	10.7083	43.3536	31.4	6.7	1	288
1320	-4.56251	36.7375	10.6667	43.5374	31.2	6.7	2	282
290	-4.54584	36.7375	10.6417	43.6134	31.2	6.8	2	278
1367	-3.93751	36.7375	10.5083	43.0669	31.4	7	2	216
245	-4.71251	36.7541	10.8167	43.4404	31.6	6.7	1	290
462	-4.56251	36.7541	10.825	43.4739	31.4	6.5	2	281
264	-5.50417	36.7625	10.4417	41.6003	30.7	5.6	1	323
559	-4.73751	36.7708	10.975	43.3794	31.7	6.4	1	292
1229	-2.22917	36.7708	10.3583	41.2683	31.5	6.4	1	87
427	-5.32917	36.7958	10.4583	40.6939	30.4	4.7	1	327
349	-4.69584	36.8041	11.0167	43.3727	31.7	6.3	2	288
820	-4.36251	36.8041	11.0083	41.2297	30.6	3.9	2	262
1612	-2.66251	36.8208	11.0333	41.4787	31.8	5.2	2	111
1364	-4.50417	36.8208	11.325	43.2252	31.9	5.7	2	276
442	-2.22917	36.8291	11.4083	42.5684	32.5	5.7	1	87
522	-4.72084	36.8708	11.3083	43.1616	32	5.8	2	286
1709	-4.71251	36.8791	11.4833	43.4975	32.1	5.7	2	286
338	-4.25417	36.9458	12.3583	43.211	32.6	4	2	241
456	-5.87084	36.9708	11.4833	43.8295	32.5	6.3	1	277
580	-3.06251	36.9708	12.5833	41.8051	33	2.9	3	145
1641	-3.04584	36.9791	12.6583	41.6393	33	2.6	3	146
926	-4.87917	36.9791	11.775	42.3561	32.1	4.3	2	295
350	-3.12084	36.9791	12.975	41.1905	32.5	1	4	173
1448	-3.12917	36.9791	13.0167	41.062	32.2	0.5	5	179
1073	-3.98751	36.9875	13.2833	42.0359	32.7	1.1	3	213
1418	-4.57084	37.0125	12.175	41.4116	32.3	2.9	2	277
613	-3.08751	37.0125	13.0333	40.7292	31.4	-0.6	6	197
593	-2.36251	37.0625	12.8417	41.9662	33.6	3	3	107
1456	-7.8625	37.0708	10.3417	43.0903	30.8	6.8	2	268
1697	-3.87084	37.1375	14.0167	42.9959	34.7	2.1	3	177
37	-6.87084	37.1541	10.5083	42.2021	31.7	6.8	2	230
1452	-3.57917	37.1625	13.1583	41.6403	33.9	2.3	3	159
6	-3.72917	37.1875	13.775	44.0096	34.2	2.9	2	150
541	-1.81251	37.2041	11.7583	43.2292	32.8	5.6	2	91
22	-4.14584	37.2125	13.3833	41.954	33.9	2	3	218
530	-3.68751	37.2208	13.7167	43.1342	34.7	2.9	3	153
879	-1.88751	37.2208	12.1083	43.399	33.1	5.2	2	97
1728	-1.88751	37.2375	12.2083	43.446	33.1	5	2	97
1393	-1.89584	37.2458	12.2333	43.3806	33.2	5	3	97
1344	-1.90417	37.2458	12.2583	43.4693	33.1	4.9	3	99
223	-1.87917	37.2458	12.275	43.3746	33.2	4.9	3	99
452	-6.09584	37.2541	11.6167	42.0894	33.5	5.9	2	251
86	-7.0375	37.2625	10.6083	42.4333	31.6	6.6	2	231
976	-3.27084	37.2708	13.3333	40.282	32.8	-0.3	5	176
137	-3.67917	37.2708	13.6833	42.3633	34.8	2.5	3	155
1329	-1.89584	37.2708	12.225	43.1979	33.1	4.8	3	101
968	-3.67917	37.2791	13.7833	42.4103	34.9	2.4	3	156
1435	-3.12917	37.2958	13.75	41.1677	33.7	0.3	4	158
1341	-3.20417	37.3291	13.9667	41.6915	34.2	0.7	4	154
1274	-6.02917	37.3375	11.675	41.548	34	5.9	2	253
166	-6.62084	37.3458	11.7917	42.5692	33.1	5.4	3	249
1138	-2.16251	37.3458	12.7917	42.3565	33.6	3.4	3	106
147	-6.97917	37.3708	11.375	43.0871	32.7	6.3	2	225
387	-1.66251	37.3791	11.9917	43.4481	33	5.4	2	94
1405	-5.96251	37.3875	12	41.6667	34.8	6	2	256
1255	-6.1875	37.5125	12.5667	42.17	35.1	5.3	2	243
1718	-6.77917	37.5375	11.5	41.8182	32.5	5	3	250
36	-7.6875	37.6208	11.6667	43.6954	32.9	6.2	2	244
577	-4.06251	37.6375	13.5833	41.9239	35.2	2.8	3	202
1282	-6.22917	37.6541	12.2667	41.1633	34.4	4.6	3	256
392	-5.27084	37.7041	12.8417	43.2379	34.3	4.6	2	243
1595	-5.28751	37.7041	12.8583	43.7358	34.1	4.7	2	243
546	-1.82084	37.7375	13.275	42.4121	33.5	2.2	5	109
777	-3.82084	37.7791	13.3917	40.8283	35.1	2.3	4	179
1543	-4.86251	37.7958	13.5417	42.3177	35.5	3.5	3	250
1267	-0.762507	37.8291	10.175	40.377	31.7	6.5	3	103
417	-6.5375	37.8375	11.8083	40.7184	32.7	3.7	4	270
499	-4.78751	37.8708	13.125	41.6667	35.7	4.2	3	241
850	-4.84584	37.8791	13.0167	41.8542	35.3	4.2	3	241
1113	-4.77084	37.8791	13.1667	41.7989	35.7	4.2	3	241
1007	-4.83751	37.8791	13.075	41.9071	35.4	4.2	3	240
1576	-4.77917	37.8791	13.075	41.7732	35.6	4.3	3	243
59	-4.78751	37.8875	12.9833	41.6132	35.5	4.3	4	243
1535	-4.74584	37.8958	13.2917	42.0622	35.7	4.1	3	237
391	-4.82084	37.8958	12.9333	41.5863	35.3	4.2	3	241
1293	-4.81251	37.8958	12.9417	41.6131	35.3	4.2	3	241
981	-1.37917	37.9041	12.6333	42.6802	33.2	3.6	5	103
948	-4.77917	37.9041	12.9417	41.4797	35.3	4.1	3	240
601	-4.76251	37.9125	13.0167	41.5868	35.3	4	3	237
486	-4.77084	37.9125	12.9333	41.453	35.2	4	3	237
1273	-1.02084	37.9125	12.0083	41.6956	32.5	3.7	5	110
1433	-6.17917	37.9208	12.4	40.7895	33.5	3.1	4	274
914	-4.73751	37.9208	13.1	41.7197	35.4	4	3	235
16	-4.72917	37.9291	13.0583	41.7199	35.3	4	3	234
749	-4.89584	37.9375	12.3917	40.8966	33.5	3.2	4	247
1677	-4.99584	37.9625	12.5	41.1184	33.8	3.4	3	248
472	-2.87917	38.0125	12.6333	38.9918	32.8	0.4	6	151
1233	-4.37917	38.0125	13.2833	41.2526	36	3.8	4	209
1259	-1.69584	38.0208	13.1417	41.0677	32.8	0.8	7	118
860	-3.44584	38.0291	13.3	39.9399	35	1.7	5	157
794	-0.654174	38.0458	9.05833	38.877	30.3	7	4	111
1640	-1.60417	38.0708	13.5	41.9255	33.3	1.1	7	116
1286	-3.87084	38.1625	13.0083	40.1492	35.4	3	5	169
299	-0.979174	38.1791	11.375	41.8199	32.1	4.9	6	112
1036	-3.98751	38.1875	12.9417	40.1915	35.6	3.4	4	171
241	-0.77084	38.1958	10.275	40.9363	31.2	6.1	5	116
196	-1.86251	38.2041	13.5917	41.6922	34	1.4	7	115
517	-3.96251	38.2125	13	39.8773	35.1	2.5	5	174
1487	-5.67917	38.2208	13.3667	41.2551	34.6	2.2	5	278
1692	-0.82084	38.2541	11.2333	41.6049	31.8	4.8	6	120
18	-0.812507	38.2875	11.6667	41.225	31.8	3.5	7	119
1339	-0.445841	38.3708	11.175	43.8235	31.5	6	5	127
618	-0.412507	38.3708	10.9833	43.4124	31.3	6	5	126
826	-0.520841	38.3791	11.5917	44.0748	31.8	5.5	6	131
532	-0.429174	38.3791	11.2667	44.0104	31.5	5.9	6	128
801	-0.420841	38.3791	11.2083	43.9542	31.5	6	6	128
729	-0.420841	38.4291	11.5833	44.3806	31.6	5.5	6	132
1011	-0.579174	38.4541	12	42.7046	31.7	3.6	7	128
1489	-1.61251	38.4791	13.2833	41.2526	33.9	1.7	8	109
1426	-1.03751	38.5041	13.1	39.8176	32.3	-0.6	11	132
285	-1.67917	38.5208	13.375	40.6535	33.9	1	9	113
382	-0.754174	38.5291	12.4667	40.2151	31.7	0.7	10	122
520	-1.12917	38.5458	13.0083	40.7785	33.1	1.2	9	113
202	-0.0625074	38.6041	11.7833	43.8042	31.7	4.8	6	125
565	-0.912507	38.6458	13.1167	41.3775	32.8	1.1	9	118
679	-0.254174	38.6958	12.5167	39.9893	31.6	0.3	10	124
513	0.145826	38.6958	11.35	42.5094	31.3	4.6	7	125
184	-0.72084	38.7041	12.7417	39.9425	32.1	0.2	11	124
1016	-7.0625	38.7041	12.55	43.8811	32.6	4	5	228
1027	-0.0125074	38.8375	11.8417	41.5497	31.7	3.2	9	130
955	-7.5875	38.8458	10.9083	42.2804	30.5	4.7	5	278
1105	0.00415926	38.8541	11.1333	41.8546	31.5	4.9	8	133
1398	-0.0625074	38.8708	10.775	41.7636	30.9	5.1	7	134
576	-0.64584	38.9125	11.6417	40.9918	31.3	2.9	10	125
1554	-0.204174	38.9208	10.775	41.4423	31	5	8	138
617	-0.92084	38.9625	12.7333	39.7917	31.1	-0.9	14	136
478	-0.487507	38.9875	10.8167	40.9722	31.1	4.7	8	134
1155	-0.679174	39.0625	11.2833	41.18	31.2	3.8	10	131
1477	-0.779174	39.0875	10.9833	40.0852	30.6	3.2	11	127
380	-0.812507	39.1125	10.9417	39.9331	30.6	3.2	11	125
458	-0.345841	39.4541	9.09167	39.7016	29.7	6.8	9	175
58	-0.379174	39.4541	9.26667	40.1154	29.8	6.7	9	177
1366	-0.379174	39.4625	9.24167	40.0072	29.8	6.7	10	180
1014	-0.362507	39.4708	9.24167	40.0072	29.8	6.7	9	179
609	-1.27917	39.5625	13.1833	40.942	31.8	-0.4	17	128
1497	-0.495841	39.8708	11.425	41.8498	30.1	2.8	15	138
108	-3.54584	40.3625	12.3917	38.4834	33	0.8	10	151
510	-3.72084	40.3791	11.0667	36.6446	32.1	1.9	10	145
1565	-3.59584	40.4041	11.925	37.8571	32.3	0.8	10	153
677	0.337492	40.5625	11.2667	41.8835	30.9	4	15	185
1051	-0.187507	40.5958	13.4833	43.4946	29.5	-1.5	24	154
1530	0.445826	40.5958	10.8333	41.3486	30.7	4.5	15	195
1625	0.304159	40.7875	11.9833	41.1798	27.1	-2	27	188
139	0.245826	40.8208	11.6917	40.3161	28.7	-0.3	20	167
1154	0.304159	40.8958	11.4417	39.8664	28.9	0.2	19	166
562	0.262492	40.9125	12	40.8163	30.5	1.1	16	161
1517	0.354159	40.9791	10.8583	39.1998	30.4	2.7	13	164
1455	0.720826	41.2791	11.0417	38.2065	30.3	1.4	12	169
396	1.24583	41.2875	10.125	39.3969	28.8	3.1	17	186
337	1.12916	41.3125	9.91667	37.8499	27.2	1	20	199
1635	-0.662507	41.3458	12.3	40.0651	32.7	2	16	120
811	2.13749	41.3791	8.75	37.0763	28.7	5.1	26	226
673	-0.887507	41.6041	11.375	38.4291	31.8	2.2	18	125
1091	2.25416	42.0208	10.375	37.865	27.8	0.4	40	215
369	2.25416	42.0291	10.3167	37.79	27.7	0.4	40	216
242	2.00416	42.0458	10.275	38.197	26.9	0	35	220
1019	0.954159	42.0625	10.7667	37.1264	28.4	-0.6	36	194
1101	0.879159	42.1125	11.2917	37.6389	29.5	-0.5	35	190
1540	0.929159	42.1208	11.125	37.4579	29.6	-0.1	32	183
610	1.49583	42.6375	8.95	32.9044	18.4	-8.8	73	443
1074	2.37916	43.0791	8.2	34.4538	26	2.2	28	223
407	-3.04584	43.2041	9.225	44.7816	25.1	4.5	53	343
