# Supplementary material for: Climate change as a driver of insect invasions: Dispersal patterns of a dragonfly species colonizing a new region
Source: PLoS One. 2023 Sep 14;18(9):e0291270. doi: 10.1371/journal.pone.0291270 (PMC10501572; doi:10.1371/journal.pone.0291270)
Supplement: S3 Table — (XLSX) [file pone.0291270.s009.xlsx]

## Sheet: kkk
Area(m2)	Year	Period	Area	Area_lineal	Increase_Area	Increase_Area_lineal	Thermic_anomaly	Increase_anomaly	a
2211573373	2011	2010-2011	2211.57	47.0274	0	0	0.74	0
60172696350	2012	2011-2012	60172.7	245.301	57961.1	240.751	0.58	-0.16
162000000000	2013	2012-2013	161509	401.882	101336	318.334	0.74	0.16
173000000000	2014	2013-2014	172697	415.569	11188.3	105.775	0.69	-0.05
231000000000	2015	2014-2015	230881	480.501	58184	241.214	0.73	0.04
279000000000	2016	2015-2016	279258	528.449	48376.6	219.947	0.99	0.26
456000000000	2017	2016-2017	456345	675.533	177087	420.817	1.07	0.08
462000000000	2018	2017-2018	461773	679.539	5427.75	73.6733	1.04	-0.03
492000000000	2019	2018-2019	492098	701.497	30325.2	174.141	1.05	0.01
543000000000	2020	2019-2020	543035	736.909	50937.3	225.693	0.99	-0.06
607000000000	2021	2020-2021	606906	779.042	63871	252.727	1.19	0.2
607000000000	2022	2021-2022	606906	779.042	0	0	1.26	0.07
